# Supplementary material for: Post-Translational Deimination of Immunological and Metabolic Protein Markers in Plasma and Extracellular Vesicles of Naked Mole-Rat (Heterocephalus glaber)
Source: Int J Mol Sci. 2019 Oct 29;20(21):5378. doi: 10.3390/ijms20215378 (PMC6862702; doi:10.3390/ijms20215378)
Supplement: Supplementary file 1 [file ijms-20-05378-s001.zip]

Archive with 2 entries (1 files):
- ijms-614124-final supplymentary/
- ijms-614124-final supplymentary/Supplementary Table 2_LC MSMSF95_EVs.xlsx
