# Supplementary material for: Post-Translational Deimination of Immunological and Metabolic Protein Markers in Plasma and Extracellular Vesicles of Naked Mole-Rat (Heterocephalus glaber)
Source: Int J Mol Sci. 2019 Oct 29;20(21):5378. doi: 10.3390/ijms20215378 (PMC6862702; doi:10.3390/ijms20215378)
Supplement: Supplementary file 1 [file ijms-20-05378-s001.zip › ijms-614124-final supplymentary/Supplementary Table 2_LC MSMSF95_EVs.xlsx]

## Sheet: P570_M_EV
Peak list format	Mascot generic
Search type	MIS
Mascot version	2.6.2
Database	1::cRAP 2::CCP_Heterocephalus_glaber
Fasta file	1::cRAP_20190401.fasta 2::CCP_Heterocephalus_glaber_20190911.fasta
Total sequences	21572
Total residues	10507146
Sequences after taxonomy filter	21572
Number of queries	10484
Decoy	--------------------------------------------------------
Number of matches above identity threshold in search of real database	1745
Number of matches above identity threshold in search of decoy database	0
Number of matches above homology threshold in search of real database	1960
Number of matches above homology threshold in search of decoy database	0
Fixed modifications	--------------------------------------------------------
Identifier	Name	Delta	Neutral loss
1	Carbamidomethyl (C)	57.0215
Variable modifications	--------------------------------------------------------
Identifier	Name	Delta	Neutral loss(es)
1	Deamidated (NQ)	0.984016
2	Deamidated (R)	0.984016	0	43.0058
3	Oxidation (M)	15.9949	0	63.9983
Search Parameters	--------------------------------------------------------
Taxonomy filter	All entries
Enzyme	Trypsin
Maximum Missed Cleavages	2
Fixed modifications	Carbamidomethyl (C)
Variable modifications	Deamidated (NQ),Deamidated (R),Oxidation (M)
Peptide Mass Tolerance	20
Peptide Mass Tolerance Units	ppm
Fragment Mass Tolerance	0.1
Fragment Mass Tolerance Units	Da
Mass values	Monoisotopic
Instrument type	ESI-ORBITRAP-HCD
Format parameters	--------------------------------------------------------
Significance threshold	0.05
Max. number of hits	0
Use MudPIT protein scoring	0
Ions score cut-off	20
Include same-set proteins	0
Include sub-set proteins	0
Include unassigned	0
Require bold red	1
Use homology threshold	0
Group protein families	0
Show duplicate peptides	0
Protein hits	--------------------------------------------------------
prot_hit_num	prot_acc	prot_desc	prot_score	prot_thresh	prot_expect	prot_mass	prot_matches	prot_matches_sig	prot_sequences	prot_sequences_sig	prot_cover	prot_pi	prot_seq	pep_query	pep_rank	pep_isbold	pep_isunique	pep_exp_mz	pep_exp_z	pep_delta	pep_start	pep_end	pep_miss	pep_score	pep_expect	pep_res_before	pep_seq	pep_res_after	pep_frame	pep_var_mod	pep_var_mod_pos	pep_summed_mod_pos	pep_local_mod_pos
1	1::sp|cRAP054|P04264|K2C1_HUMAN	Keratin, type II cytoskeletal 1 OS=Homo sapiens GN=KRT1 PE=1 SV=6	3622	56	0	66170	231	209	51	49	66.6	8.15	MSRQFSSRSGYRSGGGFSSGSAGIINYQRRTTSSSTRRSGGGGGRFSSCGGGGGSFGAGGGFGSRSLVNLGGSKSISISVARGGGRGSGFGGGYGGGGFGGGGFGGGGFGGGGIGGGGFGGFGSGGGGFGGGGFGGGGYGGGYGPVCPPGGIQEVTINQSLLQPLNVEIDPEIQKVKSREREQIKSLNNQFASFIDKVRFLEQQNQVLQTKWELLQQVDTSTRTHNLEPYFESFINNLRRRVDQLKSDQSRLDSELKNMQDMVEDYRNKYEDEINKRTNAENEFVTIKKDVDGAYMTKVDLQAKLDNLQQEIDFLTALYQAELSQMQTQISETNVILSMDNNRSLDLDSIIAEVKAQYEDIAQKSKAEAESLYQSKYEELQITAGRHGDSVRNSKIEIS…	244	1	1	1	402.708	2	-0.0007	410	416	0	20.69	0.4	R	SEIDNVK	K
1	1::sp|cRAP054|P04264|K2C1_HUMAN	Keratin, type II cytoskeletal 1 OS=Homo sapiens GN=KRT1 PE=1 SV=6	3622	56	0	66170	231	209	51	49	66.6	8.15	MSRQFSSRSGYRSGGGFSSGSAGIINYQRRTTSSSTRRSGGGGGRFSSCGGGGGSFGAGGGFGSRSLVNLGGSKSISISVARGGGRGSGFGGGYGGGGFGGGGFGGGGFGGGGIGGGGFGGFGSGGGGFGGGGFGGGGYGGGYGPVCPPGGIQEVTINQSLLQPLNVEIDPEIQKVKSREREQIKSLNNQFASFIDKVRFLEQQNQVLQTKWELLQQVDTSTRTHNLEPYFESFINNLRRRVDQLKSDQSRLDSELKNMQDMVEDYRNKYEDEINKRTNAENEFVTIKKDVDGAYMTKVDLQAKLDNLQQEIDFLTALYQAELSQMQTQISETNVILSMDNNRSLDLDSIIAEVKAQYEDIAQKSKAEAESLYQSKYEELQITAGRHGDSVRNSKIEIS…	480	1	1	1	416.748	2	-0.0005	75	82	0	48.31	0.00045	K	SISISVAR	G
1	1::sp|cRAP054|P04264|K2C1_HUMAN	Keratin, type II cytoskeletal 1 OS=Homo sapiens GN=KRT1 PE=1 SV=6	3622	56	0	66170	231	209	51	49	66.6	8.15	MSRQFSSRSGYRSGGGFSSGSAGIINYQRRTTSSSTRRSGGGGGRFSSCGGGGGSFGAGGGFGSRSLVNLGGSKSISISVARGGGRGSGFGGGYGGGGFGGGGFGGGGFGGGGIGGGGFGGFGSGGGGFGGGGFGGGGYGGGYGPVCPPGGIQEVTINQSLLQPLNVEIDPEIQKVKSREREQIKSLNNQFASFIDKVRFLEQQNQVLQTKWELLQQVDTSTRTHNLEPYFESFINNLRRRVDQLKSDQSRLDSELKNMQDMVEDYRNKYEDEINKRTNAENEFVTIKKDVDGAYMTKVDLQAKLDNLQQEIDFLTALYQAELSQMQTQISETNVILSMDNNRSLDLDSIIAEVKAQYEDIAQKSKAEAESLYQSKYEELQITAGRHGDSVRNSKIEIS…	813	1	1	1	437.753	2	-0.001	66	74	0	52.29	0.00041	R	SLVNLGGSK	S
1	1::sp|cRAP054|P04264|K2C1_HUMAN	Keratin, type II cytoskeletal 1 OS=Homo sapiens GN=KRT1 PE=1 SV=6	3622	56	0	66170	231	209	51	49	66.6	8.15	MSRQFSSRSGYRSGGGFSSGSAGIINYQRRTTSSSTRRSGGGGGRFSSCGGGGGSFGAGGGFGSRSLVNLGGSKSISISVARGGGRGSGFGGGYGGGGFGGGGFGGGGFGGGGIGGGGFGGFGSGGGGFGGGGFGGGGYGGGYGPVCPPGGIQEVTINQSLLQPLNVEIDPEIQKVKSREREQIKSLNNQFASFIDKVRFLEQQNQVLQTKWELLQQVDTSTRTHNLEPYFESFINNLRRRVDQLKSDQSRLDSELKNMQDMVEDYRNKYEDEINKRTNAENEFVTIKKDVDGAYMTKVDLQAKLDNLQQEIDFLTALYQAELSQMQTQISETNVILSMDNNRSLDLDSIIAEVKAQYEDIAQKSKAEAESLYQSKYEELQITAGRHGDSVRNSKIEIS…	1182	1	1	1	466.756	2	-0.0003	410	417	1	30.71	0.065	R	SEIDNVKK	Q
1	1::sp|cRAP054|P04264|K2C1_HUMAN	Keratin, type II cytoskeletal 1 OS=Homo sapiens GN=KRT1 PE=1 SV=6	3622	56	0	66170	231	209	51	49	66.6	8.15	MSRQFSSRSGYRSGGGFSSGSAGIINYQRRTTSSSTRRSGGGGGRFSSCGGGGGSFGAGGGFGSRSLVNLGGSKSISISVARGGGRGSGFGGGYGGGGFGGGGFGGGGFGGGGIGGGGFGGFGSGGGGFGGGGFGGGGYGGGYGPVCPPGGIQEVTINQSLLQPLNVEIDPEIQKVKSREREQIKSLNNQFASFIDKVRFLEQQNQVLQTKWELLQQVDTSTRTHNLEPYFESFINNLRRRVDQLKSDQSRLDSELKNMQDMVEDYRNKYEDEINKRTNAENEFVTIKKDVDGAYMTKVDLQAKLDNLQQEIDFLTALYQAELSQMQTQISETNVILSMDNNRSLDLDSIIAEVKAQYEDIAQKSKAEAESLYQSKYEELQITAGRHGDSVRNSKIEIS…	1237	1	1	1	473.253	2	-0.0016	433	441	1	49.61	0.00091	R	GENALKDAK	N
1	1::sp|cRAP054|P04264|K2C1_HUMAN	Keratin, type II cytoskeletal 1 OS=Homo sapiens GN=KRT1 PE=1 SV=6	3622	56	0	66170	231	209	51	49	66.6	8.15	MSRQFSSRSGYRSGGGFSSGSAGIINYQRRTTSSSTRRSGGGGGRFSSCGGGGGSFGAGGGFGSRSLVNLGGSKSISISVARGGGRGSGFGGGYGGGGFGGGGFGGGGFGGGGIGGGGFGGFGSGGGGFGGGGFGGGGYGGGYGPVCPPGGIQEVTINQSLLQPLNVEIDPEIQKVKSREREQIKSLNNQFASFIDKVRFLEQQNQVLQTKWELLQQVDTSTRTHNLEPYFESFINNLRRRVDQLKSDQSRLDSELKNMQDMVEDYRNKYEDEINKRTNAENEFVTIKKDVDGAYMTKVDLQAKLDNLQQEIDFLTALYQAELSQMQTQISETNVILSMDNNRSLDLDSIIAEVKAQYEDIAQKSKAEAESLYQSKYEELQITAGRHGDSVRNSKIEIS…	1383	1	1	0	487.269	2	-0.0002	396	403	0	55.32	0.00024	K	IEISELNR	V
1	1::sp|cRAP054|P04264|K2C1_HUMAN	Keratin, type II cytoskeletal 1 OS=Homo sapiens GN=KRT1 PE=1 SV=6	3622	56	0	66170	231	209	51	49	66.6	8.15	MSRQFSSRSGYRSGGGFSSGSAGIINYQRRTTSSSTRRSGGGGGRFSSCGGGGGSFGAGGGFGSRSLVNLGGSKSISISVARGGGRGSGFGGGYGGGGFGGGGFGGGGFGGGGIGGGGFGGFGSGGGGFGGGGFGGGGYGGGYGPVCPPGGIQEVTINQSLLQPLNVEIDPEIQKVKSREREQIKSLNNQFASFIDKVRFLEQQNQVLQTKWELLQQVDTSTRTHNLEPYFESFINNLRRRVDQLKSDQSRLDSELKNMQDMVEDYRNKYEDEINKRTNAENEFVTIKKDVDGAYMTKVDLQAKLDNLQQEIDFLTALYQAELSQMQTQISETNVILSMDNNRSLDLDSIIAEVKAQYEDIAQKSKAEAESLYQSKYEELQITAGRHGDSVRNSKIEIS…	1528	1	1	1	500.226	2	0.0001	290	298	0	33.44	0.0089	K	DVDGAYMTK	V
1	1::sp|cRAP054|P04264|K2C1_HUMAN	Keratin, type II cytoskeletal 1 OS=Homo sapiens GN=KRT1 PE=1 SV=6	3622	56	0	66170	231	209	51	49	66.6	8.15	MSRQFSSRSGYRSGGGFSSGSAGIINYQRRTTSSSTRRSGGGGGRFSSCGGGGGSFGAGGGFGSRSLVNLGGSKSISISVARGGGRGSGFGGGYGGGGFGGGGFGGGGFGGGGIGGGGFGGFGSGGGGFGGGGFGGGGYGGGYGPVCPPGGIQEVTINQSLLQPLNVEIDPEIQKVKSREREQIKSLNNQFASFIDKVRFLEQQNQVLQTKWELLQQVDTSTRTHNLEPYFESFINNLRRRVDQLKSDQSRLDSELKNMQDMVEDYRNKYEDEINKRTNAENEFVTIKKDVDGAYMTKVDLQAKLDNLQQEIDFLTALYQAELSQMQTQISETNVILSMDNNRSLDLDSIIAEVKAQYEDIAQKSKAEAESLYQSKYEELQITAGRHGDSVRNSKIEIS…	1613	1	1	1	508.224	2	0.0001	290	298	0	42	0.00076	K	DVDGAYMTK	V		Oxidation (M)	0.000000300.0
1	1::sp|cRAP054|P04264|K2C1_HUMAN	Keratin, type II cytoskeletal 1 OS=Homo sapiens GN=KRT1 PE=1 SV=6	3622	56	0	66170	231	209	51	49	66.6	8.15	MSRQFSSRSGYRSGGGFSSGSAGIINYQRRTTSSSTRRSGGGGGRFSSCGGGGGSFGAGGGFGSRSLVNLGGSKSISISVARGGGRGSGFGGGYGGGGFGGGGFGGGGFGGGGIGGGGFGGFGSGGGGFGGGGFGGGGYGGGYGPVCPPGGIQEVTINQSLLQPLNVEIDPEIQKVKSREREQIKSLNNQFASFIDKVRFLEQQNQVLQTKWELLQQVDTSTRTHNLEPYFESFINNLRRRVDQLKSDQSRLDSELKNMQDMVEDYRNKYEDEINKRTNAENEFVTIKKDVDGAYMTKVDLQAKLDNLQQEIDFLTALYQAELSQMQTQISETNVILSMDNNRSLDLDSIIAEVKAQYEDIAQKSKAEAESLYQSKYEELQITAGRHGDSVRNSKIEIS…	1706	1	1	0	517.262	2	0.0003	484	492	0	55.46	0.00023	R	TLLEGEESR	M
1	1::sp|cRAP054|P04264|K2C1_HUMAN	Keratin, type II cytoskeletal 1 OS=Homo sapiens GN=KRT1 PE=1 SV=6	3622	56	0	66170	231	209	51	49	66.6	8.15	MSRQFSSRSGYRSGGGFSSGSAGIINYQRRTTSSSTRRSGGGGGRFSSCGGGGGSFGAGGGFGSRSLVNLGGSKSISISVARGGGRGSGFGGGYGGGGFGGGGFGGGGFGGGGIGGGGFGGFGSGGGGFGGGGFGGGGYGGGYGPVCPPGGIQEVTINQSLLQPLNVEIDPEIQKVKSREREQIKSLNNQFASFIDKVRFLEQQNQVLQTKWELLQQVDTSTRTHNLEPYFESFINNLRRRVDQLKSDQSRLDSELKNMQDMVEDYRNKYEDEINKRTNAENEFVTIKKDVDGAYMTKVDLQAKLDNLQQEIDFLTALYQAELSQMQTQISETNVILSMDNNRSLDLDSIIAEVKAQYEDIAQKSKAEAESLYQSKYEELQITAGRHGDSVRNSKIEIS…	1819	1	1	1	533.264	2	0.0004	356	364	0	44.74	0.0018	K	AQYEDIAQK	S
1	1::sp|cRAP054|P04264|K2C1_HUMAN	Keratin, type II cytoskeletal 1 OS=Homo sapiens GN=KRT1 PE=1 SV=6	3622	56	0	66170	231	209	51	49	66.6	8.15	MSRQFSSRSGYRSGGGFSSGSAGIINYQRRTTSSSTRRSGGGGGRFSSCGGGGGSFGAGGGFGSRSLVNLGGSKSISISVARGGGRGSGFGGGYGGGGFGGGGFGGGGFGGGGIGGGGFGGFGSGGGGFGGGGFGGGGYGGGYGPVCPPGGIQEVTINQSLLQPLNVEIDPEIQKVKSREREQIKSLNNQFASFIDKVRFLEQQNQVLQTKWELLQQVDTSTRTHNLEPYFESFINNLRRRVDQLKSDQSRLDSELKNMQDMVEDYRNKYEDEINKRTNAENEFVTIKKDVDGAYMTKVDLQAKLDNLQQEIDFLTALYQAELSQMQTQISETNVILSMDNNRSLDLDSIIAEVKAQYEDIAQKSKAEAESLYQSKYEELQITAGRHGDSVRNSKIEIS…	1824	1	1	0	533.76	2	-0.003	270	277	1	57.2	9.9e-05	K	YEDEINKR	T
1	1::sp|cRAP054|P04264|K2C1_HUMAN	Keratin, type II cytoskeletal 1 OS=Homo sapiens GN=KRT1 PE=1 SV=6	3622	56	0	66170	231	209	51	49	66.6	8.15	MSRQFSSRSGYRSGGGFSSGSAGIINYQRRTTSSSTRRSGGGGGRFSSCGGGGGSFGAGGGFGSRSLVNLGGSKSISISVARGGGRGSGFGGGYGGGGFGGGGFGGGGFGGGGIGGGGFGGFGSGGGGFGGGGFGGGGYGGGYGPVCPPGGIQEVTINQSLLQPLNVEIDPEIQKVKSREREQIKSLNNQFASFIDKVRFLEQQNQVLQTKWELLQQVDTSTRTHNLEPYFESFINNLRRRVDQLKSDQSRLDSELKNMQDMVEDYRNKYEDEINKRTNAENEFVTIKKDVDGAYMTKVDLQAKLDNLQQEIDFLTALYQAELSQMQTQISETNVILSMDNNRSLDLDSIIAEVKAQYEDIAQKSKAEAESLYQSKYEELQITAGRHGDSVRNSKIEIS…	1848	1	1	1	537.301	2	-0.0009	408	416	1	40.25	0.0069	R	LRSEIDNVK	K
1	1::sp|cRAP054|P04264|K2C1_HUMAN	Keratin, type II cytoskeletal 1 OS=Homo sapiens GN=KRT1 PE=1 SV=6	3622	56	0	66170	231	209	51	49	66.6	8.15	MSRQFSSRSGYRSGGGFSSGSAGIINYQRRTTSSSTRRSGGGGGRFSSCGGGGGSFGAGGGFGSRSLVNLGGSKSISISVARGGGRGSGFGGGYGGGGFGGGGFGGGGFGGGGIGGGGFGGFGSGGGGFGGGGFGGGGYGGGYGPVCPPGGIQEVTINQSLLQPLNVEIDPEIQKVKSREREQIKSLNNQFASFIDKVRFLEQQNQVLQTKWELLQQVDTSTRTHNLEPYFESFINNLRRRVDQLKSDQSRLDSELKNMQDMVEDYRNKYEDEINKRTNAENEFVTIKKDVDGAYMTKVDLQAKLDNLQQEIDFLTALYQAELSQMQTQISETNVILSMDNNRSLDLDSIIAEVKAQYEDIAQKSKAEAESLYQSKYEELQITAGRHGDSVRNSKIEIS…	1925	1	1	1	544.76	2	0.0002	4	12	1	51.55	0.00026	R	QFSSRSGYR	S		Deamidated (R)	0.000020000.0
1	1::sp|cRAP054|P04264|K2C1_HUMAN	Keratin, type II cytoskeletal 1 OS=Homo sapiens GN=KRT1 PE=1 SV=6	3622	56	0	66170	231	209	51	49	66.6	8.15	MSRQFSSRSGYRSGGGFSSGSAGIINYQRRTTSSSTRRSGGGGGRFSSCGGGGGSFGAGGGFGSRSLVNLGGSKSISISVARGGGRGSGFGGGYGGGGFGGGGFGGGGFGGGGIGGGGFGGFGSGGGGFGGGGFGGGGYGGGYGPVCPPGGIQEVTINQSLLQPLNVEIDPEIQKVKSREREQIKSLNNQFASFIDKVRFLEQQNQVLQTKWELLQQVDTSTRTHNLEPYFESFINNLRRRVDQLKSDQSRLDSELKNMQDMVEDYRNKYEDEINKRTNAENEFVTIKKDVDGAYMTKVDLQAKLDNLQQEIDFLTALYQAELSQMQTQISETNVILSMDNNRSLDLDSIIAEVKAQYEDIAQKSKAEAESLYQSKYEELQITAGRHGDSVRNSKIEIS…	1949	1	1	1	546.754	2	-0.0014	603	616	0	97.51	8.8e-09	R	GSGGGSSGGSIGGR	G
1	1::sp|cRAP054|P04264|K2C1_HUMAN	Keratin, type II cytoskeletal 1 OS=Homo sapiens GN=KRT1 PE=1 SV=6	3622	56	0	66170	231	209	51	49	66.6	8.15	MSRQFSSRSGYRSGGGFSSGSAGIINYQRRTTSSSTRRSGGGGGRFSSCGGGGGSFGAGGGFGSRSLVNLGGSKSISISVARGGGRGSGFGGGYGGGGFGGGGFGGGGFGGGGIGGGGFGGFGSGGGGFGGGGFGGGGYGGGYGPVCPPGGIQEVTINQSLLQPLNVEIDPEIQKVKSREREQIKSLNNQFASFIDKVRFLEQQNQVLQTKWELLQQVDTSTRTHNLEPYFESFINNLRRRVDQLKSDQSRLDSELKNMQDMVEDYRNKYEDEINKRTNAENEFVTIKKDVDGAYMTKVDLQAKLDNLQQEIDFLTALYQAELSQMQTQISETNVILSMDNNRSLDLDSIIAEVKAQYEDIAQKSKAEAESLYQSKYEELQITAGRHGDSVRNSKIEIS…	2153	1	1	1	563.274	2	-0.0004	367	376	0	65.04	1.2e-05	K	AEAESLYQSK	Y
1	1::sp|cRAP054|P04264|K2C1_HUMAN	Keratin, type II cytoskeletal 1 OS=Homo sapiens GN=KRT1 PE=1 SV=6	3622	56	0	66170	231	209	51	49	66.6	8.15	MSRQFSSRSGYRSGGGFSSGSAGIINYQRRTTSSSTRRSGGGGGRFSSCGGGGGSFGAGGGFGSRSLVNLGGSKSISISVARGGGRGSGFGGGYGGGGFGGGGFGGGGFGGGGIGGGGFGGFGSGGGGFGGGGFGGGGYGGGYGPVCPPGGIQEVTINQSLLQPLNVEIDPEIQKVKSREREQIKSLNNQFASFIDKVRFLEQQNQVLQTKWELLQQVDTSTRTHNLEPYFESFINNLRRRVDQLKSDQSRLDSELKNMQDMVEDYRNKYEDEINKRTNAENEFVTIKKDVDGAYMTKVDLQAKLDNLQQEIDFLTALYQAELSQMQTQISETNVILSMDNNRSLDLDSIIAEVKAQYEDIAQKSKAEAESLYQSKYEELQITAGRHGDSVRNSKIEIS…	2167	1	1	1	564.273	2	-0.0013	289	298	1	64.46	1.2e-05	K	KDVDGAYMTK	V
1	1::sp|cRAP054|P04264|K2C1_HUMAN	Keratin, type II cytoskeletal 1 OS=Homo sapiens GN=KRT1 PE=1 SV=6	3622	56	0	66170	231	209	51	49	66.6	8.15	MSRQFSSRSGYRSGGGFSSGSAGIINYQRRTTSSSTRRSGGGGGRFSSCGGGGGSFGAGGGFGSRSLVNLGGSKSISISVARGGGRGSGFGGGYGGGGFGGGGFGGGGFGGGGIGGGGFGGFGSGGGGFGGGGFGGGGYGGGYGPVCPPGGIQEVTINQSLLQPLNVEIDPEIQKVKSREREQIKSLNNQFASFIDKVRFLEQQNQVLQTKWELLQQVDTSTRTHNLEPYFESFINNLRRRVDQLKSDQSRLDSELKNMQDMVEDYRNKYEDEINKRTNAENEFVTIKKDVDGAYMTKVDLQAKLDNLQQEIDFLTALYQAELSQMQTQISETNVILSMDNNRSLDLDSIIAEVKAQYEDIAQKSKAEAESLYQSKYEELQITAGRHGDSVRNSKIEIS…	2254	1	1	0	571.263	2	-0.0003	464	472	0	44.71	0.0012	R	DYQELMNTK	L
1	1::sp|cRAP054|P04264|K2C1_HUMAN	Keratin, type II cytoskeletal 1 OS=Homo sapiens GN=KRT1 PE=1 SV=6	3622	56	0	66170	231	209	51	49	66.6	8.15	MSRQFSSRSGYRSGGGFSSGSAGIINYQRRTTSSSTRRSGGGGGRFSSCGGGGGSFGAGGGFGSRSLVNLGGSKSISISVARGGGRGSGFGGGYGGGGFGGGGFGGGGFGGGGIGGGGFGGFGSGGGGFGGGGFGGGGYGGGYGPVCPPGGIQEVTINQSLLQPLNVEIDPEIQKVKSREREQIKSLNNQFASFIDKVRFLEQQNQVLQTKWELLQQVDTSTRTHNLEPYFESFINNLRRRVDQLKSDQSRLDSELKNMQDMVEDYRNKYEDEINKRTNAENEFVTIKKDVDGAYMTKVDLQAKLDNLQQEIDFLTALYQAELSQMQTQISETNVILSMDNNRSLDLDSIIAEVKAQYEDIAQKSKAEAESLYQSKYEELQITAGRHGDSVRNSKIEIS…	2275	1	1	1	572.271	2	0.0004	289	298	1	43.82	0.0014	K	KDVDGAYMTK	V		Oxidation (M)	0.0000000300.0
1	1::sp|cRAP054|P04264|K2C1_HUMAN	Keratin, type II cytoskeletal 1 OS=Homo sapiens GN=KRT1 PE=1 SV=6	3622	56	0	66170	231	209	51	49	66.6	8.15	MSRQFSSRSGYRSGGGFSSGSAGIINYQRRTTSSSTRRSGGGGGRFSSCGGGGGSFGAGGGFGSRSLVNLGGSKSISISVARGGGRGSGFGGGYGGGGFGGGGFGGGGFGGGGIGGGGFGGFGSGGGGFGGGGFGGGGYGGGYGPVCPPGGIQEVTINQSLLQPLNVEIDPEIQKVKSREREQIKSLNNQFASFIDKVRFLEQQNQVLQTKWELLQQVDTSTRTHNLEPYFESFINNLRRRVDQLKSDQSRLDSELKNMQDMVEDYRNKYEDEINKRTNAENEFVTIKKDVDGAYMTKVDLQAKLDNLQQEIDFLTALYQAELSQMQTQISETNVILSMDNNRSLDLDSIIAEVKAQYEDIAQKSKAEAESLYQSKYEELQITAGRHGDSVRNSKIEIS…	2342	1	1	0	384.856	3	-0.0005	268	276	1	28.43	0.08	R	NKYEDEINK	R
1	1::sp|cRAP054|P04264|K2C1_HUMAN	Keratin, type II cytoskeletal 1 OS=Homo sapiens GN=KRT1 PE=1 SV=6	3622	56	0	66170	231	209	51	49	66.6	8.15	MSRQFSSRSGYRSGGGFSSGSAGIINYQRRTTSSSTRRSGGGGGRFSSCGGGGGSFGAGGGFGSRSLVNLGGSKSISISVARGGGRGSGFGGGYGGGGFGGGGFGGGGFGGGGIGGGGFGGFGSGGGGFGGGGFGGGGYGGGYGPVCPPGGIQEVTINQSLLQPLNVEIDPEIQKVKSREREQIKSLNNQFASFIDKVRFLEQQNQVLQTKWELLQQVDTSTRTHNLEPYFESFINNLRRRVDQLKSDQSRLDSELKNMQDMVEDYRNKYEDEINKRTNAENEFVTIKKDVDGAYMTKVDLQAKLDNLQQEIDFLTALYQAELSQMQTQISETNVILSMDNNRSLDLDSIIAEVKAQYEDIAQKSKAEAESLYQSKYEELQITAGRHGDSVRNSKIEIS…	2344	1	1	0	576.781	2	0.0008	268	276	1	39.56	0.0062	R	NKYEDEINK	R
1	1::sp|cRAP054|P04264|K2C1_HUMAN	Keratin, type II cytoskeletal 1 OS=Homo sapiens GN=KRT1 PE=1 SV=6	3622	56	0	66170	231	209	51	49	66.6	8.15	MSRQFSSRSGYRSGGGFSSGSAGIINYQRRTTSSSTRRSGGGGGRFSSCGGGGGSFGAGGGFGSRSLVNLGGSKSISISVARGGGRGSGFGGGYGGGGFGGGGFGGGGFGGGGIGGGGFGGFGSGGGGFGGGGFGGGGYGGGYGPVCPPGGIQEVTINQSLLQPLNVEIDPEIQKVKSREREQIKSLNNQFASFIDKVRFLEQQNQVLQTKWELLQQVDTSTRTHNLEPYFESFINNLRRRVDQLKSDQSRLDSELKNMQDMVEDYRNKYEDEINKRTNAENEFVTIKKDVDGAYMTKVDLQAKLDNLQQEIDFLTALYQAELSQMQTQISETNVILSMDNNRSLDLDSIIAEVKAQYEDIAQKSKAEAESLYQSKYEELQITAGRHGDSVRNSKIEIS…	2379	1	1	0	579.26	2	-0.0014	464	472	0	49.67	0.00026	R	DYQELMNTK	L		Oxidation (M)	0.000003000.0
1	1::sp|cRAP054|P04264|K2C1_HUMAN	Keratin, type II cytoskeletal 1 OS=Homo sapiens GN=KRT1 PE=1 SV=6	3622	56	0	66170	231	209	51	49	66.6	8.15	MSRQFSSRSGYRSGGGFSSGSAGIINYQRRTTSSSTRRSGGGGGRFSSCGGGGGSFGAGGGFGSRSLVNLGGSKSISISVARGGGRGSGFGGGYGGGGFGGGGFGGGGFGGGGIGGGGFGGFGSGGGGFGGGGFGGGGYGGGYGPVCPPGGIQEVTINQSLLQPLNVEIDPEIQKVKSREREQIKSLNNQFASFIDKVRFLEQQNQVLQTKWELLQQVDTSTRTHNLEPYFESFINNLRRRVDQLKSDQSRLDSELKNMQDMVEDYRNKYEDEINKRTNAENEFVTIKKDVDGAYMTKVDLQAKLDNLQQEIDFLTALYQAELSQMQTQISETNVILSMDNNRSLDLDSIIAEVKAQYEDIAQKSKAEAESLYQSKYEELQITAGRHGDSVRNSKIEIS…	2484	1	1	1	392.538	3	-0.0005	242	251	1	41.75	0.0054	R	VDQLKSDQSR	L
1	1::sp|cRAP054|P04264|K2C1_HUMAN	Keratin, type II cytoskeletal 1 OS=Homo sapiens GN=KRT1 PE=1 SV=6	3622	56	0	66170	231	209	51	49	66.6	8.15	MSRQFSSRSGYRSGGGFSSGSAGIINYQRRTTSSSTRRSGGGGGRFSSCGGGGGSFGAGGGFGSRSLVNLGGSKSISISVARGGGRGSGFGGGYGGGGFGGGGFGGGGFGGGGIGGGGFGGFGSGGGGFGGGGFGGGGYGGGYGPVCPPGGIQEVTINQSLLQPLNVEIDPEIQKVKSREREQIKSLNNQFASFIDKVRFLEQQNQVLQTKWELLQQVDTSTRTHNLEPYFESFINNLRRRVDQLKSDQSRLDSELKNMQDMVEDYRNKYEDEINKRTNAENEFVTIKKDVDGAYMTKVDLQAKLDNLQQEIDFLTALYQAELSQMQTQISETNVILSMDNNRSLDLDSIIAEVKAQYEDIAQKSKAEAESLYQSKYEELQITAGRHGDSVRNSKIEIS…	2514	1	1	1	590.303	2	-0.0006	377	386	0	77.3	1.2e-06	K	YEELQITAGR	H
1	1::sp|cRAP054|P04264|K2C1_HUMAN	Keratin, type II cytoskeletal 1 OS=Homo sapiens GN=KRT1 PE=1 SV=6	3622	56	0	66170	231	209	51	49	66.6	8.15	MSRQFSSRSGYRSGGGFSSGSAGIINYQRRTTSSSTRRSGGGGGRFSSCGGGGGSFGAGGGFGSRSLVNLGGSKSISISVARGGGRGSGFGGGYGGGGFGGGGFGGGGFGGGGIGGGGFGGFGSGGGGFGGGGFGGGGYGGGYGPVCPPGGIQEVTINQSLLQPLNVEIDPEIQKVKSREREQIKSLNNQFASFIDKVRFLEQQNQVLQTKWELLQQVDTSTRTHNLEPYFESFINNLRRRVDQLKSDQSRLDSELKNMQDMVEDYRNKYEDEINKRTNAENEFVTIKKDVDGAYMTKVDLQAKLDNLQQEIDFLTALYQAELSQMQTQISETNVILSMDNNRSLDLDSIIAEVKAQYEDIAQKSKAEAESLYQSKYEELQITAGRHGDSVRNSKIEIS…	2646	1	1	1	401.235	3	-0.001	408	417	2	51.4	0.00031	R	LRSEIDNVKK	Q
1	1::sp|cRAP054|P04264|K2C1_HUMAN	Keratin, type II cytoskeletal 1 OS=Homo sapiens GN=KRT1 PE=1 SV=6	3622	56	0	66170	231	209	51	49	66.6	8.15	MSRQFSSRSGYRSGGGFSSGSAGIINYQRRTTSSSTRRSGGGGGRFSSCGGGGGSFGAGGGFGSRSLVNLGGSKSISISVARGGGRGSGFGGGYGGGGFGGGGFGGGGFGGGGIGGGGFGGFGSGGGGFGGGGFGGGGYGGGYGPVCPPGGIQEVTINQSLLQPLNVEIDPEIQKVKSREREQIKSLNNQFASFIDKVRFLEQQNQVLQTKWELLQQVDTSTRTHNLEPYFESFINNLRRRVDQLKSDQSRLDSELKNMQDMVEDYRNKYEDEINKRTNAENEFVTIKKDVDGAYMTKVDLQAKLDNLQQEIDFLTALYQAELSQMQTQISETNVILSMDNNRSLDLDSIIAEVKAQYEDIAQKSKAEAESLYQSKYEELQITAGRHGDSVRNSKIEIS…	2650	1	1	1	601.348	2	-0.0003	408	417	2	36.44	0.0097	R	LRSEIDNVKK	Q
1	1::sp|cRAP054|P04264|K2C1_HUMAN	Keratin, type II cytoskeletal 1 OS=Homo sapiens GN=KRT1 PE=1 SV=6	3622	56	0	66170	231	209	51	49	66.6	8.15	MSRQFSSRSGYRSGGGFSSGSAGIINYQRRTTSSSTRRSGGGGGRFSSCGGGGGSFGAGGGFGSRSLVNLGGSKSISISVARGGGRGSGFGGGYGGGGFGGGGFGGGGFGGGGIGGGGFGGFGSGGGGFGGGGFGGGGYGGGYGPVCPPGGIQEVTINQSLLQPLNVEIDPEIQKVKSREREQIKSLNNQFASFIDKVRFLEQQNQVLQTKWELLQQVDTSTRTHNLEPYFESFINNLRRRVDQLKSDQSRLDSELKNMQDMVEDYRNKYEDEINKRTNAENEFVTIKKDVDGAYMTKVDLQAKLDNLQQEIDFLTALYQAELSQMQTQISETNVILSMDNNRSLDLDSIIAEVKAQYEDIAQKSKAEAESLYQSKYEELQITAGRHGDSVRNSKIEIS…	2975	1	1	0	633.321	2	-0.0018	278	288	0	76.7	1.5e-06	R	TNAENEFVTIK	K
1	1::sp|cRAP054|P04264|K2C1_HUMAN	Keratin, type II cytoskeletal 1 OS=Homo sapiens GN=KRT1 PE=1 SV=6	3622	56	0	66170	231	209	51	49	66.6	8.15	MSRQFSSRSGYRSGGGFSSGSAGIINYQRRTTSSSTRRSGGGGGRFSSCGGGGGSFGAGGGFGSRSLVNLGGSKSISISVARGGGRGSGFGGGYGGGGFGGGGFGGGGFGGGGIGGGGFGGFGSGGGGFGGGGFGGGGYGGGYGPVCPPGGIQEVTINQSLLQPLNVEIDPEIQKVKSREREQIKSLNNQFASFIDKVRFLEQQNQVLQTKWELLQQVDTSTRTHNLEPYFESFINNLRRRVDQLKSDQSRLDSELKNMQDMVEDYRNKYEDEINKRTNAENEFVTIKKDVDGAYMTKVDLQAKLDNLQQEIDFLTALYQAELSQMQTQISETNVILSMDNNRSLDLDSIIAEVKAQYEDIAQKSKAEAESLYQSKYEELQITAGRHGDSVRNSKIEIS…	2979	1	1	0	633.814	2	-0.0008	278	288	0	75.07	2e-06	R	TNAENEFVTIK	K		Deamidated (NQ)	0.01000000000.0
1	1::sp|cRAP054|P04264|K2C1_HUMAN	Keratin, type II cytoskeletal 1 OS=Homo sapiens GN=KRT1 PE=1 SV=6	3622	56	0	66170	231	209	51	49	66.6	8.15	MSRQFSSRSGYRSGGGFSSGSAGIINYQRRTTSSSTRRSGGGGGRFSSCGGGGGSFGAGGGFGSRSLVNLGGSKSISISVARGGGRGSGFGGGYGGGGFGGGGFGGGGFGGGGIGGGGFGGFGSGGGGFGGGGFGGGGYGGGYGPVCPPGGIQEVTINQSLLQPLNVEIDPEIQKVKSREREQIKSLNNQFASFIDKVRFLEQQNQVLQTKWELLQQVDTSTRTHNLEPYFESFINNLRRRVDQLKSDQSRLDSELKNMQDMVEDYRNKYEDEINKRTNAENEFVTIKKDVDGAYMTKVDLQAKLDNLQQEIDFLTALYQAELSQMQTQISETNVILSMDNNRSLDLDSIIAEVKAQYEDIAQKSKAEAESLYQSKYEELQITAGRHGDSVRNSKIEIS…	3060	1	1	1	639.358	2	-0.001	473	483	0	72.17	2.8e-06	K	LALDLEIATYR	T
1	1::sp|cRAP054|P04264|K2C1_HUMAN	Keratin, type II cytoskeletal 1 OS=Homo sapiens GN=KRT1 PE=1 SV=6	3622	56	0	66170	231	209	51	49	66.6	8.15	MSRQFSSRSGYRSGGGFSSGSAGIINYQRRTTSSSTRRSGGGGGRFSSCGGGGGSFGAGGGFGSRSLVNLGGSKSISISVARGGGRGSGFGGGYGGGGFGGGGFGGGGFGGGGIGGGGFGGFGSGGGGFGGGGFGGGGYGGGYGPVCPPGGIQEVTINQSLLQPLNVEIDPEIQKVKSREREQIKSLNNQFASFIDKVRFLEQQNQVLQTKWELLQQVDTSTRTHNLEPYFESFINNLRRRVDQLKSDQSRLDSELKNMQDMVEDYRNKYEDEINKRTNAENEFVTIKKDVDGAYMTKVDLQAKLDNLQQEIDFLTALYQAELSQMQTQISETNVILSMDNNRSLDLDSIIAEVKAQYEDIAQKSKAEAESLYQSKYEELQITAGRHGDSVRNSKIEIS…	3197	1	1	0	650.768	2	-0.0013	258	267	0	58.8	1.4e-05	K	NMQDMVEDYR	N
1	1::sp|cRAP054|P04264|K2C1_HUMAN	Keratin, type II cytoskeletal 1 OS=Homo sapiens GN=KRT1 PE=1 SV=6	3622	56	0	66170	231	209	51	49	66.6	8.15	MSRQFSSRSGYRSGGGFSSGSAGIINYQRRTTSSSTRRSGGGGGRFSSCGGGGGSFGAGGGFGSRSLVNLGGSKSISISVARGGGRGSGFGGGYGGGGFGGGGFGGGGFGGGGIGGGGFGGFGSGGGGFGGGGFGGGGYGGGYGPVCPPGGIQEVTINQSLLQPLNVEIDPEIQKVKSREREQIKSLNNQFASFIDKVRFLEQQNQVLQTKWELLQQVDTSTRTHNLEPYFESFINNLRRRVDQLKSDQSRLDSELKNMQDMVEDYRNKYEDEINKRTNAENEFVTIKKDVDGAYMTKVDLQAKLDNLQQEIDFLTALYQAELSQMQTQISETNVILSMDNNRSLDLDSIIAEVKAQYEDIAQKSKAEAESLYQSKYEELQITAGRHGDSVRNSKIEIS…	3223	1	1	0	651.86	2	-0.0017	344	355	0	92.59	3.7e-08	R	SLDLDSIIAEVK	A
1	1::sp|cRAP054|P04264|K2C1_HUMAN	Keratin, type II cytoskeletal 1 OS=Homo sapiens GN=KRT1 PE=1 SV=6	3622	56	0	66170	231	209	51	49	66.6	8.15	MSRQFSSRSGYRSGGGFSSGSAGIINYQRRTTSSSTRRSGGGGGRFSSCGGGGGSFGAGGGFGSRSLVNLGGSKSISISVARGGGRGSGFGGGYGGGGFGGGGFGGGGFGGGGIGGGGFGGFGSGGGGFGGGGFGGGGYGGGYGPVCPPGGIQEVTINQSLLQPLNVEIDPEIQKVKSREREQIKSLNNQFASFIDKVRFLEQQNQVLQTKWELLQQVDTSTRTHNLEPYFESFINNLRRRVDQLKSDQSRLDSELKNMQDMVEDYRNKYEDEINKRTNAENEFVTIKKDVDGAYMTKVDLQAKLDNLQQEIDFLTALYQAELSQMQTQISETNVILSMDNNRSLDLDSIIAEVKAQYEDIAQKSKAEAESLYQSKYEELQITAGRHGDSVRNSKIEIS…	3280	1	1	0	436.889	3	-0.0005	268	277	2	61.17	5.5e-05	R	NKYEDEINKR	T
1	1::sp|cRAP054|P04264|K2C1_HUMAN	Keratin, type II cytoskeletal 1 OS=Homo sapiens GN=KRT1 PE=1 SV=6	3622	56	0	66170	231	209	51	49	66.6	8.15	MSRQFSSRSGYRSGGGFSSGSAGIINYQRRTTSSSTRRSGGGGGRFSSCGGGGGSFGAGGGFGSRSLVNLGGSKSISISVARGGGRGSGFGGGYGGGGFGGGGFGGGGFGGGGIGGGGFGGFGSGGGGFGGGGFGGGGYGGGYGPVCPPGGIQEVTINQSLLQPLNVEIDPEIQKVKSREREQIKSLNNQFASFIDKVRFLEQQNQVLQTKWELLQQVDTSTRTHNLEPYFESFINNLRRRVDQLKSDQSRLDSELKNMQDMVEDYRNKYEDEINKRTNAENEFVTIKKDVDGAYMTKVDLQAKLDNLQQEIDFLTALYQAELSQMQTQISETNVILSMDNNRSLDLDSIIAEVKAQYEDIAQKSKAEAESLYQSKYEELQITAGRHGDSVRNSKIEIS…	3318	1	1	0	658.765	2	-0.0011	258	267	0	38.1	0.00098	K	NMQDMVEDYR	N		Oxidation (M)	0.0300000000.0
1	1::sp|cRAP054|P04264|K2C1_HUMAN	Keratin, type II cytoskeletal 1 OS=Homo sapiens GN=KRT1 PE=1 SV=6	3622	56	0	66170	231	209	51	49	66.6	8.15	MSRQFSSRSGYRSGGGFSSGSAGIINYQRRTTSSSTRRSGGGGGRFSSCGGGGGSFGAGGGFGSRSLVNLGGSKSISISVARGGGRGSGFGGGYGGGGFGGGGFGGGGFGGGGIGGGGFGGFGSGGGGFGGGGFGGGGYGGGYGPVCPPGGIQEVTINQSLLQPLNVEIDPEIQKVKSREREQIKSLNNQFASFIDKVRFLEQQNQVLQTKWELLQQVDTSTRTHNLEPYFESFINNLRRRVDQLKSDQSRLDSELKNMQDMVEDYRNKYEDEINKRTNAENEFVTIKKDVDGAYMTKVDLQAKLDNLQQEIDFLTALYQAELSQMQTQISETNVILSMDNNRSLDLDSIIAEVKAQYEDIAQKSKAEAESLYQSKYEELQITAGRHGDSVRNSKIEIS…	3319	1	1	0	658.765	2	-0.0009	258	267	0	38.36	0.00092	K	NMQDMVEDYR	N		Oxidation (M)	0.0000300000.0
1	1::sp|cRAP054|P04264|K2C1_HUMAN	Keratin, type II cytoskeletal 1 OS=Homo sapiens GN=KRT1 PE=1 SV=6	3622	56	0	66170	231	209	51	49	66.6	8.15	MSRQFSSRSGYRSGGGFSSGSAGIINYQRRTTSSSTRRSGGGGGRFSSCGGGGGSFGAGGGFGSRSLVNLGGSKSISISVARGGGRGSGFGGGYGGGGFGGGGFGGGGFGGGGIGGGGFGGFGSGGGGFGGGGFGGGGYGGGYGPVCPPGGIQEVTINQSLLQPLNVEIDPEIQKVKSREREQIKSLNNQFASFIDKVRFLEQQNQVLQTKWELLQQVDTSTRTHNLEPYFESFINNLRRRVDQLKSDQSRLDSELKNMQDMVEDYRNKYEDEINKRTNAENEFVTIKKDVDGAYMTKVDLQAKLDNLQQEIDFLTALYQAELSQMQTQISETNVILSMDNNRSLDLDSIIAEVKAQYEDIAQKSKAEAESLYQSKYEELQITAGRHGDSVRNSKIEIS…	3333	1	1	0	659.266	2	0.0164	258	267	0	54.37	2.4e-05	K	NMQDMVEDYR	N		Deamidated (NQ); Oxidation (M)	0.1000300000.0
1	1::sp|cRAP054|P04264|K2C1_HUMAN	Keratin, type II cytoskeletal 1 OS=Homo sapiens GN=KRT1 PE=1 SV=6	3622	56	0	66170	231	209	51	49	66.6	8.15	MSRQFSSRSGYRSGGGFSSGSAGIINYQRRTTSSSTRRSGGGGGRFSSCGGGGGSFGAGGGFGSRSLVNLGGSKSISISVARGGGRGSGFGGGYGGGGFGGGGFGGGGFGGGGIGGGGFGGFGSGGGGFGGGGFGGGGYGGGYGPVCPPGGIQEVTINQSLLQPLNVEIDPEIQKVKSREREQIKSLNNQFASFIDKVRFLEQQNQVLQTKWELLQQVDTSTRTHNLEPYFESFINNLRRRVDQLKSDQSRLDSELKNMQDMVEDYRNKYEDEINKRTNAENEFVTIKKDVDGAYMTKVDLQAKLDNLQQEIDFLTALYQAELSQMQTQISETNVILSMDNNRSLDLDSIIAEVKAQYEDIAQKSKAEAESLYQSKYEELQITAGRHGDSVRNSKIEIS…	3442	1	1	0	666.763	2	-0.0017	258	267	0	52.98	1.7e-05	K	NMQDMVEDYR	N		2 Oxidation (M)	0.0300300000.0
1	1::sp|cRAP054|P04264|K2C1_HUMAN	Keratin, type II cytoskeletal 1 OS=Homo sapiens GN=KRT1 PE=1 SV=6	3622	56	0	66170	231	209	51	49	66.6	8.15	MSRQFSSRSGYRSGGGFSSGSAGIINYQRRTTSSSTRRSGGGGGRFSSCGGGGGSFGAGGGFGSRSLVNLGGSKSISISVARGGGRGSGFGGGYGGGGFGGGGFGGGGFGGGGIGGGGFGGFGSGGGGFGGGGFGGGGYGGGYGPVCPPGGIQEVTINQSLLQPLNVEIDPEIQKVKSREREQIKSLNNQFASFIDKVRFLEQQNQVLQTKWELLQQVDTSTRTHNLEPYFESFINNLRRRVDQLKSDQSRLDSELKNMQDMVEDYRNKYEDEINKRTNAENEFVTIKKDVDGAYMTKVDLQAKLDNLQQEIDFLTALYQAELSQMQTQISETNVILSMDNNRSLDLDSIIAEVKAQYEDIAQKSKAEAESLYQSKYEELQITAGRHGDSVRNSKIEIS…	3500	1	1	1	670.838	2	-0.0004	365	376	1	78.19	9.1e-07	K	SKAEAESLYQSK	Y
1	1::sp|cRAP054|P04264|K2C1_HUMAN	Keratin, type II cytoskeletal 1 OS=Homo sapiens GN=KRT1 PE=1 SV=6	3622	56	0	66170	231	209	51	49	66.6	8.15	MSRQFSSRSGYRSGGGFSSGSAGIINYQRRTTSSSTRRSGGGGGRFSSCGGGGGSFGAGGGFGSRSLVNLGGSKSISISVARGGGRGSGFGGGYGGGGFGGGGFGGGGFGGGGIGGGGFGGFGSGGGGFGGGGFGGGGYGGGYGPVCPPGGIQEVTINQSLLQPLNVEIDPEIQKVKSREREQIKSLNNQFASFIDKVRFLEQQNQVLQTKWELLQQVDTSTRTHNLEPYFESFINNLRRRVDQLKSDQSRLDSELKNMQDMVEDYRNKYEDEINKRTNAENEFVTIKKDVDGAYMTKVDLQAKLDNLQQEIDFLTALYQAELSQMQTQISETNVILSMDNNRSLDLDSIIAEVKAQYEDIAQKSKAEAESLYQSKYEELQITAGRHGDSVRNSKIEIS…	3503	1	1	1	447.561	3	-0.0001	365	376	1	52.36	0.00037	K	SKAEAESLYQSK	Y
1	1::sp|cRAP054|P04264|K2C1_HUMAN	Keratin, type II cytoskeletal 1 OS=Homo sapiens GN=KRT1 PE=1 SV=6	3622	56	0	66170	231	209	51	49	66.6	8.15	MSRQFSSRSGYRSGGGFSSGSAGIINYQRRTTSSSTRRSGGGGGRFSSCGGGGGSFGAGGGFGSRSLVNLGGSKSISISVARGGGRGSGFGGGYGGGGFGGGGFGGGGFGGGGIGGGGFGGFGSGGGGFGGGGFGGGGYGGGYGPVCPPGGIQEVTINQSLLQPLNVEIDPEIQKVKSREREQIKSLNNQFASFIDKVRFLEQQNQVLQTKWELLQQVDTSTRTHNLEPYFESFINNLRRRVDQLKSDQSRLDSELKNMQDMVEDYRNKYEDEINKRTNAENEFVTIKKDVDGAYMTKVDLQAKLDNLQQEIDFLTALYQAELSQMQTQISETNVILSMDNNRSLDLDSIIAEVKAQYEDIAQKSKAEAESLYQSKYEELQITAGRHGDSVRNSKIEIS…	3627	1	1	1	679.351	2	-0.0003	444	455	0	82.28	3.8e-07	K	LNDLEDALQQAK	E
1	1::sp|cRAP054|P04264|K2C1_HUMAN	Keratin, type II cytoskeletal 1 OS=Homo sapiens GN=KRT1 PE=1 SV=6	3622	56	0	66170	231	209	51	49	66.6	8.15	MSRQFSSRSGYRSGGGFSSGSAGIINYQRRTTSSSTRRSGGGGGRFSSCGGGGGSFGAGGGFGSRSLVNLGGSKSISISVARGGGRGSGFGGGYGGGGFGGGGFGGGGFGGGGIGGGGFGGFGSGGGGFGGGGFGGGGYGGGYGPVCPPGGIQEVTINQSLLQPLNVEIDPEIQKVKSREREQIKSLNNQFASFIDKVRFLEQQNQVLQTKWELLQQVDTSTRTHNLEPYFESFINNLRRRVDQLKSDQSRLDSELKNMQDMVEDYRNKYEDEINKRTNAENEFVTIKKDVDGAYMTKVDLQAKLDNLQQEIDFLTALYQAELSQMQTQISETNVILSMDNNRSLDLDSIIAEVKAQYEDIAQKSKAEAESLYQSKYEELQITAGRHGDSVRNSKIEIS…	3915	1	1	1	692.349	2	0.0003	186	197	0	86.69	1.4e-07	K	SLNNQFASFIDK	V
1	1::sp|cRAP054|P04264|K2C1_HUMAN	Keratin, type II cytoskeletal 1 OS=Homo sapiens GN=KRT1 PE=1 SV=6	3622	56	0	66170	231	209	51	49	66.6	8.15	MSRQFSSRSGYRSGGGFSSGSAGIINYQRRTTSSSTRRSGGGGGRFSSCGGGGGSFGAGGGFGSRSLVNLGGSKSISISVARGGGRGSGFGGGYGGGGFGGGGFGGGGFGGGGIGGGGFGGFGSGGGGFGGGGFGGGGYGGGYGPVCPPGGIQEVTINQSLLQPLNVEIDPEIQKVKSREREQIKSLNNQFASFIDKVRFLEQQNQVLQTKWELLQQVDTSTRTHNLEPYFESFINNLRRRVDQLKSDQSRLDSELKNMQDMVEDYRNKYEDEINKRTNAENEFVTIKKDVDGAYMTKVDLQAKLDNLQQEIDFLTALYQAELSQMQTQISETNVILSMDNNRSLDLDSIIAEVKAQYEDIAQKSKAEAESLYQSKYEELQITAGRHGDSVRNSKIEIS…	3918	1	1	1	692.842	2	0.0019	186	197	0	56.89	0.00012	K	SLNNQFASFIDK	V		Deamidated (NQ)	0.000100000000.0
1	1::sp|cRAP054|P04264|K2C1_HUMAN	Keratin, type II cytoskeletal 1 OS=Homo sapiens GN=KRT1 PE=1 SV=6	3622	56	0	66170	231	209	51	49	66.6	8.15	MSRQFSSRSGYRSGGGFSSGSAGIINYQRRTTSSSTRRSGGGGGRFSSCGGGGGSFGAGGGFGSRSLVNLGGSKSISISVARGGGRGSGFGGGYGGGGFGGGGFGGGGFGGGGIGGGGFGGFGSGGGGFGGGGFGGGGYGGGYGPVCPPGGIQEVTINQSLLQPLNVEIDPEIQKVKSREREQIKSLNNQFASFIDKVRFLEQQNQVLQTKWELLQQVDTSTRTHNLEPYFESFINNLRRRVDQLKSDQSRLDSELKNMQDMVEDYRNKYEDEINKRTNAENEFVTIKKDVDGAYMTKVDLQAKLDNLQQEIDFLTALYQAELSQMQTQISETNVILSMDNNRSLDLDSIIAEVKAQYEDIAQKSKAEAESLYQSKYEELQITAGRHGDSVRNSKIEIS…	3963	1	1	0	465.248	3	-0.0011	278	289	1	84.69	2.2e-07	R	TNAENEFVTIKK	D
1	1::sp|cRAP054|P04264|K2C1_HUMAN	Keratin, type II cytoskeletal 1 OS=Homo sapiens GN=KRT1 PE=1 SV=6	3622	56	0	66170	231	209	51	49	66.6	8.15	MSRQFSSRSGYRSGGGFSSGSAGIINYQRRTTSSSTRRSGGGGGRFSSCGGGGGSFGAGGGFGSRSLVNLGGSKSISISVARGGGRGSGFGGGYGGGGFGGGGFGGGGFGGGGIGGGGFGGFGSGGGGFGGGGFGGGGYGGGYGPVCPPGGIQEVTINQSLLQPLNVEIDPEIQKVKSREREQIKSLNNQFASFIDKVRFLEQQNQVLQTKWELLQQVDTSTRTHNLEPYFESFINNLRRRVDQLKSDQSRLDSELKNMQDMVEDYRNKYEDEINKRTNAENEFVTIKKDVDGAYMTKVDLQAKLDNLQQEIDFLTALYQAELSQMQTQISETNVILSMDNNRSLDLDSIIAEVKAQYEDIAQKSKAEAESLYQSKYEELQITAGRHGDSVRNSKIEIS…	3966	1	1	0	697.369	2	-0.0008	278	289	1	76.8	1.4e-06	R	TNAENEFVTIKK	D
1	1::sp|cRAP054|P04264|K2C1_HUMAN	Keratin, type II cytoskeletal 1 OS=Homo sapiens GN=KRT1 PE=1 SV=6	3622	56	0	66170	231	209	51	49	66.6	8.15	MSRQFSSRSGYRSGGGFSSGSAGIINYQRRTTSSSTRRSGGGGGRFSSCGGGGGSFGAGGGFGSRSLVNLGGSKSISISVARGGGRGSGFGGGYGGGGFGGGGFGGGGFGGGGIGGGGFGGFGSGGGGFGGGGFGGGGYGGGYGPVCPPGGIQEVTINQSLLQPLNVEIDPEIQKVKSREREQIKSLNNQFASFIDKVRFLEQQNQVLQTKWELLQQVDTSTRTHNLEPYFESFINNLRRRVDQLKSDQSRLDSELKNMQDMVEDYRNKYEDEINKRTNAENEFVTIKKDVDGAYMTKVDLQAKLDNLQQEIDFLTALYQAELSQMQTQISETNVILSMDNNRSLDLDSIIAEVKAQYEDIAQKSKAEAESLYQSKYEELQITAGRHGDSVRNSKIEIS…	3980	1	1	0	465.576	3	-0.0017	278	289	1	62.96	3.4e-05	R	TNAENEFVTIKK	D		Deamidated (NQ)	0.010000000000.0
1	1::sp|cRAP054|P04264|K2C1_HUMAN	Keratin, type II cytoskeletal 1 OS=Homo sapiens GN=KRT1 PE=1 SV=6	3622	56	0	66170	231	209	51	49	66.6	8.15	MSRQFSSRSGYRSGGGFSSGSAGIINYQRRTTSSSTRRSGGGGGRFSSCGGGGGSFGAGGGFGSRSLVNLGGSKSISISVARGGGRGSGFGGGYGGGGFGGGGFGGGGFGGGGIGGGGFGGFGSGGGGFGGGGFGGGGYGGGYGPVCPPGGIQEVTINQSLLQPLNVEIDPEIQKVKSREREQIKSLNNQFASFIDKVRFLEQQNQVLQTKWELLQQVDTSTRTHNLEPYFESFINNLRRRVDQLKSDQSRLDSELKNMQDMVEDYRNKYEDEINKRTNAENEFVTIKKDVDGAYMTKVDLQAKLDNLQQEIDFLTALYQAELSQMQTQISETNVILSMDNNRSLDLDSIIAEVKAQYEDIAQKSKAEAESLYQSKYEELQITAGRHGDSVRNSKIEIS…	3981	1	1	0	465.577	3	0.0004	278	289	1	51.29	0.00049	R	TNAENEFVTIKK	D		Deamidated (NQ)	0.000010000000.0
1	1::sp|cRAP054|P04264|K2C1_HUMAN	Keratin, type II cytoskeletal 1 OS=Homo sapiens GN=KRT1 PE=1 SV=6	3622	56	0	66170	231	209	51	49	66.6	8.15	MSRQFSSRSGYRSGGGFSSGSAGIINYQRRTTSSSTRRSGGGGGRFSSCGGGGGSFGAGGGFGSRSLVNLGGSKSISISVARGGGRGSGFGGGYGGGGFGGGGFGGGGFGGGGIGGGGFGGFGSGGGGFGGGGFGGGGYGGGYGPVCPPGGIQEVTINQSLLQPLNVEIDPEIQKVKSREREQIKSLNNQFASFIDKVRFLEQQNQVLQTKWELLQQVDTSTRTHNLEPYFESFINNLRRRVDQLKSDQSRLDSELKNMQDMVEDYRNKYEDEINKRTNAENEFVTIKKDVDGAYMTKVDLQAKLDNLQQEIDFLTALYQAELSQMQTQISETNVILSMDNNRSLDLDSIIAEVKAQYEDIAQKSKAEAESLYQSKYEELQITAGRHGDSVRNSKIEIS…	4449	1	1	0	738.378	2	-0.001	212	223	0	58.93	0.00011	K	WELLQQVDTSTR	T
1	1::sp|cRAP054|P04264|K2C1_HUMAN	Keratin, type II cytoskeletal 1 OS=Homo sapiens GN=KRT1 PE=1 SV=6	3622	56	0	66170	231	209	51	49	66.6	8.15	MSRQFSSRSGYRSGGGFSSGSAGIINYQRRTTSSSTRRSGGGGGRFSSCGGGGGSFGAGGGFGSRSLVNLGGSKSISISVARGGGRGSGFGGGYGGGGFGGGGFGGGGFGGGGIGGGGFGGFGSGGGGFGGGGFGGGGYGGGYGPVCPPGGIQEVTINQSLLQPLNVEIDPEIQKVKSREREQIKSLNNQFASFIDKVRFLEQQNQVLQTKWELLQQVDTSTRTHNLEPYFESFINNLRRRVDQLKSDQSRLDSELKNMQDMVEDYRNKYEDEINKRTNAENEFVTIKKDVDGAYMTKVDLQAKLDNLQQEIDFLTALYQAELSQMQTQISETNVILSMDNNRSLDLDSIIAEVKAQYEDIAQKSKAEAESLYQSKYEELQITAGRHGDSVRNSKIEIS…	4450	1	1	0	492.588	3	0.0001	212	223	0	41.13	0.0068	K	WELLQQVDTSTR	T
1	1::sp|cRAP054|P04264|K2C1_HUMAN	Keratin, type II cytoskeletal 1 OS=Homo sapiens GN=KRT1 PE=1 SV=6	3622	56	0	66170	231	209	51	49	66.6	8.15	MSRQFSSRSGYRSGGGFSSGSAGIINYQRRTTSSSTRRSGGGGGRFSSCGGGGGSFGAGGGFGSRSLVNLGGSKSISISVARGGGRGSGFGGGYGGGGFGGGGFGGGGFGGGGIGGGGFGGFGSGGGGFGGGGFGGGGYGGGYGPVCPPGGIQEVTINQSLLQPLNVEIDPEIQKVKSREREQIKSLNNQFASFIDKVRFLEQQNQVLQTKWELLQQVDTSTRTHNLEPYFESFINNLRRRVDQLKSDQSRLDSELKNMQDMVEDYRNKYEDEINKRTNAENEFVTIKKDVDGAYMTKVDLQAKLDNLQQEIDFLTALYQAELSQMQTQISETNVILSMDNNRSLDLDSIIAEVKAQYEDIAQKSKAEAESLYQSKYEELQITAGRHGDSVRNSKIEIS…	4452	1	1	0	738.396	2	-0.0008	200	211	0	87.08	1.5e-07	R	FLEQQNQVLQTK	W
1	1::sp|cRAP054|P04264|K2C1_HUMAN	Keratin, type II cytoskeletal 1 OS=Homo sapiens GN=KRT1 PE=1 SV=6	3622	56	0	66170	231	209	51	49	66.6	8.15	MSRQFSSRSGYRSGGGFSSGSAGIINYQRRTTSSSTRRSGGGGGRFSSCGGGGGSFGAGGGFGSRSLVNLGGSKSISISVARGGGRGSGFGGGYGGGGFGGGGFGGGGFGGGGIGGGGFGGFGSGGGGFGGGGFGGGGYGGGYGPVCPPGGIQEVTINQSLLQPLNVEIDPEIQKVKSREREQIKSLNNQFASFIDKVRFLEQQNQVLQTKWELLQQVDTSTRTHNLEPYFESFINNLRRRVDQLKSDQSRLDSELKNMQDMVEDYRNKYEDEINKRTNAENEFVTIKKDVDGAYMTKVDLQAKLDNLQQEIDFLTALYQAELSQMQTQISETNVILSMDNNRSLDLDSIIAEVKAQYEDIAQKSKAEAESLYQSKYEELQITAGRHGDSVRNSKIEIS…	4453	1	1	0	492.6	3	-0.0007	200	211	0	50.31	0.00069	R	FLEQQNQVLQTK	W
1	1::sp|cRAP054|P04264|K2C1_HUMAN	Keratin, type II cytoskeletal 1 OS=Homo sapiens GN=KRT1 PE=1 SV=6	3622	56	0	66170	231	209	51	49	66.6	8.15	MSRQFSSRSGYRSGGGFSSGSAGIINYQRRTTSSSTRRSGGGGGRFSSCGGGGGSFGAGGGFGSRSLVNLGGSKSISISVARGGGRGSGFGGGYGGGGFGGGGFGGGGFGGGGIGGGGFGGFGSGGGGFGGGGFGGGGYGGGYGPVCPPGGIQEVTINQSLLQPLNVEIDPEIQKVKSREREQIKSLNNQFASFIDKVRFLEQQNQVLQTKWELLQQVDTSTRTHNLEPYFESFINNLRRRVDQLKSDQSRLDSELKNMQDMVEDYRNKYEDEINKRTNAENEFVTIKKDVDGAYMTKVDLQAKLDNLQQEIDFLTALYQAELSQMQTQISETNVILSMDNNRSLDLDSIIAEVKAQYEDIAQKSKAEAESLYQSKYEELQITAGRHGDSVRNSKIEIS…	4457	1	1	0	738.893	2	0.0092	200	211	0	81.25	5.5e-07	R	FLEQQNQVLQTK	W		Deamidated (NQ)	0.000001000000.0
1	1::sp|cRAP054|P04264|K2C1_HUMAN	Keratin, type II cytoskeletal 1 OS=Homo sapiens GN=KRT1 PE=1 SV=6	3622	56	0	66170	231	209	51	49	66.6	8.15	MSRQFSSRSGYRSGGGFSSGSAGIINYQRRTTSSSTRRSGGGGGRFSSCGGGGGSFGAGGGFGSRSLVNLGGSKSISISVARGGGRGSGFGGGYGGGGFGGGGFGGGGFGGGGIGGGGFGGFGSGGGGFGGGGFGGGGYGGGYGPVCPPGGIQEVTINQSLLQPLNVEIDPEIQKVKSREREQIKSLNNQFASFIDKVRFLEQQNQVLQTKWELLQQVDTSTRTHNLEPYFESFINNLRRRVDQLKSDQSRLDSELKNMQDMVEDYRNKYEDEINKRTNAENEFVTIKKDVDGAYMTKVDLQAKLDNLQQEIDFLTALYQAELSQMQTQISETNVILSMDNNRSLDLDSIIAEVKAQYEDIAQKSKAEAESLYQSKYEELQITAGRHGDSVRNSKIEIS…	4832	1	1	0	508.601	3	-0.001	461	472	1	32.16	0.043	R	LLRDYQELMNTK	L
1	1::sp|cRAP054|P04264|K2C1_HUMAN	Keratin, type II cytoskeletal 1 OS=Homo sapiens GN=KRT1 PE=1 SV=6	3622	56	0	66170	231	209	51	49	66.6	8.15	MSRQFSSRSGYRSGGGFSSGSAGIINYQRRTTSSSTRRSGGGGGRFSSCGGGGGSFGAGGGFGSRSLVNLGGSKSISISVARGGGRGSGFGGGYGGGGFGGGGFGGGGFGGGGIGGGGFGGFGSGGGGFGGGGFGGGGYGGGYGPVCPPGGIQEVTINQSLLQPLNVEIDPEIQKVKSREREQIKSLNNQFASFIDKVRFLEQQNQVLQTKWELLQQVDTSTRTHNLEPYFESFINNLRRRVDQLKSDQSRLDSELKNMQDMVEDYRNKYEDEINKRTNAENEFVTIKKDVDGAYMTKVDLQAKLDNLQQEIDFLTALYQAELSQMQTQISETNVILSMDNNRSLDLDSIIAEVKAQYEDIAQKSKAEAESLYQSKYEELQITAGRHGDSVRNSKIEIS…	4836	1	1	0	508.936	3	0.0199	461	472	1	24.78	0.23	R	LLRDYQELMNTK	L		Deamidated (NQ)	0.000001000000.0
1	1::sp|cRAP054|P04264|K2C1_HUMAN	Keratin, type II cytoskeletal 1 OS=Homo sapiens GN=KRT1 PE=1 SV=6	3622	56	0	66170	231	209	51	49	66.6	8.15	MSRQFSSRSGYRSGGGFSSGSAGIINYQRRTTSSSTRRSGGGGGRFSSCGGGGGSFGAGGGFGSRSLVNLGGSKSISISVARGGGRGSGFGGGYGGGGFGGGGFGGGGFGGGGIGGGGFGGFGSGGGGFGGGGFGGGGYGGGYGPVCPPGGIQEVTINQSLLQPLNVEIDPEIQKVKSREREQIKSLNNQFASFIDKVRFLEQQNQVLQTKWELLQQVDTSTRTHNLEPYFESFINNLRRRVDQLKSDQSRLDSELKNMQDMVEDYRNKYEDEINKRTNAENEFVTIKKDVDGAYMTKVDLQAKLDNLQQEIDFLTALYQAELSQMQTQISETNVILSMDNNRSLDLDSIIAEVKAQYEDIAQKSKAEAESLYQSKYEELQITAGRHGDSVRNSKIEIS…	5185	1	1	1	800.42	2	-0.0011	442	455	1	88.35	1.1e-07	K	NKLNDLEDALQQAK	E
1	1::sp|cRAP054|P04264|K2C1_HUMAN	Keratin, type II cytoskeletal 1 OS=Homo sapiens GN=KRT1 PE=1 SV=6	3622	56	0	66170	231	209	51	49	66.6	8.15	MSRQFSSRSGYRSGGGFSSGSAGIINYQRRTTSSSTRRSGGGGGRFSSCGGGGGSFGAGGGFGSRSLVNLGGSKSISISVARGGGRGSGFGGGYGGGGFGGGGFGGGGFGGGGIGGGGFGGFGSGGGGFGGGGFGGGGYGGGYGPVCPPGGIQEVTINQSLLQPLNVEIDPEIQKVKSREREQIKSLNNQFASFIDKVRFLEQQNQVLQTKWELLQQVDTSTRTHNLEPYFESFINNLRRRVDQLKSDQSRLDSELKNMQDMVEDYRNKYEDEINKRTNAENEFVTIKKDVDGAYMTKVDLQAKLDNLQQEIDFLTALYQAELSQMQTQISETNVILSMDNNRSLDLDSIIAEVKAQYEDIAQKSKAEAESLYQSKYEELQITAGRHGDSVRNSKIEIS…	5186	1	1	1	533.949	3	-0.0003	442	455	1	69.95	7e-06	K	NKLNDLEDALQQAK	E
1	1::sp|cRAP054|P04264|K2C1_HUMAN	Keratin, type II cytoskeletal 1 OS=Homo sapiens GN=KRT1 PE=1 SV=6	3622	56	0	66170	231	209	51	49	66.6	8.15	MSRQFSSRSGYRSGGGFSSGSAGIINYQRRTTSSSTRRSGGGGGRFSSCGGGGGSFGAGGGFGSRSLVNLGGSKSISISVARGGGRGSGFGGGYGGGGFGGGGFGGGGFGGGGIGGGGFGGFGSGGGGFGGGGFGGGGYGGGYGPVCPPGGIQEVTINQSLLQPLNVEIDPEIQKVKSREREQIKSLNNQFASFIDKVRFLEQQNQVLQTKWELLQQVDTSTRTHNLEPYFESFINNLRRRVDQLKSDQSRLDSELKNMQDMVEDYRNKYEDEINKRTNAENEFVTIKKDVDGAYMTKVDLQAKLDNLQQEIDFLTALYQAELSQMQTQISETNVILSMDNNRSLDLDSIIAEVKAQYEDIAQKSKAEAESLYQSKYEELQITAGRHGDSVRNSKIEIS…	5192	1	1	1	534.277	3	-0.0014	442	455	1	55.95	0.00021	K	NKLNDLEDALQQAK	E		Deamidated (NQ)	0.00010000000000.0
1	1::sp|cRAP054|P04264|K2C1_HUMAN	Keratin, type II cytoskeletal 1 OS=Homo sapiens GN=KRT1 PE=1 SV=6	3622	56	0	66170	231	209	51	49	66.6	8.15	MSRQFSSRSGYRSGGGFSSGSAGIINYQRRTTSSSTRRSGGGGGRFSSCGGGGGSFGAGGGFGSRSLVNLGGSKSISISVARGGGRGSGFGGGYGGGGFGGGGFGGGGFGGGGIGGGGFGGFGSGGGGFGGGGFGGGGYGGGYGPVCPPGGIQEVTINQSLLQPLNVEIDPEIQKVKSREREQIKSLNNQFASFIDKVRFLEQQNQVLQTKWELLQQVDTSTRTHNLEPYFESFINNLRRRVDQLKSDQSRLDSELKNMQDMVEDYRNKYEDEINKRTNAENEFVTIKKDVDGAYMTKVDLQAKLDNLQQEIDFLTALYQAELSQMQTQISETNVILSMDNNRSLDLDSIIAEVKAQYEDIAQKSKAEAESLYQSKYEELQITAGRHGDSVRNSKIEIS…	5446	1	1	1	819.933	2	-0.0008	186	199	1	83.86	2.8e-07	K	SLNNQFASFIDKVR	F
1	1::sp|cRAP054|P04264|K2C1_HUMAN	Keratin, type II cytoskeletal 1 OS=Homo sapiens GN=KRT1 PE=1 SV=6	3622	56	0	66170	231	209	51	49	66.6	8.15	MSRQFSSRSGYRSGGGFSSGSAGIINYQRRTTSSSTRRSGGGGGRFSSCGGGGGSFGAGGGFGSRSLVNLGGSKSISISVARGGGRGSGFGGGYGGGGFGGGGFGGGGFGGGGIGGGGFGGFGSGGGGFGGGGFGGGGYGGGYGPVCPPGGIQEVTINQSLLQPLNVEIDPEIQKVKSREREQIKSLNNQFASFIDKVRFLEQQNQVLQTKWELLQQVDTSTRTHNLEPYFESFINNLRRRVDQLKSDQSRLDSELKNMQDMVEDYRNKYEDEINKRTNAENEFVTIKKDVDGAYMTKVDLQAKLDNLQQEIDFLTALYQAELSQMQTQISETNVILSMDNNRSLDLDSIIAEVKAQYEDIAQKSKAEAESLYQSKYEELQITAGRHGDSVRNSKIEIS…	5449	1	1	1	546.958	3	0.0006	186	199	1	68.9	8.4e-06	K	SLNNQFASFIDKVR	F
1	1::sp|cRAP054|P04264|K2C1_HUMAN	Keratin, type II cytoskeletal 1 OS=Homo sapiens GN=KRT1 PE=1 SV=6	3622	56	0	66170	231	209	51	49	66.6	8.15	MSRQFSSRSGYRSGGGFSSGSAGIINYQRRTTSSSTRRSGGGGGRFSSCGGGGGSFGAGGGFGSRSLVNLGGSKSISISVARGGGRGSGFGGGYGGGGFGGGGFGGGGFGGGGIGGGGFGGFGSGGGGFGGGGFGGGGYGGGYGPVCPPGGIQEVTINQSLLQPLNVEIDPEIQKVKSREREQIKSLNNQFASFIDKVRFLEQQNQVLQTKWELLQQVDTSTRTHNLEPYFESFINNLRRRVDQLKSDQSRLDSELKNMQDMVEDYRNKYEDEINKRTNAENEFVTIKKDVDGAYMTKVDLQAKLDNLQQEIDFLTALYQAELSQMQTQISETNVILSMDNNRSLDLDSIIAEVKAQYEDIAQKSKAEAESLYQSKYEELQITAGRHGDSVRNSKIEIS…	5506	1	1	1	829.399	2	-0.0012	13	29	0	100.09	6.7e-09	R	SGGGFSSGSAGIINYQR	R
1	1::sp|cRAP054|P04264|K2C1_HUMAN	Keratin, type II cytoskeletal 1 OS=Homo sapiens GN=KRT1 PE=1 SV=6	3622	56	0	66170	231	209	51	49	66.6	8.15	MSRQFSSRSGYRSGGGFSSGSAGIINYQRRTTSSSTRRSGGGGGRFSSCGGGGGSFGAGGGFGSRSLVNLGGSKSISISVARGGGRGSGFGGGYGGGGFGGGGFGGGGFGGGGIGGGGFGGFGSGGGGFGGGGFGGGGYGGGYGPVCPPGGIQEVTINQSLLQPLNVEIDPEIQKVKSREREQIKSLNNQFASFIDKVRFLEQQNQVLQTKWELLQQVDTSTRTHNLEPYFESFINNLRRRVDQLKSDQSRLDSELKNMQDMVEDYRNKYEDEINKRTNAENEFVTIKKDVDGAYMTKVDLQAKLDNLQQEIDFLTALYQAELSQMQTQISETNVILSMDNNRSLDLDSIIAEVKAQYEDIAQKSKAEAESLYQSKYEELQITAGRHGDSVRNSKIEIS…	5512	1	1	1	829.892	2	0.0003	13	29	0	90.37	5.6e-08	R	SGGGFSSGSAGIINYQR	R		Deamidated (NQ)	0.00000000000001000.0
1	1::sp|cRAP054|P04264|K2C1_HUMAN	Keratin, type II cytoskeletal 1 OS=Homo sapiens GN=KRT1 PE=1 SV=6	3622	56	0	66170	231	209	51	49	66.6	8.15	MSRQFSSRSGYRSGGGFSSGSAGIINYQRRTTSSSTRRSGGGGGRFSSCGGGGGSFGAGGGFGSRSLVNLGGSKSISISVARGGGRGSGFGGGYGGGGFGGGGFGGGGFGGGGIGGGGFGGFGSGGGGFGGGGFGGGGYGGGYGPVCPPGGIQEVTINQSLLQPLNVEIDPEIQKVKSREREQIKSLNNQFASFIDKVRFLEQQNQVLQTKWELLQQVDTSTRTHNLEPYFESFINNLRRRVDQLKSDQSRLDSELKNMQDMVEDYRNKYEDEINKRTNAENEFVTIKKDVDGAYMTKVDLQAKLDNLQQEIDFLTALYQAELSQMQTQISETNVILSMDNNRSLDLDSIIAEVKAQYEDIAQKSKAEAESLYQSKYEELQITAGRHGDSVRNSKIEIS…	5720	1	1	1	858.929	2	-0.0009	418	432	0	112.23	5.2e-10	K	QISNLQQSISDAEQR	G
1	1::sp|cRAP054|P04264|K2C1_HUMAN	Keratin, type II cytoskeletal 1 OS=Homo sapiens GN=KRT1 PE=1 SV=6	3622	56	0	66170	231	209	51	49	66.6	8.15	MSRQFSSRSGYRSGGGFSSGSAGIINYQRRTTSSSTRRSGGGGGRFSSCGGGGGSFGAGGGFGSRSLVNLGGSKSISISVARGGGRGSGFGGGYGGGGFGGGGFGGGGFGGGGIGGGGFGGFGSGGGGFGGGGFGGGGYGGGYGPVCPPGGIQEVTINQSLLQPLNVEIDPEIQKVKSREREQIKSLNNQFASFIDKVRFLEQQNQVLQTKWELLQQVDTSTRTHNLEPYFESFINNLRRRVDQLKSDQSRLDSELKNMQDMVEDYRNKYEDEINKRTNAENEFVTIKKDVDGAYMTKVDLQAKLDNLQQEIDFLTALYQAELSQMQTQISETNVILSMDNNRSLDLDSIIAEVKAQYEDIAQKSKAEAESLYQSKYEELQITAGRHGDSVRNSKIEIS…	5722	1	1	1	572.955	3	0	418	432	0	68.53	1.2e-05	K	QISNLQQSISDAEQR	G
1	1::sp|cRAP054|P04264|K2C1_HUMAN	Keratin, type II cytoskeletal 1 OS=Homo sapiens GN=KRT1 PE=1 SV=6	3622	56	0	66170	231	209	51	49	66.6	8.15	MSRQFSSRSGYRSGGGFSSGSAGIINYQRRTTSSSTRRSGGGGGRFSSCGGGGGSFGAGGGFGSRSLVNLGGSKSISISVARGGGRGSGFGGGYGGGGFGGGGFGGGGFGGGGIGGGGFGGFGSGGGGFGGGGFGGGGYGGGYGPVCPPGGIQEVTINQSLLQPLNVEIDPEIQKVKSREREQIKSLNNQFASFIDKVRFLEQQNQVLQTKWELLQQVDTSTRTHNLEPYFESFINNLRRRVDQLKSDQSRLDSELKNMQDMVEDYRNKYEDEINKRTNAENEFVTIKKDVDGAYMTKVDLQAKLDNLQQEIDFLTALYQAELSQMQTQISETNVILSMDNNRSLDLDSIIAEVKAQYEDIAQKSKAEAESLYQSKYEELQITAGRHGDSVRNSKIEIS…	5726	1	1	1	859.431	2	0.0191	418	432	0	73.86	3.8e-06	K	QISNLQQSISDAEQR	G		Deamidated (NQ)	0.000001000000000.0
1	1::sp|cRAP054|P04264|K2C1_HUMAN	Keratin, type II cytoskeletal 1 OS=Homo sapiens GN=KRT1 PE=1 SV=6	3622	56	0	66170	231	209	51	49	66.6	8.15	MSRQFSSRSGYRSGGGFSSGSAGIINYQRRTTSSSTRRSGGGGGRFSSCGGGGGSFGAGGGFGSRSLVNLGGSKSISISVARGGGRGSGFGGGYGGGGFGGGGFGGGGFGGGGIGGGGFGGFGSGGGGFGGGGFGGGGYGGGYGPVCPPGGIQEVTINQSLLQPLNVEIDPEIQKVKSREREQIKSLNNQFASFIDKVRFLEQQNQVLQTKWELLQQVDTSTRTHNLEPYFESFINNLRRRVDQLKSDQSRLDSELKNMQDMVEDYRNKYEDEINKRTNAENEFVTIKKDVDGAYMTKVDLQAKLDNLQQEIDFLTALYQAELSQMQTQISETNVILSMDNNRSLDLDSIIAEVKAQYEDIAQKSKAEAESLYQSKYEELQITAGRHGDSVRNSKIEIS…	5862	1	1	1	876.908	2	-0.0023	603	624	1	31.51	0.045	R	GSGGGSSGGSIGGRGSSSGGVK	S		Deamidated (R)	0.0000000000000200000000.0
1	1::sp|cRAP054|P04264|K2C1_HUMAN	Keratin, type II cytoskeletal 1 OS=Homo sapiens GN=KRT1 PE=1 SV=6	3622	56	0	66170	231	209	51	49	66.6	8.15	MSRQFSSRSGYRSGGGFSSGSAGIINYQRRTTSSSTRRSGGGGGRFSSCGGGGGSFGAGGGFGSRSLVNLGGSKSISISVARGGGRGSGFGGGYGGGGFGGGGFGGGGFGGGGIGGGGFGGFGSGGGGFGGGGFGGGGYGGGYGPVCPPGGIQEVTINQSLLQPLNVEIDPEIQKVKSREREQIKSLNNQFASFIDKVRFLEQQNQVLQTKWELLQQVDTSTRTHNLEPYFESFINNLRRRVDQLKSDQSRLDSELKNMQDMVEDYRNKYEDEINKRTNAENEFVTIKKDVDGAYMTKVDLQAKLDNLQQEIDFLTALYQAELSQMQTQISETNVILSMDNNRSLDLDSIIAEVKAQYEDIAQKSKAEAESLYQSKYEELQITAGRHGDSVRNSKIEIS…	5863	1	1	1	584.941	3	-0.0016	603	624	1	48.16	0.001	R	GSGGGSSGGSIGGRGSSSGGVK	S		Deamidated (R)	0.0000000000000200000000.0
1	1::sp|cRAP054|P04264|K2C1_HUMAN	Keratin, type II cytoskeletal 1 OS=Homo sapiens GN=KRT1 PE=1 SV=6	3622	56	0	66170	231	209	51	49	66.6	8.15	MSRQFSSRSGYRSGGGFSSGSAGIINYQRRTTSSSTRRSGGGGGRFSSCGGGGGSFGAGGGFGSRSLVNLGGSKSISISVARGGGRGSGFGGGYGGGGFGGGGFGGGGFGGGGIGGGGFGGFGSGGGGFGGGGFGGGGYGGGYGPVCPPGGIQEVTINQSLLQPLNVEIDPEIQKVKSREREQIKSLNNQFASFIDKVRFLEQQNQVLQTKWELLQQVDTSTRTHNLEPYFESFINNLRRRVDQLKSDQSRLDSELKNMQDMVEDYRNKYEDEINKRTNAENEFVTIKKDVDGAYMTKVDLQAKLDNLQQEIDFLTALYQAELSQMQTQISETNVILSMDNNRSLDLDSIIAEVKAQYEDIAQKSKAEAESLYQSKYEELQITAGRHGDSVRNSKIEIS…	5918	1	1	1	883.368	2	-0.0063	46	65	0	170.5	1.4e-16	R	FSSCGGGGGSFGAGGGFGSR	S
1	1::sp|cRAP054|P04264|K2C1_HUMAN	Keratin, type II cytoskeletal 1 OS=Homo sapiens GN=KRT1 PE=1 SV=6	3622	56	0	66170	231	209	51	49	66.6	8.15	MSRQFSSRSGYRSGGGFSSGSAGIINYQRRTTSSSTRRSGGGGGRFSSCGGGGGSFGAGGGFGSRSLVNLGGSKSISISVARGGGRGSGFGGGYGGGGFGGGGFGGGGFGGGGIGGGGFGGFGSGGGGFGGGGFGGGGYGGGYGPVCPPGGIQEVTINQSLLQPLNVEIDPEIQKVKSREREQIKSLNNQFASFIDKVRFLEQQNQVLQTKWELLQQVDTSTRTHNLEPYFESFINNLRRRVDQLKSDQSRLDSELKNMQDMVEDYRNKYEDEINKRTNAENEFVTIKKDVDGAYMTKVDLQAKLDNLQQEIDFLTALYQAELSQMQTQISETNVILSMDNNRSLDLDSIIAEVKAQYEDIAQKSKAEAESLYQSKYEELQITAGRHGDSVRNSKIEIS…	6207	1	1	1	615.654	3	0.0023	417	432	1	66.82	2e-05	K	KQISNLQQSISDAEQR	G
1	1::sp|cRAP054|P04264|K2C1_HUMAN	Keratin, type II cytoskeletal 1 OS=Homo sapiens GN=KRT1 PE=1 SV=6	3622	56	0	66170	231	209	51	49	66.6	8.15	MSRQFSSRSGYRSGGGFSSGSAGIINYQRRTTSSSTRRSGGGGGRFSSCGGGGGSFGAGGGFGSRSLVNLGGSKSISISVARGGGRGSGFGGGYGGGGFGGGGFGGGGFGGGGIGGGGFGGFGSGGGGFGGGGFGGGGYGGGYGPVCPPGGIQEVTINQSLLQPLNVEIDPEIQKVKSREREQIKSLNNQFASFIDKVRFLEQQNQVLQTKWELLQQVDTSTRTHNLEPYFESFINNLRRRVDQLKSDQSRLDSELKNMQDMVEDYRNKYEDEINKRTNAENEFVTIKKDVDGAYMTKVDLQAKLDNLQQEIDFLTALYQAELSQMQTQISETNVILSMDNNRSLDLDSIIAEVKAQYEDIAQKSKAEAESLYQSKYEELQITAGRHGDSVRNSKIEIS…	6577	1	1	1	647.996	3	-0.0147	444	460	1	70.17	8.7e-06	K	LNDLEDALQQAKEDLAR	L
1	1::sp|cRAP054|P04264|K2C1_HUMAN	Keratin, type II cytoskeletal 1 OS=Homo sapiens GN=KRT1 PE=1 SV=6	3622	56	0	66170	231	209	51	49	66.6	8.15	MSRQFSSRSGYRSGGGFSSGSAGIINYQRRTTSSSTRRSGGGGGRFSSCGGGGGSFGAGGGFGSRSLVNLGGSKSISISVARGGGRGSGFGGGYGGGGFGGGGFGGGGFGGGGIGGGGFGGFGSGGGGFGGGGFGGGGYGGGYGPVCPPGGIQEVTINQSLLQPLNVEIDPEIQKVKSREREQIKSLNNQFASFIDKVRFLEQQNQVLQTKWELLQQVDTSTRTHNLEPYFESFINNLRRRVDQLKSDQSRLDSELKNMQDMVEDYRNKYEDEINKRTNAENEFVTIKKDVDGAYMTKVDLQAKLDNLQQEIDFLTALYQAELSQMQTQISETNVILSMDNNRSLDLDSIIAEVKAQYEDIAQKSKAEAESLYQSKYEELQITAGRHGDSVRNSKIEIS…	6716	1	1	1	662.636	3	-0.0018	252	267	1	78.52	7e-07	R	LDSELKNMQDMVEDYR	N
1	1::sp|cRAP054|P04264|K2C1_HUMAN	Keratin, type II cytoskeletal 1 OS=Homo sapiens GN=KRT1 PE=1 SV=6	3622	56	0	66170	231	209	51	49	66.6	8.15	MSRQFSSRSGYRSGGGFSSGSAGIINYQRRTTSSSTRRSGGGGGRFSSCGGGGGSFGAGGGFGSRSLVNLGGSKSISISVARGGGRGSGFGGGYGGGGFGGGGFGGGGFGGGGIGGGGFGGFGSGGGGFGGGGFGGGGYGGGYGPVCPPGGIQEVTINQSLLQPLNVEIDPEIQKVKSREREQIKSLNNQFASFIDKVRFLEQQNQVLQTKWELLQQVDTSTRTHNLEPYFESFINNLRRRVDQLKSDQSRLDSELKNMQDMVEDYRNKYEDEINKRTNAENEFVTIKKDVDGAYMTKVDLQAKLDNLQQEIDFLTALYQAELSQMQTQISETNVILSMDNNRSLDLDSIIAEVKAQYEDIAQKSKAEAESLYQSKYEELQITAGRHGDSVRNSKIEIS…	6734	1	1	1	665.332	3	0.0062	224	239	0	47.95	0.0015	R	THNLEPYFESFINNLR	R
1	1::sp|cRAP054|P04264|K2C1_HUMAN	Keratin, type II cytoskeletal 1 OS=Homo sapiens GN=KRT1 PE=1 SV=6	3622	56	0	66170	231	209	51	49	66.6	8.15	MSRQFSSRSGYRSGGGFSSGSAGIINYQRRTTSSSTRRSGGGGGRFSSCGGGGGSFGAGGGFGSRSLVNLGGSKSISISVARGGGRGSGFGGGYGGGGFGGGGFGGGGFGGGGIGGGGFGGFGSGGGGFGGGGFGGGGYGGGYGPVCPPGGIQEVTINQSLLQPLNVEIDPEIQKVKSREREQIKSLNNQFASFIDKVRFLEQQNQVLQTKWELLQQVDTSTRTHNLEPYFESFINNLRRRVDQLKSDQSRLDSELKNMQDMVEDYRNKYEDEINKRTNAENEFVTIKKDVDGAYMTKVDLQAKLDNLQQEIDFLTALYQAELSQMQTQISETNVILSMDNNRSLDLDSIIAEVKAQYEDIAQKSKAEAESLYQSKYEELQITAGRHGDSVRNSKIEIS…	6735	1	1	1	665.658	3	-0.0024	224	239	0	85.25	2.7e-07	R	THNLEPYFESFINNLR	R		Deamidated (NQ)	0.0000000000001000.0
1	1::sp|cRAP054|P04264|K2C1_HUMAN	Keratin, type II cytoskeletal 1 OS=Homo sapiens GN=KRT1 PE=1 SV=6	3622	56	0	66170	231	209	51	49	66.6	8.15	MSRQFSSRSGYRSGGGFSSGSAGIINYQRRTTSSSTRRSGGGGGRFSSCGGGGGSFGAGGGFGSRSLVNLGGSKSISISVARGGGRGSGFGGGYGGGGFGGGGFGGGGFGGGGIGGGGFGGFGSGGGGFGGGGFGGGGYGGGYGPVCPPGGIQEVTINQSLLQPLNVEIDPEIQKVKSREREQIKSLNNQFASFIDKVRFLEQQNQVLQTKWELLQQVDTSTRTHNLEPYFESFINNLRRRVDQLKSDQSRLDSELKNMQDMVEDYRNKYEDEINKRTNAENEFVTIKKDVDGAYMTKVDLQAKLDNLQQEIDFLTALYQAELSQMQTQISETNVILSMDNNRSLDLDSIIAEVKAQYEDIAQKSKAEAESLYQSKYEELQITAGRHGDSVRNSKIEIS…	6757	1	1	1	667.967	3	-0.0028	252	267	1	52.52	0.00024	R	LDSELKNMQDMVEDYR	N		Oxidation (M)	0.0000000000300000.0
1	1::sp|cRAP054|P04264|K2C1_HUMAN	Keratin, type II cytoskeletal 1 OS=Homo sapiens GN=KRT1 PE=1 SV=6	3622	56	0	66170	231	209	51	49	66.6	8.15	MSRQFSSRSGYRSGGGFSSGSAGIINYQRRTTSSSTRRSGGGGGRFSSCGGGGGSFGAGGGFGSRSLVNLGGSKSISISVARGGGRGSGFGGGYGGGGFGGGGFGGGGFGGGGIGGGGFGGFGSGGGGFGGGGFGGGGYGGGYGPVCPPGGIQEVTINQSLLQPLNVEIDPEIQKVKSREREQIKSLNNQFASFIDKVRFLEQQNQVLQTKWELLQQVDTSTRTHNLEPYFESFINNLRRRVDQLKSDQSRLDSELKNMQDMVEDYRNKYEDEINKRTNAENEFVTIKKDVDGAYMTKVDLQAKLDNLQQEIDFLTALYQAELSQMQTQISETNVILSMDNNRSLDLDSIIAEVKAQYEDIAQKSKAEAESLYQSKYEELQITAGRHGDSVRNSKIEIS…	6758	1	1	1	667.967	3	-0.0011	252	267	1	56.7	9.3e-05	R	LDSELKNMQDMVEDYR	N		Oxidation (M)	0.0000000300000000.0
1	1::sp|cRAP054|P04264|K2C1_HUMAN	Keratin, type II cytoskeletal 1 OS=Homo sapiens GN=KRT1 PE=1 SV=6	3622	56	0	66170	231	209	51	49	66.6	8.15	MSRQFSSRSGYRSGGGFSSGSAGIINYQRRTTSSSTRRSGGGGGRFSSCGGGGGSFGAGGGFGSRSLVNLGGSKSISISVARGGGRGSGFGGGYGGGGFGGGGFGGGGFGGGGIGGGGFGGFGSGGGGFGGGGFGGGGYGGGYGPVCPPGGIQEVTINQSLLQPLNVEIDPEIQKVKSREREQIKSLNNQFASFIDKVRFLEQQNQVLQTKWELLQQVDTSTRTHNLEPYFESFINNLRRRVDQLKSDQSRLDSELKNMQDMVEDYRNKYEDEINKRTNAENEFVTIKKDVDGAYMTKVDLQAKLDNLQQEIDFLTALYQAELSQMQTQISETNVILSMDNNRSLDLDSIIAEVKAQYEDIAQKSKAEAESLYQSKYEELQITAGRHGDSVRNSKIEIS…	6788	1	1	1	673.299	3	-0.0003	252	267	1	34.03	0.016	R	LDSELKNMQDMVEDYR	N		2 Oxidation (M)	0.0000000300300000.0
1	1::sp|cRAP054|P04264|K2C1_HUMAN	Keratin, type II cytoskeletal 1 OS=Homo sapiens GN=KRT1 PE=1 SV=6	3622	56	0	66170	231	209	51	49	66.6	8.15	MSRQFSSRSGYRSGGGFSSGSAGIINYQRRTTSSSTRRSGGGGGRFSSCGGGGGSFGAGGGFGSRSLVNLGGSKSISISVARGGGRGSGFGGGYGGGGFGGGGFGGGGFGGGGIGGGGFGGFGSGGGGFGGGGFGGGGYGGGYGPVCPPGGIQEVTINQSLLQPLNVEIDPEIQKVKSREREQIKSLNNQFASFIDKVRFLEQQNQVLQTKWELLQQVDTSTRTHNLEPYFESFINNLRRRVDQLKSDQSRLDSELKNMQDMVEDYRNKYEDEINKRTNAENEFVTIKKDVDGAYMTKVDLQAKLDNLQQEIDFLTALYQAELSQMQTQISETNVILSMDNNRSLDLDSIIAEVKAQYEDIAQKSKAEAESLYQSKYEELQITAGRHGDSVRNSKIEIS…	7150	1	1	1	538.274	4	-0.0046	224	240	1	42.84	0.0051	R	THNLEPYFESFINNLRR	R
1	1::sp|cRAP054|P04264|K2C1_HUMAN	Keratin, type II cytoskeletal 1 OS=Homo sapiens GN=KRT1 PE=1 SV=6	3622	56	0	66170	231	209	51	49	66.6	8.15	MSRQFSSRSGYRSGGGFSSGSAGIINYQRRTTSSSTRRSGGGGGRFSSCGGGGGSFGAGGGFGSRSLVNLGGSKSISISVARGGGRGSGFGGGYGGGGFGGGGFGGGGFGGGGIGGGGFGGFGSGGGGFGGGGFGGGGYGGGYGPVCPPGGIQEVTINQSLLQPLNVEIDPEIQKVKSREREQIKSLNNQFASFIDKVRFLEQQNQVLQTKWELLQQVDTSTRTHNLEPYFESFINNLRRRVDQLKSDQSRLDSELKNMQDMVEDYRNKYEDEINKRTNAENEFVTIKKDVDGAYMTKVDLQAKLDNLQQEIDFLTALYQAELSQMQTQISETNVILSMDNNRSLDLDSIIAEVKAQYEDIAQKSKAEAESLYQSKYEELQITAGRHGDSVRNSKIEIS…	7222	1	1	1	546.785	4	-0.0059	442	460	2	65.9	2.4e-05	K	NKLNDLEDALQQAKEDLAR	L
1	1::sp|cRAP054|P04264|K2C1_HUMAN	Keratin, type II cytoskeletal 1 OS=Homo sapiens GN=KRT1 PE=1 SV=6	3622	56	0	66170	231	209	51	49	66.6	8.15	MSRQFSSRSGYRSGGGFSSGSAGIINYQRRTTSSSTRRSGGGGGRFSSCGGGGGSFGAGGGFGSRSLVNLGGSKSISISVARGGGRGSGFGGGYGGGGFGGGGFGGGGFGGGGIGGGGFGGFGSGGGGFGGGGFGGGGYGGGYGPVCPPGGIQEVTINQSLLQPLNVEIDPEIQKVKSREREQIKSLNNQFASFIDKVRFLEQQNQVLQTKWELLQQVDTSTRTHNLEPYFESFINNLRRRVDQLKSDQSRLDSELKNMQDMVEDYRNKYEDEINKRTNAENEFVTIKKDVDGAYMTKVDLQAKLDNLQQEIDFLTALYQAELSQMQTQISETNVILSMDNNRSLDLDSIIAEVKAQYEDIAQKSKAEAESLYQSKYEELQITAGRHGDSVRNSKIEIS…	7224	1	1	1	728.712	3	-0.0028	442	460	2	69.35	1e-05	K	NKLNDLEDALQQAKEDLAR	L
1	1::sp|cRAP054|P04264|K2C1_HUMAN	Keratin, type II cytoskeletal 1 OS=Homo sapiens GN=KRT1 PE=1 SV=6	3622	56	0	66170	231	209	51	49	66.6	8.15	MSRQFSSRSGYRSGGGFSSGSAGIINYQRRTTSSSTRRSGGGGGRFSSCGGGGGSFGAGGGFGSRSLVNLGGSKSISISVARGGGRGSGFGGGYGGGGFGGGGFGGGGFGGGGIGGGGFGGFGSGGGGFGGGGFGGGGYGGGYGPVCPPGGIQEVTINQSLLQPLNVEIDPEIQKVKSREREQIKSLNNQFASFIDKVRFLEQQNQVLQTKWELLQQVDTSTRTHNLEPYFESFINNLRRRVDQLKSDQSRLDSELKNMQDMVEDYRNKYEDEINKRTNAENEFVTIKKDVDGAYMTKVDLQAKLDNLQQEIDFLTALYQAELSQMQTQISETNVILSMDNNRSLDLDSIIAEVKAQYEDIAQKSKAEAESLYQSKYEELQITAGRHGDSVRNSKIEIS…	7612	1	1	1	762.712	3	-0.0027	367	386	1	75.78	2.6e-06	K	AEAESLYQSKYEELQITAGR	H
1	1::sp|cRAP054|P04264|K2C1_HUMAN	Keratin, type II cytoskeletal 1 OS=Homo sapiens GN=KRT1 PE=1 SV=6	3622	56	0	66170	231	209	51	49	66.6	8.15	MSRQFSSRSGYRSGGGFSSGSAGIINYQRRTTSSSTRRSGGGGGRFSSCGGGGGSFGAGGGFGSRSLVNLGGSKSISISVARGGGRGSGFGGGYGGGGFGGGGFGGGGFGGGGIGGGGFGGFGSGGGGFGGGGFGGGGYGGGYGPVCPPGGIQEVTINQSLLQPLNVEIDPEIQKVKSREREQIKSLNNQFASFIDKVRFLEQQNQVLQTKWELLQQVDTSTRTHNLEPYFESFINNLRRRVDQLKSDQSRLDSELKNMQDMVEDYRNKYEDEINKRTNAENEFVTIKKDVDGAYMTKVDLQAKLDNLQQEIDFLTALYQAELSQMQTQISETNVILSMDNNRSLDLDSIIAEVKAQYEDIAQKSKAEAESLYQSKYEELQITAGRHGDSVRNSKIEIS…	7739	1	1	1	777.06	3	-0.0089	418	438	1	68.46	1.4e-05	K	QISNLQQSISDAEQRGENALK	D
1	1::sp|cRAP054|P04264|K2C1_HUMAN	Keratin, type II cytoskeletal 1 OS=Homo sapiens GN=KRT1 PE=1 SV=6	3622	56	0	66170	231	209	51	49	66.6	8.15	MSRQFSSRSGYRSGGGFSSGSAGIINYQRRTTSSSTRRSGGGGGRFSSCGGGGGSFGAGGGFGSRSLVNLGGSKSISISVARGGGRGSGFGGGYGGGGFGGGGFGGGGFGGGGIGGGGFGGFGSGGGGFGGGGFGGGGYGGGYGPVCPPGGIQEVTINQSLLQPLNVEIDPEIQKVKSREREQIKSLNNQFASFIDKVRFLEQQNQVLQTKWELLQQVDTSTRTHNLEPYFESFINNLRRRVDQLKSDQSRLDSELKNMQDMVEDYRNKYEDEINKRTNAENEFVTIKKDVDGAYMTKVDLQAKLDNLQQEIDFLTALYQAELSQMQTQISETNVILSMDNNRSLDLDSIIAEVKAQYEDIAQKSKAEAESLYQSKYEELQITAGRHGDSVRNSKIEIS…	7848	1	1	1	795.32	3	-0.0059	519	549	0	114.13	2.4e-11	R	GGGGGGYGSGGSSYGSGGGSYGSGGGGGGGR	G
1	1::sp|cRAP054|P04264|K2C1_HUMAN	Keratin, type II cytoskeletal 1 OS=Homo sapiens GN=KRT1 PE=1 SV=6	3622	56	0	66170	231	209	51	49	66.6	8.15	MSRQFSSRSGYRSGGGFSSGSAGIINYQRRTTSSSTRRSGGGGGRFSSCGGGGGSFGAGGGFGSRSLVNLGGSKSISISVARGGGRGSGFGGGYGGGGFGGGGFGGGGFGGGGIGGGGFGGFGSGGGGFGGGGFGGGGYGGGYGPVCPPGGIQEVTINQSLLQPLNVEIDPEIQKVKSREREQIKSLNNQFASFIDKVRFLEQQNQVLQTKWELLQQVDTSTRTHNLEPYFESFINNLRRRVDQLKSDQSRLDSELKNMQDMVEDYRNKYEDEINKRTNAENEFVTIKKDVDGAYMTKVDLQAKLDNLQQEIDFLTALYQAELSQMQTQISETNVILSMDNNRSLDLDSIIAEVKAQYEDIAQKSKAEAESLYQSKYEELQITAGRHGDSVRNSKIEIS…	7852	1	1	1	1192.48	2	0.0027	519	549	0	197.14	1.5e-19	R	GGGGGGYGSGGSSYGSGGGSYGSGGGGGGGR	G
1	1::sp|cRAP054|P04264|K2C1_HUMAN	Keratin, type II cytoskeletal 1 OS=Homo sapiens GN=KRT1 PE=1 SV=6	3622	56	0	66170	231	209	51	49	66.6	8.15	MSRQFSSRSGYRSGGGFSSGSAGIINYQRRTTSSSTRRSGGGGGRFSSCGGGGGSFGAGGGFGSRSLVNLGGSKSISISVARGGGRGSGFGGGYGGGGFGGGGFGGGGFGGGGIGGGGFGGFGSGGGGFGGGGFGGGGYGGGYGPVCPPGGIQEVTINQSLLQPLNVEIDPEIQKVKSREREQIKSLNNQFASFIDKVRFLEQQNQVLQTKWELLQQVDTSTRTHNLEPYFESFINNLRRRVDQLKSDQSRLDSELKNMQDMVEDYRNKYEDEINKRTNAENEFVTIKKDVDGAYMTKVDLQAKLDNLQQEIDFLTALYQAELSQMQTQISETNVILSMDNNRSLDLDSIIAEVKAQYEDIAQKSKAEAESLYQSKYEELQITAGRHGDSVRNSKIEIS…	8092	1	1	1	834.42	3	-0.0073	365	386	2	96.78	2.1e-08	K	SKAEAESLYQSKYEELQITAGR	H
1	1::sp|cRAP054|P04264|K2C1_HUMAN	Keratin, type II cytoskeletal 1 OS=Homo sapiens GN=KRT1 PE=1 SV=6	3622	56	0	66170	231	209	51	49	66.6	8.15	MSRQFSSRSGYRSGGGFSSGSAGIINYQRRTTSSSTRRSGGGGGRFSSCGGGGGSFGAGGGFGSRSLVNLGGSKSISISVARGGGRGSGFGGGYGGGGFGGGGFGGGGFGGGGIGGGGFGGFGSGGGGFGGGGFGGGGYGGGYGPVCPPGGIQEVTINQSLLQPLNVEIDPEIQKVKSREREQIKSLNNQFASFIDKVRFLEQQNQVLQTKWELLQQVDTSTRTHNLEPYFESFINNLRRRVDQLKSDQSRLDSELKNMQDMVEDYRNKYEDEINKRTNAENEFVTIKKDVDGAYMTKVDLQAKLDNLQQEIDFLTALYQAELSQMQTQISETNVILSMDNNRSLDLDSIIAEVKAQYEDIAQKSKAEAESLYQSKYEELQITAGRHGDSVRNSKIEIS…	8095	1	1	1	626.068	4	-0.0011	365	386	2	74.89	3.2e-06	K	SKAEAESLYQSKYEELQITAGR	H
1	1::sp|cRAP054|P04264|K2C1_HUMAN	Keratin, type II cytoskeletal 1 OS=Homo sapiens GN=KRT1 PE=1 SV=6	3622	56	0	66170	231	209	51	49	66.6	8.15	MSRQFSSRSGYRSGGGFSSGSAGIINYQRRTTSSSTRRSGGGGGRFSSCGGGGGSFGAGGGFGSRSLVNLGGSKSISISVARGGGRGSGFGGGYGGGGFGGGGFGGGGFGGGGIGGGGFGGFGSGGGGFGGGGFGGGGYGGGYGPVCPPGGIQEVTINQSLLQPLNVEIDPEIQKVKSREREQIKSLNNQFASFIDKVRFLEQQNQVLQTKWELLQQVDTSTRTHNLEPYFESFINNLRRRVDQLKSDQSRLDSELKNMQDMVEDYRNKYEDEINKRTNAENEFVTIKKDVDGAYMTKVDLQAKLDNLQQEIDFLTALYQAELSQMQTQISETNVILSMDNNRSLDLDSIIAEVKAQYEDIAQKSKAEAESLYQSKYEELQITAGRHGDSVRNSKIEIS…	8229	1	1	1	855.725	3	-0.0059	493	518	0	72.95	3.2e-06	R	MSGECAPNVSVSVSTSHTTISGGGSR	G
1	1::sp|cRAP054|P04264|K2C1_HUMAN	Keratin, type II cytoskeletal 1 OS=Homo sapiens GN=KRT1 PE=1 SV=6	3622	56	0	66170	231	209	51	49	66.6	8.15	MSRQFSSRSGYRSGGGFSSGSAGIINYQRRTTSSSTRRSGGGGGRFSSCGGGGGSFGAGGGFGSRSLVNLGGSKSISISVARGGGRGSGFGGGYGGGGFGGGGFGGGGFGGGGIGGGGFGGFGSGGGGFGGGGFGGGGYGGGYGPVCPPGGIQEVTINQSLLQPLNVEIDPEIQKVKSREREQIKSLNNQFASFIDKVRFLEQQNQVLQTKWELLQQVDTSTRTHNLEPYFESFINNLRRRVDQLKSDQSRLDSELKNMQDMVEDYRNKYEDEINKRTNAENEFVTIKKDVDGAYMTKVDLQAKLDNLQQEIDFLTALYQAELSQMQTQISETNVILSMDNNRSLDLDSIIAEVKAQYEDIAQKSKAEAESLYQSKYEELQITAGRHGDSVRNSKIEIS…	8267	1	1	1	861.057	3	-0.0069	493	518	0	81.42	4.6e-07	R	MSGECAPNVSVSVSTSHTTISGGGSR	G		Oxidation (M)	0.30000000000000000000000000.0
1	1::sp|cRAP054|P04264|K2C1_HUMAN	Keratin, type II cytoskeletal 1 OS=Homo sapiens GN=KRT1 PE=1 SV=6	3622	56	0	66170	231	209	51	49	66.6	8.15	MSRQFSSRSGYRSGGGFSSGSAGIINYQRRTTSSSTRRSGGGGGRFSSCGGGGGSFGAGGGFGSRSLVNLGGSKSISISVARGGGRGSGFGGGYGGGGFGGGGFGGGGFGGGGIGGGGFGGFGSGGGGFGGGGFGGGGYGGGYGPVCPPGGIQEVTINQSLLQPLNVEIDPEIQKVKSREREQIKSLNNQFASFIDKVRFLEQQNQVLQTKWELLQQVDTSTRTHNLEPYFESFINNLRRRVDQLKSDQSRLDSELKNMQDMVEDYRNKYEDEINKRTNAENEFVTIKKDVDGAYMTKVDLQAKLDNLQQEIDFLTALYQAELSQMQTQISETNVILSMDNNRSLDLDSIIAEVKAQYEDIAQKSKAEAESLYQSKYEELQITAGRHGDSVRNSKIEIS…	8272	1	1	1	861.389	3	0.0057	493	518	0	22.54	0.33	R	MSGECAPNVSVSVSTSHTTISGGGSR	G		Deamidated (NQ); Oxidation (M)	0.30000001000000000000000000.0
1	1::sp|cRAP054|P04264|K2C1_HUMAN	Keratin, type II cytoskeletal 1 OS=Homo sapiens GN=KRT1 PE=1 SV=6	3622	56	0	66170	231	209	51	49	66.6	8.15	MSRQFSSRSGYRSGGGFSSGSAGIINYQRRTTSSSTRRSGGGGGRFSSCGGGGGSFGAGGGFGSRSLVNLGGSKSISISVARGGGRGSGFGGGYGGGGFGGGGFGGGGFGGGGIGGGGFGGFGSGGGGFGGGGFGGGGYGGGYGPVCPPGGIQEVTINQSLLQPLNVEIDPEIQKVKSREREQIKSLNNQFASFIDKVRFLEQQNQVLQTKWELLQQVDTSTRTHNLEPYFESFINNLRRRVDQLKSDQSRLDSELKNMQDMVEDYRNKYEDEINKRTNAENEFVTIKKDVDGAYMTKVDLQAKLDNLQQEIDFLTALYQAELSQMQTQISETNVILSMDNNRSLDLDSIIAEVKAQYEDIAQKSKAEAESLYQSKYEELQITAGRHGDSVRNSKIEIS…	8848	1	1	0	978.177	3	-0.0002	200	223	1	101.81	4.9e-09	R	FLEQQNQVLQTKWELLQQVDTSTR	T
1	1::sp|cRAP054|P04264|K2C1_HUMAN	Keratin, type II cytoskeletal 1 OS=Homo sapiens GN=KRT1 PE=1 SV=6	3622	56	0	66170	231	209	51	49	66.6	8.15	MSRQFSSRSGYRSGGGFSSGSAGIINYQRRTTSSSTRRSGGGGGRFSSCGGGGGSFGAGGGFGSRSLVNLGGSKSISISVARGGGRGSGFGGGYGGGGFGGGGFGGGGFGGGGIGGGGFGGFGSGGGGFGGGGFGGGGYGGGYGPVCPPGGIQEVTINQSLLQPLNVEIDPEIQKVKSREREQIKSLNNQFASFIDKVRFLEQQNQVLQTKWELLQQVDTSTRTHNLEPYFESFINNLRRRVDQLKSDQSRLDSELKNMQDMVEDYRNKYEDEINKRTNAENEFVTIKKDVDGAYMTKVDLQAKLDNLQQEIDFLTALYQAELSQMQTQISETNVILSMDNNRSLDLDSIIAEVKAQYEDIAQKSKAEAESLYQSKYEELQITAGRHGDSVRNSKIEIS…	9518	1	1	1	1104.77	3	-0.0017	550	588	0	83.5	2.3e-08	R	GSYGSGGSSYGSGGGSYGSGGGGGGHGSYGSGSSSGGYR	G
1	1::sp|cRAP054|P04264|K2C1_HUMAN	Keratin, type II cytoskeletal 1 OS=Homo sapiens GN=KRT1 PE=1 SV=6	3622	56	0	66170	231	209	51	49	66.6	8.15	MSRQFSSRSGYRSGGGFSSGSAGIINYQRRTTSSSTRRSGGGGGRFSSCGGGGGSFGAGGGFGSRSLVNLGGSKSISISVARGGGRGSGFGGGYGGGGFGGGGFGGGGFGGGGIGGGGFGGFGSGGGGFGGGGFGGGGYGGGYGPVCPPGGIQEVTINQSLLQPLNVEIDPEIQKVKSREREQIKSLNNQFASFIDKVRFLEQQNQVLQTKWELLQQVDTSTRTHNLEPYFESFINNLRRRVDQLKSDQSRLDSELKNMQDMVEDYRNKYEDEINKRTNAENEFVTIKKDVDGAYMTKVDLQAKLDNLQQEIDFLTALYQAELSQMQTQISETNVILSMDNNRSLDLDSIIAEVKAQYEDIAQKSKAEAESLYQSKYEELQITAGRHGDSVRNSKIEIS…	9519	1	1	1	828.832	4	-0.0004	550	588	0	43.24	0.00024	R	GSYGSGGSSYGSGGGSYGSGGGGGGHGSYGSGSSSGGYR	G
1	1::sp|cRAP054|P04264|K2C1_HUMAN	Keratin, type II cytoskeletal 1 OS=Homo sapiens GN=KRT1 PE=1 SV=6	3622	56	0	66170	231	209	51	49	66.6	8.15	MSRQFSSRSGYRSGGGFSSGSAGIINYQRRTTSSSTRRSGGGGGRFSSCGGGGGSFGAGGGFGSRSLVNLGGSKSISISVARGGGRGSGFGGGYGGGGFGGGGFGGGGFGGGGIGGGGFGGFGSGGGGFGGGGFGGGGYGGGYGPVCPPGGIQEVTINQSLLQPLNVEIDPEIQKVKSREREQIKSLNNQFASFIDKVRFLEQQNQVLQTKWELLQQVDTSTRTHNLEPYFESFINNLRRRVDQLKSDQSRLDSELKNMQDMVEDYRNKYEDEINKRTNAENEFVTIKKDVDGAYMTKVDLQAKLDNLQQEIDFLTALYQAELSQMQTQISETNVILSMDNNRSLDLDSIIAEVKAQYEDIAQKSKAEAESLYQSKYEELQITAGRHGDSVRNSKIEIS…	9526	1	1	1	1105.11	3	0.025	550	588	0	51.03	4.6e-05	R	GSYGSGGSSYGSGGGSYGSGGGGGGHGSYGSGSSSGGYR	G		Deamidated (R)	0.000000000000000000000000000000000000002.0
2	1::sp|cRAP053|P35908|K22E_HUMAN	Keratin, type II cytoskeletal 2 epidermal OS=Homo sapiens GN=KRT2 PE=1 SV=2	3005	56	6.4e-297	65678	122	112	45	43	73.4	8.07	MSCQISCKSRGRGGGGGGFRGFSSGSAVVSGGSRRSTSSFSCLSRHGGGGGGFGGGGFGSRSLVGLGGTKSISISVAGGGGGFGAAGGFGGRGGGFGGGSSFGGGSGFSGGGFGGGGFGGGRFGGFGGPGGVGGLGGPGGFGPGGYPGGIHEVSVNQSLLQPLNVKVDPEIQNVKAQEREQIKTLNNKFASFIDKVRFLEQQNQVLQTKWELLQQMNVGTRPINLEPIFQGYIDSLKRYLDGLTAERTSQNSELNNMQDLVEDYKKKYEDEINKRTAAENDFVTLKKDVDNAYMIKVELQSKVDLLNQEIEFLKVLYDAEISQIHQSVTDTNVILSMDNSRNLDLDSIIAEVKAQYEEIAQRSKEEAEALYHSKYEELQVTVGRHGDSLKEIKIEISEL…	87	1	1	1	390.193	2	-0.0002	516	524	0	48.54	0.0002	K	AAFGGSGGR	G
2	1::sp|cRAP053|P35908|K22E_HUMAN	Keratin, type II cytoskeletal 2 epidermal OS=Homo sapiens GN=KRT2 PE=1 SV=2	3005	56	6.4e-297	65678	122	112	45	43	73.4	8.07	MSCQISCKSRGRGGGGGGFRGFSSGSAVVSGGSRRSTSSFSCLSRHGGGGGGFGGGGFGSRSLVGLGGTKSISISVAGGGGGFGAAGGFGGRGGGFGGGSSFGGGSGFSGGGFGGGGFGGGRFGGFGGPGGVGGLGGPGGFGPGGYPGGIHEVSVNQSLLQPLNVKVDPEIQNVKAQEREQIKTLNNKFASFIDKVRFLEQQNQVLQTKWELLQQMNVGTRPINLEPIFQGYIDSLKRYLDGLTAERTSQNSELNNMQDLVEDYKKKYEDEINKRTAAENDFVTLKKDVDNAYMIKVELQSKVDLLNQEIEFLKVLYDAEISQIHQSVTDTNVILSMDNSRNLDLDSIIAEVKAQYEEIAQRSKEEAEALYHSKYEELQVTVGRHGDSLKEIKIEISEL…	452	1	1	0	414.218	2	-0.0002	189	195	0	45.23	0.00042	K	FASFIDK	V
2	1::sp|cRAP053|P35908|K22E_HUMAN	Keratin, type II cytoskeletal 2 epidermal OS=Homo sapiens GN=KRT2 PE=1 SV=2	3005	56	6.4e-297	65678	122	112	45	43	73.4	8.07	MSCQISCKSRGRGGGGGGFRGFSSGSAVVSGGSRRSTSSFSCLSRHGGGGGGFGGGGFGSRSLVGLGGTKSISISVAGGGGGFGAAGGFGGRGGGFGGGSSFGGGSGFSGGGFGGGGFGGGRFGGFGGPGGVGGLGGPGGFGPGGYPGGIHEVSVNQSLLQPLNVKVDPEIQNVKAQEREQIKTLNNKFASFIDKVRFLEQQNQVLQTKWELLQQMNVGTRPINLEPIFQGYIDSLKRYLDGLTAERTSQNSELNNMQDLVEDYKKKYEDEINKRTAAENDFVTLKKDVDNAYMIKVELQSKVDLLNQEIEFLKVLYDAEISQIHQSVTDTNVILSMDNSRNLDLDSIIAEVKAQYEEIAQRSKEEAEALYHSKYEELQVTVGRHGDSLKEIKIEISEL…	476	1	1	1	416.251	2	0.0009	62	70	0	64.32	1.4e-05	R	SLVGLGGTK	S
2	1::sp|cRAP053|P35908|K22E_HUMAN	Keratin, type II cytoskeletal 2 epidermal OS=Homo sapiens GN=KRT2 PE=1 SV=2	3005	56	6.4e-297	65678	122	112	45	43	73.4	8.07	MSCQISCKSRGRGGGGGGFRGFSSGSAVVSGGSRRSTSSFSCLSRHGGGGGGFGGGGFGSRSLVGLGGTKSISISVAGGGGGFGAAGGFGGRGGGFGGGSSFGGGSGFSGGGFGGGGFGGGRFGGFGGPGGVGGLGGPGGFGPGGYPGGIHEVSVNQSLLQPLNVKVDPEIQNVKAQEREQIKTLNNKFASFIDKVRFLEQQNQVLQTKWELLQQMNVGTRPINLEPIFQGYIDSLKRYLDGLTAERTSQNSELNNMQDLVEDYKKKYEDEINKRTAAENDFVTLKKDVDNAYMIKVELQSKVDLLNQEIEFLKVLYDAEISQIHQSVTDTNVILSMDNSRNLDLDSIIAEVKAQYEEIAQRSKEEAEALYHSKYEELQVTVGRHGDSLKEIKIEISEL…	823	1	1	1	439.715	2	-0.0006	11	20	1	33.68	0.016	R	GRGGGGGGFR	G		Deamidated (R)	0.0200000000.0
2	1::sp|cRAP053|P35908|K22E_HUMAN	Keratin, type II cytoskeletal 2 epidermal OS=Homo sapiens GN=KRT2 PE=1 SV=2	3005	56	6.4e-297	65678	122	112	45	43	73.4	8.07	MSCQISCKSRGRGGGGGGFRGFSSGSAVVSGGSRRSTSSFSCLSRHGGGGGGFGGGGFGSRSLVGLGGTKSISISVAGGGGGFGAAGGFGGRGGGFGGGSSFGGGSGFSGGGFGGGGFGGGRFGGFGGPGGVGGLGGPGGFGPGGYPGGIHEVSVNQSLLQPLNVKVDPEIQNVKAQEREQIKTLNNKFASFIDKVRFLEQQNQVLQTKWELLQQMNVGTRPINLEPIFQGYIDSLKRYLDGLTAERTSQNSELNNMQDLVEDYKKKYEDEINKRTAAENDFVTLKKDVDNAYMIKVELQSKVDLLNQEIEFLKVLYDAEISQIHQSVTDTNVILSMDNSRNLDLDSIIAEVKAQYEEIAQRSKEEAEALYHSKYEELQVTVGRHGDSLKEIKIEISEL…	1383	1	0	0	487.269	2	-0.0002	394	401	0	55.32	0.00024	K	IEISELNR	V
2	1::sp|cRAP053|P35908|K22E_HUMAN	Keratin, type II cytoskeletal 2 epidermal OS=Homo sapiens GN=KRT2 PE=1 SV=2	3005	56	6.4e-297	65678	122	112	45	43	73.4	8.07	MSCQISCKSRGRGGGGGGFRGFSSGSAVVSGGSRRSTSSFSCLSRHGGGGGGFGGGGFGSRSLVGLGGTKSISISVAGGGGGFGAAGGFGGRGGGFGGGSSFGGGSGFSGGGFGGGGFGGGRFGGFGGPGGVGGLGGPGGFGPGGYPGGIHEVSVNQSLLQPLNVKVDPEIQNVKAQEREQIKTLNNKFASFIDKVRFLEQQNQVLQTKWELLQQMNVGTRPINLEPIFQGYIDSLKRYLDGLTAERTSQNSELNNMQDLVEDYKKKYEDEINKRTAAENDFVTLKKDVDNAYMIKVELQSKVDLLNQEIEFLKVLYDAEISQIHQSVTDTNVILSMDNSRNLDLDSIIAEVKAQYEEIAQRSKEEAEALYHSKYEELQVTVGRHGDSLKEIKIEISEL…	1502	1	1	1	497.788	2	-0.0003	406	414	0	49.94	0.00021	R	LQGEIAHVK	K
2	1::sp|cRAP053|P35908|K22E_HUMAN	Keratin, type II cytoskeletal 2 epidermal OS=Homo sapiens GN=KRT2 PE=1 SV=2	3005	56	6.4e-297	65678	122	112	45	43	73.4	8.07	MSCQISCKSRGRGGGGGGFRGFSSGSAVVSGGSRRSTSSFSCLSRHGGGGGGFGGGGFGSRSLVGLGGTKSISISVAGGGGGFGAAGGFGGRGGGFGGGSSFGGGSGFSGGGFGGGGFGGGRFGGFGGPGGVGGLGGPGGFGPGGYPGGIHEVSVNQSLLQPLNVKVDPEIQNVKAQEREQIKTLNNKFASFIDKVRFLEQQNQVLQTKWELLQQMNVGTRPINLEPIFQGYIDSLKRYLDGLTAERTSQNSELNNMQDLVEDYKKKYEDEINKRTAAENDFVTLKKDVDNAYMIKVELQSKVDLLNQEIEFLKVLYDAEISQIHQSVTDTNVILSMDNSRNLDLDSIIAEVKAQYEEIAQRSKEEAEALYHSKYEELQVTVGRHGDSLKEIKIEISEL…	1571	1	1	0	503.237	2	-0.0001	483	490	0	55.12	0.00018	K	LLEGEECR	M
2	1::sp|cRAP053|P35908|K22E_HUMAN	Keratin, type II cytoskeletal 2 epidermal OS=Homo sapiens GN=KRT2 PE=1 SV=2	3005	56	6.4e-297	65678	122	112	45	43	73.4	8.07	MSCQISCKSRGRGGGGGGFRGFSSGSAVVSGGSRRSTSSFSCLSRHGGGGGGFGGGGFGSRSLVGLGGTKSISISVAGGGGGFGAAGGFGGRGGGFGGGSSFGGGSGFSGGGFGGGGFGGGRFGGFGGPGGVGGLGGPGGFGPGGYPGGIHEVSVNQSLLQPLNVKVDPEIQNVKAQEREQIKTLNNKFASFIDKVRFLEQQNQVLQTKWELLQQMNVGTRPINLEPIFQGYIDSLKRYLDGLTAERTSQNSELNNMQDLVEDYKKKYEDEINKRTAAENDFVTLKKDVDNAYMIKVELQSKVDLLNQEIEFLKVLYDAEISQIHQSVTDTNVILSMDNSRNLDLDSIIAEVKAQYEEIAQRSKEEAEALYHSKYEELQVTVGRHGDSLKEIKIEISEL…	1711	1	1	1	519.266	2	-0.0005	239	247	0	58.66	7.4e-05	R	YLDGLTAER	T
2	1::sp|cRAP053|P35908|K22E_HUMAN	Keratin, type II cytoskeletal 2 epidermal OS=Homo sapiens GN=KRT2 PE=1 SV=2	3005	56	6.4e-297	65678	122	112	45	43	73.4	8.07	MSCQISCKSRGRGGGGGGFRGFSSGSAVVSGGSRRSTSSFSCLSRHGGGGGGFGGGGFGSRSLVGLGGTKSISISVAGGGGGFGAAGGFGGRGGGFGGGSSFGGGSGFSGGGFGGGGFGGGRFGGFGGPGGVGGLGGPGGFGPGGYPGGIHEVSVNQSLLQPLNVKVDPEIQNVKAQEREQIKTLNNKFASFIDKVRFLEQQNQVLQTKWELLQQMNVGTRPINLEPIFQGYIDSLKRYLDGLTAERTSQNSELNNMQDLVEDYKKKYEDEINKRTAAENDFVTLKKDVDNAYMIKVELQSKVDLLNQEIEFLKVLYDAEISQIHQSVTDTNVILSMDNSRNLDLDSIIAEVKAQYEEIAQRSKEEAEALYHSKYEELQVTVGRHGDSLKEIKIEISEL…	1717	1	1	1	521.282	2	-0.0003	167	175	0	46.14	0.00084	K	VDPEIQNVK	A
2	1::sp|cRAP053|P35908|K22E_HUMAN	Keratin, type II cytoskeletal 2 epidermal OS=Homo sapiens GN=KRT2 PE=1 SV=2	3005	56	6.4e-297	65678	122	112	45	43	73.4	8.07	MSCQISCKSRGRGGGGGGFRGFSSGSAVVSGGSRRSTSSFSCLSRHGGGGGGFGGGGFGSRSLVGLGGTKSISISVAGGGGGFGAAGGFGGRGGGFGGGSSFGGGSGFSGGGFGGGGFGGGRFGGFGGPGGVGGLGGPGGFGPGGYPGGIHEVSVNQSLLQPLNVKVDPEIQNVKAQEREQIKTLNNKFASFIDKVRFLEQQNQVLQTKWELLQQMNVGTRPINLEPIFQGYIDSLKRYLDGLTAERTSQNSELNNMQDLVEDYKKKYEDEINKRTAAENDFVTLKKDVDNAYMIKVELQSKVDLLNQEIEFLKVLYDAEISQIHQSVTDTNVILSMDNSRNLDLDSIIAEVKAQYEEIAQRSKEEAEALYHSKYEELQVTVGRHGDSLKEIKIEISEL…	1824	1	0	0	533.76	2	-0.003	268	275	1	57.2	9.9e-05	K	YEDEINKR	T
2	1::sp|cRAP053|P35908|K22E_HUMAN	Keratin, type II cytoskeletal 2 epidermal OS=Homo sapiens GN=KRT2 PE=1 SV=2	3005	56	6.4e-297	65678	122	112	45	43	73.4	8.07	MSCQISCKSRGRGGGGGGFRGFSSGSAVVSGGSRRSTSSFSCLSRHGGGGGGFGGGGFGSRSLVGLGGTKSISISVAGGGGGFGAAGGFGGRGGGFGGGSSFGGGSGFSGGGFGGGGFGGGRFGGFGGPGGVGGLGGPGGFGPGGYPGGIHEVSVNQSLLQPLNVKVDPEIQNVKAQEREQIKTLNNKFASFIDKVRFLEQQNQVLQTKWELLQQMNVGTRPINLEPIFQGYIDSLKRYLDGLTAERTSQNSELNNMQDLVEDYKKKYEDEINKRTAAENDFVTLKKDVDNAYMIKVELQSKVDLLNQEIEFLKVLYDAEISQIHQSVTDTNVILSMDNSRNLDLDSIIAEVKAQYEEIAQRSKEEAEALYHSKYEELQVTVGRHGDSLKEIKIEISEL…	1832	1	1	1	534.755	2	0	288	296	0	45.62	0.001	K	DVDNAYMIK	V
2	1::sp|cRAP053|P35908|K22E_HUMAN	Keratin, type II cytoskeletal 2 epidermal OS=Homo sapiens GN=KRT2 PE=1 SV=2	3005	56	6.4e-297	65678	122	112	45	43	73.4	8.07	MSCQISCKSRGRGGGGGGFRGFSSGSAVVSGGSRRSTSSFSCLSRHGGGGGGFGGGGFGSRSLVGLGGTKSISISVAGGGGGFGAAGGFGGRGGGFGGGSSFGGGSGFSGGGFGGGGFGGGRFGGFGGPGGVGGLGGPGGFGPGGYPGGIHEVSVNQSLLQPLNVKVDPEIQNVKAQEREQIKTLNNKFASFIDKVRFLEQQNQVLQTKWELLQQMNVGTRPINLEPIFQGYIDSLKRYLDGLTAERTSQNSELNNMQDLVEDYKKKYEDEINKRTAAENDFVTLKKDVDNAYMIKVELQSKVDLLNQEIEFLKVLYDAEISQIHQSVTDTNVILSMDNSRNLDLDSIIAEVKAQYEEIAQRSKEEAEALYHSKYEELQVTVGRHGDSLKEIKIEISEL…	1883	1	1	0	541.803	2	-0.0015	189	197	1	57.51	5.2e-05	K	FASFIDKVR	F
2	1::sp|cRAP053|P35908|K22E_HUMAN	Keratin, type II cytoskeletal 2 epidermal OS=Homo sapiens GN=KRT2 PE=1 SV=2	3005	56	6.4e-297	65678	122	112	45	43	73.4	8.07	MSCQISCKSRGRGGGGGGFRGFSSGSAVVSGGSRRSTSSFSCLSRHGGGGGGFGGGGFGSRSLVGLGGTKSISISVAGGGGGFGAAGGFGGRGGGFGGGSSFGGGSGFSGGGFGGGGFGGGRFGGFGGPGGVGGLGGPGGFGPGGYPGGIHEVSVNQSLLQPLNVKVDPEIQNVKAQEREQIKTLNNKFASFIDKVRFLEQQNQVLQTKWELLQQMNVGTRPINLEPIFQGYIDSLKRYLDGLTAERTSQNSELNNMQDLVEDYKKKYEDEINKRTAAENDFVTLKKDVDNAYMIKVELQSKVDLLNQEIEFLKVLYDAEISQIHQSVTDTNVILSMDNSRNLDLDSIIAEVKAQYEEIAQRSKEEAEALYHSKYEELQVTVGRHGDSLKEIKIEISEL…	1890	1	1	1	542.752	2	-0.0003	288	296	0	29.32	0.038	K	DVDNAYMIK	V		Oxidation (M)	0.000000300.0
2	1::sp|cRAP053|P35908|K22E_HUMAN	Keratin, type II cytoskeletal 2 epidermal OS=Homo sapiens GN=KRT2 PE=1 SV=2	3005	56	6.4e-297	65678	122	112	45	43	73.4	8.07	MSCQISCKSRGRGGGGGGFRGFSSGSAVVSGGSRRSTSSFSCLSRHGGGGGGFGGGGFGSRSLVGLGGTKSISISVAGGGGGFGAAGGFGGRGGGFGGGSSFGGGSGFSGGGFGGGGFGGGRFGGFGGPGGVGGLGGPGGFGPGGYPGGIHEVSVNQSLLQPLNVKVDPEIQNVKAQEREQIKTLNNKFASFIDKVRFLEQQNQVLQTKWELLQQMNVGTRPINLEPIFQGYIDSLKRYLDGLTAERTSQNSELNNMQDLVEDYKKKYEDEINKRTAAENDFVTLKKDVDNAYMIKVELQSKVDLLNQEIEFLKVLYDAEISQIHQSVTDTNVILSMDNSRNLDLDSIIAEVKAQYEEIAQRSKEEAEALYHSKYEELQVTVGRHGDSLKEIKIEISEL…	2047	1	1	0	554.275	2	-0.0008	354	362	0	43.65	0.0029	K	AQYEEIAQR	S
2	1::sp|cRAP053|P35908|K22E_HUMAN	Keratin, type II cytoskeletal 2 epidermal OS=Homo sapiens GN=KRT2 PE=1 SV=2	3005	56	6.4e-297	65678	122	112	45	43	73.4	8.07	MSCQISCKSRGRGGGGGGFRGFSSGSAVVSGGSRRSTSSFSCLSRHGGGGGGFGGGGFGSRSLVGLGGTKSISISVAGGGGGFGAAGGFGGRGGGFGGGSSFGGGSGFSGGGFGGGGFGGGRFGGFGGPGGVGGLGGPGGFGPGGYPGGIHEVSVNQSLLQPLNVKVDPEIQNVKAQEREQIKTLNNKFASFIDKVRFLEQQNQVLQTKWELLQQMNVGTRPINLEPIFQGYIDSLKRYLDGLTAERTSQNSELNNMQDLVEDYKKKYEDEINKRTAAENDFVTLKKDVDNAYMIKVELQSKVDLLNQEIEFLKVLYDAEISQIHQSVTDTNVILSMDNSRNLDLDSIIAEVKAQYEEIAQRSKEEAEALYHSKYEELQVTVGRHGDSLKEIKIEISEL…	2053	1	1	0	554.766	2	-0.0012	354	362	0	28.66	0.078	K	AQYEEIAQR	S		Deamidated (NQ)	0.010000000.0
2	1::sp|cRAP053|P35908|K22E_HUMAN	Keratin, type II cytoskeletal 2 epidermal OS=Homo sapiens GN=KRT2 PE=1 SV=2	3005	56	6.4e-297	65678	122	112	45	43	73.4	8.07	MSCQISCKSRGRGGGGGGFRGFSSGSAVVSGGSRRSTSSFSCLSRHGGGGGGFGGGGFGSRSLVGLGGTKSISISVAGGGGGFGAAGGFGGRGGGFGGGSSFGGGSGFSGGGFGGGGFGGGRFGGFGGPGGVGGLGGPGGFGPGGYPGGIHEVSVNQSLLQPLNVKVDPEIQNVKAQEREQIKTLNNKFASFIDKVRFLEQQNQVLQTKWELLQQMNVGTRPINLEPIFQGYIDSLKRYLDGLTAERTSQNSELNNMQDLVEDYKKKYEDEINKRTAAENDFVTLKKDVDNAYMIKVELQSKVDLLNQEIEFLKVLYDAEISQIHQSVTDTNVILSMDNSRNLDLDSIIAEVKAQYEEIAQRSKEEAEALYHSKYEELQVTVGRHGDSLKEIKIEISEL…	2111	1	1	1	561.288	2	0.013	9	20	2	21.76	0.43	K	SRGRGGGGGGFR	G		Deamidated (R)	0.000200000000.0
2	1::sp|cRAP053|P35908|K22E_HUMAN	Keratin, type II cytoskeletal 2 epidermal OS=Homo sapiens GN=KRT2 PE=1 SV=2	3005	56	6.4e-297	65678	122	112	45	43	73.4	8.07	MSCQISCKSRGRGGGGGGFRGFSSGSAVVSGGSRRSTSSFSCLSRHGGGGGGFGGGGFGSRSLVGLGGTKSISISVAGGGGGFGAAGGFGGRGGGFGGGSSFGGGSGFSGGGFGGGGFGGGRFGGFGGPGGVGGLGGPGGFGPGGYPGGIHEVSVNQSLLQPLNVKVDPEIQNVKAQEREQIKTLNNKFASFIDKVRFLEQQNQVLQTKWELLQQMNVGTRPINLEPIFQGYIDSLKRYLDGLTAERTSQNSELNNMQDLVEDYKKKYEDEINKRTAAENDFVTLKKDVDNAYMIKVELQSKVDLLNQEIEFLKVLYDAEISQIHQSVTDTNVILSMDNSRNLDLDSIIAEVKAQYEEIAQRSKEEAEALYHSKYEELQVTVGRHGDSLKEIKIEISEL…	2185	1	1	1	566.259	2	0	36	45	0	64.55	9.9e-06	R	STSSFSCLSR	H
2	1::sp|cRAP053|P35908|K22E_HUMAN	Keratin, type II cytoskeletal 2 epidermal OS=Homo sapiens GN=KRT2 PE=1 SV=2	3005	56	6.4e-297	65678	122	112	45	43	73.4	8.07	MSCQISCKSRGRGGGGGGFRGFSSGSAVVSGGSRRSTSSFSCLSRHGGGGGGFGGGGFGSRSLVGLGGTKSISISVAGGGGGFGAAGGFGGRGGGFGGGSSFGGGSGFSGGGFGGGGFGGGRFGGFGGPGGVGGLGGPGGFGPGGYPGGIHEVSVNQSLLQPLNVKVDPEIQNVKAQEREQIKTLNNKFASFIDKVRFLEQQNQVLQTKWELLQQMNVGTRPINLEPIFQGYIDSLKRYLDGLTAERTSQNSELNNMQDLVEDYKKKYEDEINKRTAAENDFVTLKKDVDNAYMIKVELQSKVDLLNQEIEFLKVLYDAEISQIHQSVTDTNVILSMDNSRNLDLDSIIAEVKAQYEEIAQRSKEEAEALYHSKYEELQVTVGRHGDSLKEIKIEISEL…	2199	1	1	0	567.283	2	-0.0035	482	490	1	33.41	0.038	R	KLLEGEECR	M
2	1::sp|cRAP053|P35908|K22E_HUMAN	Keratin, type II cytoskeletal 2 epidermal OS=Homo sapiens GN=KRT2 PE=1 SV=2	3005	56	6.4e-297	65678	122	112	45	43	73.4	8.07	MSCQISCKSRGRGGGGGGFRGFSSGSAVVSGGSRRSTSSFSCLSRHGGGGGGFGGGGFGSRSLVGLGGTKSISISVAGGGGGFGAAGGFGGRGGGFGGGSSFGGGSGFSGGGFGGGGFGGGRFGGFGGPGGVGGLGGPGGFGPGGYPGGIHEVSVNQSLLQPLNVKVDPEIQNVKAQEREQIKTLNNKFASFIDKVRFLEQQNQVLQTKWELLQQMNVGTRPINLEPIFQGYIDSLKRYLDGLTAERTSQNSELNNMQDLVEDYKKKYEDEINKRTAAENDFVTLKKDVDNAYMIKVELQSKVDLLNQEIEFLKVLYDAEISQIHQSVTDTNVILSMDNSRNLDLDSIIAEVKAQYEEIAQRSKEEAEALYHSKYEELQVTVGRHGDSLKEIKIEISEL…	2236	1	1	1	570.273	2	-0.0025	462	470	0	37.09	0.0097	R	DYQELMNVK	L
2	1::sp|cRAP053|P35908|K22E_HUMAN	Keratin, type II cytoskeletal 2 epidermal OS=Homo sapiens GN=KRT2 PE=1 SV=2	3005	56	6.4e-297	65678	122	112	45	43	73.4	8.07	MSCQISCKSRGRGGGGGGFRGFSSGSAVVSGGSRRSTSSFSCLSRHGGGGGGFGGGGFGSRSLVGLGGTKSISISVAGGGGGFGAAGGFGGRGGGFGGGSSFGGGSGFSGGGFGGGGFGGGRFGGFGGPGGVGGLGGPGGFGPGGYPGGIHEVSVNQSLLQPLNVKVDPEIQNVKAQEREQIKTLNNKFASFIDKVRFLEQQNQVLQTKWELLQQMNVGTRPINLEPIFQGYIDSLKRYLDGLTAERTSQNSELNNMQDLVEDYKKKYEDEINKRTAAENDFVTLKKDVDNAYMIKVELQSKVDLLNQEIEFLKVLYDAEISQIHQSVTDTNVILSMDNSRNLDLDSIIAEVKAQYEEIAQRSKEEAEALYHSKYEELQVTVGRHGDSLKEIKIEISEL…	2362	1	1	1	578.27	2	-0.003	462	470	0	33.62	0.017	R	DYQELMNVK	L		Oxidation (M)	0.000003000.0
2	1::sp|cRAP053|P35908|K22E_HUMAN	Keratin, type II cytoskeletal 2 epidermal OS=Homo sapiens GN=KRT2 PE=1 SV=2	3005	56	6.4e-297	65678	122	112	45	43	73.4	8.07	MSCQISCKSRGRGGGGGGFRGFSSGSAVVSGGSRRSTSSFSCLSRHGGGGGGFGGGGFGSRSLVGLGGTKSISISVAGGGGGFGAAGGFGGRGGGFGGGSSFGGGSGFSGGGFGGGGFGGGRFGGFGGPGGVGGLGGPGGFGPGGYPGGIHEVSVNQSLLQPLNVKVDPEIQNVKAQEREQIKTLNNKFASFIDKVRFLEQQNQVLQTKWELLQQMNVGTRPINLEPIFQGYIDSLKRYLDGLTAERTSQNSELNNMQDLVEDYKKKYEDEINKRTAAENDFVTLKKDVDNAYMIKVELQSKVDLLNQEIEFLKVLYDAEISQIHQSVTDTNVILSMDNSRNLDLDSIIAEVKAQYEEIAQRSKEEAEALYHSKYEELQVTVGRHGDSLKEIKIEISEL…	2574	1	1	1	597.312	2	0.0004	375	384	0	72.65	3.5e-06	K	YEELQVTVGR	H
2	1::sp|cRAP053|P35908|K22E_HUMAN	Keratin, type II cytoskeletal 2 epidermal OS=Homo sapiens GN=KRT2 PE=1 SV=2	3005	56	6.4e-297	65678	122	112	45	43	73.4	8.07	MSCQISCKSRGRGGGGGGFRGFSSGSAVVSGGSRRSTSSFSCLSRHGGGGGGFGGGGFGSRSLVGLGGTKSISISVAGGGGGFGAAGGFGGRGGGFGGGSSFGGGSGFSGGGFGGGGFGGGRFGGFGGPGGVGGLGGPGGFGPGGYPGGIHEVSVNQSLLQPLNVKVDPEIQNVKAQEREQIKTLNNKFASFIDKVRFLEQQNQVLQTKWELLQQMNVGTRPINLEPIFQGYIDSLKRYLDGLTAERTSQNSELNNMQDLVEDYKKKYEDEINKRTAAENDFVTLKKDVDNAYMIKVELQSKVDLLNQEIEFLKVLYDAEISQIHQSVTDTNVILSMDNSRNLDLDSIIAEVKAQYEEIAQRSKEEAEALYHSKYEELQVTVGRHGDSLKEIKIEISEL…	2583	1	1	1	398.875	3	-0.0008	267	275	2	44.9	0.002	K	KYEDEINKR	T
2	1::sp|cRAP053|P35908|K22E_HUMAN	Keratin, type II cytoskeletal 2 epidermal OS=Homo sapiens GN=KRT2 PE=1 SV=2	3005	56	6.4e-297	65678	122	112	45	43	73.4	8.07	MSCQISCKSRGRGGGGGGFRGFSSGSAVVSGGSRRSTSSFSCLSRHGGGGGGFGGGGFGSRSLVGLGGTKSISISVAGGGGGFGAAGGFGGRGGGFGGGSSFGGGSGFSGGGFGGGGFGGGRFGGFGGPGGVGGLGGPGGFGPGGYPGGIHEVSVNQSLLQPLNVKVDPEIQNVKAQEREQIKTLNNKFASFIDKVRFLEQQNQVLQTKWELLQQMNVGTRPINLEPIFQGYIDSLKRYLDGLTAERTSQNSELNNMQDLVEDYKKKYEDEINKRTAAENDFVTLKKDVDNAYMIKVELQSKVDLLNQEIEFLKVLYDAEISQIHQSVTDTNVILSMDNSRNLDLDSIIAEVKAQYEEIAQRSKEEAEALYHSKYEELQVTVGRHGDSLKEIKIEISEL…	2616	1	1	1	599.278	2	-0.0006	581	595	0	71.2	3.1e-06	K	GGSISGGGYGSGGGK	H
2	1::sp|cRAP053|P35908|K22E_HUMAN	Keratin, type II cytoskeletal 2 epidermal OS=Homo sapiens GN=KRT2 PE=1 SV=2	3005	56	6.4e-297	65678	122	112	45	43	73.4	8.07	MSCQISCKSRGRGGGGGGFRGFSSGSAVVSGGSRRSTSSFSCLSRHGGGGGGFGGGGFGSRSLVGLGGTKSISISVAGGGGGFGAAGGFGGRGGGFGGGSSFGGGSGFSGGGFGGGGFGGGRFGGFGGPGGVGGLGGPGGFGPGGYPGGIHEVSVNQSLLQPLNVKVDPEIQNVKAQEREQIKTLNNKFASFIDKVRFLEQQNQVLQTKWELLQQMNVGTRPINLEPIFQGYIDSLKRYLDGLTAERTSQNSELNNMQDLVEDYKKKYEDEINKRTAAENDFVTLKKDVDNAYMIKVELQSKVDLLNQEIEFLKVLYDAEISQIHQSVTDTNVILSMDNSRNLDLDSIIAEVKAQYEEIAQRSKEEAEALYHSKYEELQVTVGRHGDSLKEIKIEISEL…	2687	1	1	1	604.812	2	0	276	286	0	76.42	1.6e-06	R	TAAENDFVTLK	K
2	1::sp|cRAP053|P35908|K22E_HUMAN	Keratin, type II cytoskeletal 2 epidermal OS=Homo sapiens GN=KRT2 PE=1 SV=2	3005	56	6.4e-297	65678	122	112	45	43	73.4	8.07	MSCQISCKSRGRGGGGGGFRGFSSGSAVVSGGSRRSTSSFSCLSRHGGGGGGFGGGGFGSRSLVGLGGTKSISISVAGGGGGFGAAGGFGGRGGGFGGGSSFGGGSGFSGGGFGGGGFGGGRFGGFGGPGGVGGLGGPGGFGPGGYPGGIHEVSVNQSLLQPLNVKVDPEIQNVKAQEREQIKTLNNKFASFIDKVRFLEQQNQVLQTKWELLQQMNVGTRPINLEPIFQGYIDSLKRYLDGLTAERTSQNSELNNMQDLVEDYKKKYEDEINKRTAAENDFVTLKKDVDNAYMIKVELQSKVDLLNQEIEFLKVLYDAEISQIHQSVTDTNVILSMDNSRNLDLDSIIAEVKAQYEEIAQRSKEEAEALYHSKYEELQVTVGRHGDSLKEIKIEISEL…	2917	1	1	1	627.806	2	-0.0035	21	34	0	77.58	8.7e-07	R	GFSSGSAVVSGGSR	R
2	1::sp|cRAP053|P35908|K22E_HUMAN	Keratin, type II cytoskeletal 2 epidermal OS=Homo sapiens GN=KRT2 PE=1 SV=2	3005	56	6.4e-297	65678	122	112	45	43	73.4	8.07	MSCQISCKSRGRGGGGGGFRGFSSGSAVVSGGSRRSTSSFSCLSRHGGGGGGFGGGGFGSRSLVGLGGTKSISISVAGGGGGFGAAGGFGGRGGGFGGGSSFGGGSGFSGGGFGGGGFGGGRFGGFGGPGGVGGLGGPGGFGPGGYPGGIHEVSVNQSLLQPLNVKVDPEIQNVKAQEREQIKTLNNKFASFIDKVRFLEQQNQVLQTKWELLQQMNVGTRPINLEPIFQGYIDSLKRYLDGLTAERTSQNSELNNMQDLVEDYKKKYEDEINKRTAAENDFVTLKKDVDNAYMIKVELQSKVDLLNQEIEFLKVLYDAEISQIHQSVTDTNVILSMDNSRNLDLDSIIAEVKAQYEEIAQRSKEEAEALYHSKYEELQVTVGRHGDSLKEIKIEISEL…	2962	1	1	0	632.35	2	-0.0013	471	481	0	70.41	4.8e-06	K	LALDVEIATYR	K
2	1::sp|cRAP053|P35908|K22E_HUMAN	Keratin, type II cytoskeletal 2 epidermal OS=Homo sapiens GN=KRT2 PE=1 SV=2	3005	56	6.4e-297	65678	122	112	45	43	73.4	8.07	MSCQISCKSRGRGGGGGGFRGFSSGSAVVSGGSRRSTSSFSCLSRHGGGGGGFGGGGFGSRSLVGLGGTKSISISVAGGGGGFGAAGGFGGRGGGFGGGSSFGGGSGFSGGGFGGGGFGGGRFGGFGGPGGVGGLGGPGGFGPGGYPGGIHEVSVNQSLLQPLNVKVDPEIQNVKAQEREQIKTLNNKFASFIDKVRFLEQQNQVLQTKWELLQQMNVGTRPINLEPIFQGYIDSLKRYLDGLTAERTSQNSELNNMQDLVEDYKKKYEDEINKRTAAENDFVTLKKDVDNAYMIKVELQSKVDLLNQEIEFLKVLYDAEISQIHQSVTDTNVILSMDNSRNLDLDSIIAEVKAQYEEIAQRSKEEAEALYHSKYEELQVTVGRHGDSLKEIKIEISEL…	3351	1	1	1	660.795	2	-0.0008	46	61	0	38.28	0.004	R	HGGGGGGFGGGGFGSR	S
2	1::sp|cRAP053|P35908|K22E_HUMAN	Keratin, type II cytoskeletal 2 epidermal OS=Homo sapiens GN=KRT2 PE=1 SV=2	3005	56	6.4e-297	65678	122	112	45	43	73.4	8.07	MSCQISCKSRGRGGGGGGFRGFSSGSAVVSGGSRRSTSSFSCLSRHGGGGGGFGGGGFGSRSLVGLGGTKSISISVAGGGGGFGAAGGFGGRGGGFGGGSSFGGGSGFSGGGFGGGGFGGGRFGGFGGPGGVGGLGGPGGFGPGGYPGGIHEVSVNQSLLQPLNVKVDPEIQNVKAQEREQIKTLNNKFASFIDKVRFLEQQNQVLQTKWELLQQMNVGTRPINLEPIFQGYIDSLKRYLDGLTAERTSQNSELNNMQDLVEDYKKKYEDEINKRTAAENDFVTLKKDVDNAYMIKVELQSKVDLLNQEIEFLKVLYDAEISQIHQSVTDTNVILSMDNSRNLDLDSIIAEVKAQYEEIAQRSKEEAEALYHSKYEELQVTVGRHGDSLKEIKIEISEL…	3353	1	1	1	440.866	3	-0.0002	46	61	0	49.65	0.00029	R	HGGGGGGFGGGGFGSR	S
2	1::sp|cRAP053|P35908|K22E_HUMAN	Keratin, type II cytoskeletal 2 epidermal OS=Homo sapiens GN=KRT2 PE=1 SV=2	3005	56	6.4e-297	65678	122	112	45	43	73.4	8.07	MSCQISCKSRGRGGGGGGFRGFSSGSAVVSGGSRRSTSSFSCLSRHGGGGGGFGGGGFGSRSLVGLGGTKSISISVAGGGGGFGAAGGFGGRGGGFGGGSSFGGGSGFSGGGFGGGGFGGGRFGGFGGPGGVGGLGGPGGFGPGGYPGGIHEVSVNQSLLQPLNVKVDPEIQNVKAQEREQIKTLNNKFASFIDKVRFLEQQNQVLQTKWELLQQMNVGTRPINLEPIFQGYIDSLKRYLDGLTAERTSQNSELNNMQDLVEDYKKKYEDEINKRTAAENDFVTLKKDVDNAYMIKVELQSKVDLLNQEIEFLKVLYDAEISQIHQSVTDTNVILSMDNSRNLDLDSIIAEVKAQYEEIAQRSKEEAEALYHSKYEELQVTVGRHGDSLKEIKIEISEL…	3425	1	1	1	665.323	2	-0.0011	419	430	0	62.99	2.7e-05	K	NVQDAIADAEQR	G
2	1::sp|cRAP053|P35908|K22E_HUMAN	Keratin, type II cytoskeletal 2 epidermal OS=Homo sapiens GN=KRT2 PE=1 SV=2	3005	56	6.4e-297	65678	122	112	45	43	73.4	8.07	MSCQISCKSRGRGGGGGGFRGFSSGSAVVSGGSRRSTSSFSCLSRHGGGGGGFGGGGFGSRSLVGLGGTKSISISVAGGGGGFGAAGGFGGRGGGFGGGSSFGGGSGFSGGGFGGGGFGGGRFGGFGGPGGVGGLGGPGGFGPGGYPGGIHEVSVNQSLLQPLNVKVDPEIQNVKAQEREQIKTLNNKFASFIDKVRFLEQQNQVLQTKWELLQQMNVGTRPINLEPIFQGYIDSLKRYLDGLTAERTSQNSELNNMQDLVEDYKKKYEDEINKRTAAENDFVTLKKDVDNAYMIKVELQSKVDLLNQEIEFLKVLYDAEISQIHQSVTDTNVILSMDNSRNLDLDSIIAEVKAQYEEIAQRSKEEAEALYHSKYEELQVTVGRHGDSLKEIKIEISEL…	3431	1	1	0	665.366	2	-0.0007	342	353	0	44.94	0.0022	R	NLDLDSIIAEVK	A
2	1::sp|cRAP053|P35908|K22E_HUMAN	Keratin, type II cytoskeletal 2 epidermal OS=Homo sapiens GN=KRT2 PE=1 SV=2	3005	56	6.4e-297	65678	122	112	45	43	73.4	8.07	MSCQISCKSRGRGGGGGGFRGFSSGSAVVSGGSRRSTSSFSCLSRHGGGGGGFGGGGFGSRSLVGLGGTKSISISVAGGGGGFGAAGGFGGRGGGFGGGSSFGGGSGFSGGGFGGGGFGGGRFGGFGGPGGVGGLGGPGGFGPGGYPGGIHEVSVNQSLLQPLNVKVDPEIQNVKAQEREQIKTLNNKFASFIDKVRFLEQQNQVLQTKWELLQQMNVGTRPINLEPIFQGYIDSLKRYLDGLTAERTSQNSELNNMQDLVEDYKKKYEDEINKRTAAENDFVTLKKDVDNAYMIKVELQSKVDLLNQEIEFLKVLYDAEISQIHQSVTDTNVILSMDNSRNLDLDSIIAEVKAQYEEIAQRSKEEAEALYHSKYEELQVTVGRHGDSLKEIKIEISEL…	3467	1	1	1	668.859	2	-0.001	276	287	1	86.3	1.5e-07	R	TAAENDFVTLKK	D
2	1::sp|cRAP053|P35908|K22E_HUMAN	Keratin, type II cytoskeletal 2 epidermal OS=Homo sapiens GN=KRT2 PE=1 SV=2	3005	56	6.4e-297	65678	122	112	45	43	73.4	8.07	MSCQISCKSRGRGGGGGGFRGFSSGSAVVSGGSRRSTSSFSCLSRHGGGGGGFGGGGFGSRSLVGLGGTKSISISVAGGGGGFGAAGGFGGRGGGFGGGSSFGGGSGFSGGGFGGGGFGGGRFGGFGGPGGVGGLGGPGGFGPGGYPGGIHEVSVNQSLLQPLNVKVDPEIQNVKAQEREQIKTLNNKFASFIDKVRFLEQQNQVLQTKWELLQQMNVGTRPINLEPIFQGYIDSLKRYLDGLTAERTSQNSELNNMQDLVEDYKKKYEDEINKRTAAENDFVTLKKDVDNAYMIKVELQSKVDLLNQEIEFLKVLYDAEISQIHQSVTDTNVILSMDNSRNLDLDSIIAEVKAQYEEIAQRSKEEAEALYHSKYEELQVTVGRHGDSLKEIKIEISEL…	3468	1	1	1	446.241	3	-0.0009	276	287	1	54.35	0.00023	R	TAAENDFVTLKK	D
2	1::sp|cRAP053|P35908|K22E_HUMAN	Keratin, type II cytoskeletal 2 epidermal OS=Homo sapiens GN=KRT2 PE=1 SV=2	3005	56	6.4e-297	65678	122	112	45	43	73.4	8.07	MSCQISCKSRGRGGGGGGFRGFSSGSAVVSGGSRRSTSSFSCLSRHGGGGGGFGGGGFGSRSLVGLGGTKSISISVAGGGGGFGAAGGFGGRGGGFGGGSSFGGGSGFSGGGFGGGGFGGGRFGGFGGPGGVGGLGGPGGFGPGGYPGGIHEVSVNQSLLQPLNVKVDPEIQNVKAQEREQIKTLNNKFASFIDKVRFLEQQNQVLQTKWELLQQMNVGTRPINLEPIFQGYIDSLKRYLDGLTAERTSQNSELNNMQDLVEDYKKKYEDEINKRTAAENDFVTLKKDVDNAYMIKVELQSKVDLLNQEIEFLKVLYDAEISQIHQSVTDTNVILSMDNSRNLDLDSIIAEVKAQYEEIAQRSKEEAEALYHSKYEELQVTVGRHGDSLKEIKIEISEL…	3475	1	1	1	669.361	2	0.0193	276	287	1	54.97	0.00017	R	TAAENDFVTLKK	D		Deamidated (NQ)	0.000010000000.0
2	1::sp|cRAP053|P35908|K22E_HUMAN	Keratin, type II cytoskeletal 2 epidermal OS=Homo sapiens GN=KRT2 PE=1 SV=2	3005	56	6.4e-297	65678	122	112	45	43	73.4	8.07	MSCQISCKSRGRGGGGGGFRGFSSGSAVVSGGSRRSTSSFSCLSRHGGGGGGFGGGGFGSRSLVGLGGTKSISISVAGGGGGFGAAGGFGGRGGGFGGGSSFGGGSGFSGGGFGGGGFGGGRFGGFGGPGGVGGLGGPGGFGPGGYPGGIHEVSVNQSLLQPLNVKVDPEIQNVKAQEREQIKTLNNKFASFIDKVRFLEQQNQVLQTKWELLQQMNVGTRPINLEPIFQGYIDSLKRYLDGLTAERTSQNSELNNMQDLVEDYKKKYEDEINKRTAAENDFVTLKKDVDNAYMIKVELQSKVDLLNQEIEFLKVLYDAEISQIHQSVTDTNVILSMDNSRNLDLDSIIAEVKAQYEEIAQRSKEEAEALYHSKYEELQVTVGRHGDSLKEIKIEISEL…	3779	1	1	1	686.359	2	-0.0013	442	453	0	78.93	7.9e-07	K	LNDLEEALQQAK	E
2	1::sp|cRAP053|P35908|K22E_HUMAN	Keratin, type II cytoskeletal 2 epidermal OS=Homo sapiens GN=KRT2 PE=1 SV=2	3005	56	6.4e-297	65678	122	112	45	43	73.4	8.07	MSCQISCKSRGRGGGGGGFRGFSSGSAVVSGGSRRSTSSFSCLSRHGGGGGGFGGGGFGSRSLVGLGGTKSISISVAGGGGGFGAAGGFGGRGGGFGGGSSFGGGSGFSGGGFGGGGFGGGRFGGFGGPGGVGGLGGPGGFGPGGYPGGIHEVSVNQSLLQPLNVKVDPEIQNVKAQEREQIKTLNNKFASFIDKVRFLEQQNQVLQTKWELLQQMNVGTRPINLEPIFQGYIDSLKRYLDGLTAERTSQNSELNNMQDLVEDYKKKYEDEINKRTAAENDFVTLKKDVDNAYMIKVELQSKVDLLNQEIEFLKVLYDAEISQIHQSVTDTNVILSMDNSRNLDLDSIIAEVKAQYEEIAQRSKEEAEALYHSKYEELQVTVGRHGDSLKEIKIEISEL…	3952	1	1	1	464.565	3	-0.0007	363	374	1	48.69	0.0011	R	SKEEAEALYHSK	Y
2	1::sp|cRAP053|P35908|K22E_HUMAN	Keratin, type II cytoskeletal 2 epidermal OS=Homo sapiens GN=KRT2 PE=1 SV=2	3005	56	6.4e-297	65678	122	112	45	43	73.4	8.07	MSCQISCKSRGRGGGGGGFRGFSSGSAVVSGGSRRSTSSFSCLSRHGGGGGGFGGGGFGSRSLVGLGGTKSISISVAGGGGGFGAAGGFGGRGGGFGGGSSFGGGSGFSGGGFGGGGFGGGRFGGFGGPGGVGGLGGPGGFGPGGYPGGIHEVSVNQSLLQPLNVKVDPEIQNVKAQEREQIKTLNNKFASFIDKVRFLEQQNQVLQTKWELLQQMNVGTRPINLEPIFQGYIDSLKRYLDGLTAERTSQNSELNNMQDLVEDYKKKYEDEINKRTAAENDFVTLKKDVDNAYMIKVELQSKVDLLNQEIEFLKVLYDAEISQIHQSVTDTNVILSMDNSRNLDLDSIIAEVKAQYEEIAQRSKEEAEALYHSKYEELQVTVGRHGDSLKEIKIEISEL…	4357	1	1	1	730.906	2	0.0046	303	314	0	90.3	4.6e-08	K	VDLLNQEIEFLK	V
2	1::sp|cRAP053|P35908|K22E_HUMAN	Keratin, type II cytoskeletal 2 epidermal OS=Homo sapiens GN=KRT2 PE=1 SV=2	3005	56	6.4e-297	65678	122	112	45	43	73.4	8.07	MSCQISCKSRGRGGGGGGFRGFSSGSAVVSGGSRRSTSSFSCLSRHGGGGGGFGGGGFGSRSLVGLGGTKSISISVAGGGGGFGAAGGFGGRGGGFGGGSSFGGGSGFSGGGFGGGGFGGGRFGGFGGPGGVGGLGGPGGFGPGGYPGGIHEVSVNQSLLQPLNVKVDPEIQNVKAQEREQIKTLNNKFASFIDKVRFLEQQNQVLQTKWELLQQMNVGTRPINLEPIFQGYIDSLKRYLDGLTAERTSQNSELNNMQDLVEDYKKKYEDEINKRTAAENDFVTLKKDVDNAYMIKVELQSKVDLLNQEIEFLKVLYDAEISQIHQSVTDTNVILSMDNSRNLDLDSIIAEVKAQYEEIAQRSKEEAEALYHSKYEELQVTVGRHGDSLKEIKIEISEL…	4452	1	0	0	738.396	2	-0.0008	198	209	0	87.08	1.5e-07	R	FLEQQNQVLQTK	W
2	1::sp|cRAP053|P35908|K22E_HUMAN	Keratin, type II cytoskeletal 2 epidermal OS=Homo sapiens GN=KRT2 PE=1 SV=2	3005	56	6.4e-297	65678	122	112	45	43	73.4	8.07	MSCQISCKSRGRGGGGGGFRGFSSGSAVVSGGSRRSTSSFSCLSRHGGGGGGFGGGGFGSRSLVGLGGTKSISISVAGGGGGFGAAGGFGGRGGGFGGGSSFGGGSGFSGGGFGGGGFGGGRFGGFGGPGGVGGLGGPGGFGPGGYPGGIHEVSVNQSLLQPLNVKVDPEIQNVKAQEREQIKTLNNKFASFIDKVRFLEQQNQVLQTKWELLQQMNVGTRPINLEPIFQGYIDSLKRYLDGLTAERTSQNSELNNMQDLVEDYKKKYEDEINKRTAAENDFVTLKKDVDNAYMIKVELQSKVDLLNQEIEFLKVLYDAEISQIHQSVTDTNVILSMDNSRNLDLDSIIAEVKAQYEEIAQRSKEEAEALYHSKYEELQVTVGRHGDSLKEIKIEISEL…	4453	1	0	0	492.6	3	-0.0007	198	209	0	50.31	0.00069	R	FLEQQNQVLQTK	W
2	1::sp|cRAP053|P35908|K22E_HUMAN	Keratin, type II cytoskeletal 2 epidermal OS=Homo sapiens GN=KRT2 PE=1 SV=2	3005	56	6.4e-297	65678	122	112	45	43	73.4	8.07	MSCQISCKSRGRGGGGGGFRGFSSGSAVVSGGSRRSTSSFSCLSRHGGGGGGFGGGGFGSRSLVGLGGTKSISISVAGGGGGFGAAGGFGGRGGGFGGGSSFGGGSGFSGGGFGGGGFGGGRFGGFGGPGGVGGLGGPGGFGPGGYPGGIHEVSVNQSLLQPLNVKVDPEIQNVKAQEREQIKTLNNKFASFIDKVRFLEQQNQVLQTKWELLQQMNVGTRPINLEPIFQGYIDSLKRYLDGLTAERTSQNSELNNMQDLVEDYKKKYEDEINKRTAAENDFVTLKKDVDNAYMIKVELQSKVDLLNQEIEFLKVLYDAEISQIHQSVTDTNVILSMDNSRNLDLDSIIAEVKAQYEEIAQRSKEEAEALYHSKYEELQVTVGRHGDSLKEIKIEISEL…	4457	1	0	0	738.893	2	0.0092	198	209	0	81.25	5.5e-07	R	FLEQQNQVLQTK	W		Deamidated (NQ)	0.000001000000.0
2	1::sp|cRAP053|P35908|K22E_HUMAN	Keratin, type II cytoskeletal 2 epidermal OS=Homo sapiens GN=KRT2 PE=1 SV=2	3005	56	6.4e-297	65678	122	112	45	43	73.4	8.07	MSCQISCKSRGRGGGGGGFRGFSSGSAVVSGGSRRSTSSFSCLSRHGGGGGGFGGGGFGSRSLVGLGGTKSISISVAGGGGGFGAAGGFGGRGGGFGGGSSFGGGSGFSGGGFGGGGFGGGRFGGFGGPGGVGGLGGPGGFGPGGYPGGIHEVSVNQSLLQPLNVKVDPEIQNVKAQEREQIKTLNNKFASFIDKVRFLEQQNQVLQTKWELLQQMNVGTRPINLEPIFQGYIDSLKRYLDGLTAERTSQNSELNNMQDLVEDYKKKYEDEINKRTAAENDFVTLKKDVDNAYMIKVELQSKVDLLNQEIEFLKVLYDAEISQIHQSVTDTNVILSMDNSRNLDLDSIIAEVKAQYEEIAQRSKEEAEALYHSKYEELQVTVGRHGDSLKEIKIEISEL…	5124	1	1	1	530.231	3	-0.0064	604	623	0	34.46	0.0081	R	GGSSSGGGYGSGGGGSSSVK	G
2	1::sp|cRAP053|P35908|K22E_HUMAN	Keratin, type II cytoskeletal 2 epidermal OS=Homo sapiens GN=KRT2 PE=1 SV=2	3005	56	6.4e-297	65678	122	112	45	43	73.4	8.07	MSCQISCKSRGRGGGGGGFRGFSSGSAVVSGGSRRSTSSFSCLSRHGGGGGGFGGGGFGSRSLVGLGGTKSISISVAGGGGGFGAAGGFGGRGGGFGGGSSFGGGSGFSGGGFGGGGFGGGRFGGFGGPGGVGGLGGPGGFGPGGYPGGIHEVSVNQSLLQPLNVKVDPEIQNVKAQEREQIKTLNNKFASFIDKVRFLEQQNQVLQTKWELLQQMNVGTRPINLEPIFQGYIDSLKRYLDGLTAERTSQNSELNNMQDLVEDYKKKYEDEINKRTAAENDFVTLKKDVDNAYMIKVELQSKVDLLNQEIEFLKVLYDAEISQIHQSVTDTNVILSMDNSRNLDLDSIIAEVKAQYEEIAQRSKEEAEALYHSKYEELQVTVGRHGDSLKEIKIEISEL…	5126	1	1	1	794.846	2	0.0003	604	623	0	43.17	0.0012	R	GGSSSGGGYGSGGGGSSSVK	G
2	1::sp|cRAP053|P35908|K22E_HUMAN	Keratin, type II cytoskeletal 2 epidermal OS=Homo sapiens GN=KRT2 PE=1 SV=2	3005	56	6.4e-297	65678	122	112	45	43	73.4	8.07	MSCQISCKSRGRGGGGGGFRGFSSGSAVVSGGSRRSTSSFSCLSRHGGGGGGFGGGGFGSRSLVGLGGTKSISISVAGGGGGFGAAGGFGGRGGGFGGGSSFGGGSGFSGGGFGGGGFGGGRFGGFGGPGGVGGLGGPGGFGPGGYPGGIHEVSVNQSLLQPLNVKVDPEIQNVKAQEREQIKTLNNKFASFIDKVRFLEQQNQVLQTKWELLQQMNVGTRPINLEPIFQGYIDSLKRYLDGLTAERTSQNSELNNMQDLVEDYKKKYEDEINKRTAAENDFVTLKKDVDNAYMIKVELQSKVDLLNQEIEFLKVLYDAEISQIHQSVTDTNVILSMDNSRNLDLDSIIAEVKAQYEEIAQRSKEEAEALYHSKYEELQVTVGRHGDSLKEIKIEISEL…	5246	1	1	1	538.621	3	-0.0011	440	453	1	69.23	8.6e-06	R	NKLNDLEEALQQAK	E
2	1::sp|cRAP053|P35908|K22E_HUMAN	Keratin, type II cytoskeletal 2 epidermal OS=Homo sapiens GN=KRT2 PE=1 SV=2	3005	56	6.4e-297	65678	122	112	45	43	73.4	8.07	MSCQISCKSRGRGGGGGGFRGFSSGSAVVSGGSRRSTSSFSCLSRHGGGGGGFGGGGFGSRSLVGLGGTKSISISVAGGGGGFGAAGGFGGRGGGFGGGSSFGGGSGFSGGGFGGGGFGGGRFGGFGGPGGVGGLGGPGGFGPGGYPGGIHEVSVNQSLLQPLNVKVDPEIQNVKAQEREQIKTLNNKFASFIDKVRFLEQQNQVLQTKWELLQQMNVGTRPINLEPIFQGYIDSLKRYLDGLTAERTSQNSELNNMQDLVEDYKKKYEDEINKRTAAENDFVTLKKDVDNAYMIKVELQSKVDLLNQEIEFLKVLYDAEISQIHQSVTDTNVILSMDNSRNLDLDSIIAEVKAQYEEIAQRSKEEAEALYHSKYEELQVTVGRHGDSLKEIKIEISEL…	5254	1	1	1	539.285	3	0.0245	440	453	1	44.36	0.0031	R	NKLNDLEEALQQAK	E		2 Deamidated (NQ)	0.10010000000000.0
2	1::sp|cRAP053|P35908|K22E_HUMAN	Keratin, type II cytoskeletal 2 epidermal OS=Homo sapiens GN=KRT2 PE=1 SV=2	3005	56	6.4e-297	65678	122	112	45	43	73.4	8.07	MSCQISCKSRGRGGGGGGFRGFSSGSAVVSGGSRRSTSSFSCLSRHGGGGGGFGGGGFGSRSLVGLGGTKSISISVAGGGGGFGAAGGFGGRGGGFGGGSSFGGGSGFSGGGFGGGGFGGGRFGGFGGPGGVGGLGGPGGFGPGGYPGGIHEVSVNQSLLQPLNVKVDPEIQNVKAQEREQIKTLNNKFASFIDKVRFLEQQNQVLQTKWELLQQMNVGTRPINLEPIFQGYIDSLKRYLDGLTAERTSQNSELNNMQDLVEDYKKKYEDEINKRTAAENDFVTLKKDVDNAYMIKVELQSKVDLLNQEIEFLKVLYDAEISQIHQSVTDTNVILSMDNSRNLDLDSIIAEVKAQYEEIAQRSKEEAEALYHSKYEELQVTVGRHGDSLKEIKIEISEL…	5815	1	1	1	580.907	3	-0.0007	525	544	0	83.06	5e-08	R	GSSSGGGYSSGSSSYGSGGR	Q
2	1::sp|cRAP053|P35908|K22E_HUMAN	Keratin, type II cytoskeletal 2 epidermal OS=Homo sapiens GN=KRT2 PE=1 SV=2	3005	56	6.4e-297	65678	122	112	45	43	73.4	8.07	MSCQISCKSRGRGGGGGGFRGFSSGSAVVSGGSRRSTSSFSCLSRHGGGGGGFGGGGFGSRSLVGLGGTKSISISVAGGGGGFGAAGGFGGRGGGFGGGSSFGGGSGFSGGGFGGGGFGGGRFGGFGGPGGVGGLGGPGGFGPGGYPGGIHEVSVNQSLLQPLNVKVDPEIQNVKAQEREQIKTLNNKFASFIDKVRFLEQQNQVLQTKWELLQQMNVGTRPINLEPIFQGYIDSLKRYLDGLTAERTSQNSELNNMQDLVEDYKKKYEDEINKRTAAENDFVTLKKDVDNAYMIKVELQSKVDLLNQEIEFLKVLYDAEISQIHQSVTDTNVILSMDNSRNLDLDSIIAEVKAQYEEIAQRSKEEAEALYHSKYEELQVTVGRHGDSLKEIKIEISEL…	5816	1	1	1	870.859	2	0.0049	525	544	0	111.93	7.5e-11	R	GSSSGGGYSSGSSSYGSGGR	Q
2	1::sp|cRAP053|P35908|K22E_HUMAN	Keratin, type II cytoskeletal 2 epidermal OS=Homo sapiens GN=KRT2 PE=1 SV=2	3005	56	6.4e-297	65678	122	112	45	43	73.4	8.07	MSCQISCKSRGRGGGGGGFRGFSSGSAVVSGGSRRSTSSFSCLSRHGGGGGGFGGGGFGSRSLVGLGGTKSISISVAGGGGGFGAAGGFGGRGGGFGGGSSFGGGSGFSGGGFGGGGFGGGRFGGFGGPGGVGGLGGPGGFGPGGYPGGIHEVSVNQSLLQPLNVKVDPEIQNVKAQEREQIKTLNNKFASFIDKVRFLEQQNQVLQTKWELLQQMNVGTRPINLEPIFQGYIDSLKRYLDGLTAERTSQNSELNNMQDLVEDYKKKYEDEINKRTAAENDFVTLKKDVDNAYMIKVELQSKVDLLNQEIEFLKVLYDAEISQIHQSVTDTNVILSMDNSRNLDLDSIIAEVKAQYEEIAQRSKEEAEALYHSKYEELQVTVGRHGDSLKEIKIEISEL…	5820	1	1	1	871.376	2	-0.0039	550	572	0	116.64	5.4e-11	R	GGSGGGGSISGGGYGSGGGSGGR	Y
2	1::sp|cRAP053|P35908|K22E_HUMAN	Keratin, type II cytoskeletal 2 epidermal OS=Homo sapiens GN=KRT2 PE=1 SV=2	3005	56	6.4e-297	65678	122	112	45	43	73.4	8.07	MSCQISCKSRGRGGGGGGFRGFSSGSAVVSGGSRRSTSSFSCLSRHGGGGGGFGGGGFGSRSLVGLGGTKSISISVAGGGGGFGAAGGFGGRGGGFGGGSSFGGGSGFSGGGFGGGGFGGGRFGGFGGPGGVGGLGGPGGFGPGGYPGGIHEVSVNQSLLQPLNVKVDPEIQNVKAQEREQIKTLNNKFASFIDKVRFLEQQNQVLQTKWELLQQMNVGTRPINLEPIFQGYIDSLKRYLDGLTAERTSQNSELNNMQDLVEDYKKKYEDEINKRTAAENDFVTLKKDVDNAYMIKVELQSKVDLLNQEIEFLKVLYDAEISQIHQSVTDTNVILSMDNSRNLDLDSIIAEVKAQYEEIAQRSKEEAEALYHSKYEELQVTVGRHGDSLKEIKIEISEL…	5821	1	1	1	581.253	3	-0.0037	550	572	0	60.16	2.4e-05	R	GGSGGGGSISGGGYGSGGGSGGR	Y
2	1::sp|cRAP053|P35908|K22E_HUMAN	Keratin, type II cytoskeletal 2 epidermal OS=Homo sapiens GN=KRT2 PE=1 SV=2	3005	56	6.4e-297	65678	122	112	45	43	73.4	8.07	MSCQISCKSRGRGGGGGGFRGFSSGSAVVSGGSRRSTSSFSCLSRHGGGGGGFGGGGFGSRSLVGLGGTKSISISVAGGGGGFGAAGGFGGRGGGFGGGSSFGGGSGFSGGGFGGGGFGGGRFGGFGGPGGVGGLGGPGGFGPGGYPGGIHEVSVNQSLLQPLNVKVDPEIQNVKAQEREQIKTLNNKFASFIDKVRFLEQQNQVLQTKWELLQQMNVGTRPINLEPIFQGYIDSLKRYLDGLTAERTSQNSELNNMQDLVEDYKKKYEDEINKRTAAENDFVTLKKDVDNAYMIKVELQSKVDLLNQEIEFLKVLYDAEISQIHQSVTDTNVILSMDNSRNLDLDSIIAEVKAQYEEIAQRSKEEAEALYHSKYEELQVTVGRHGDSLKEIKIEISEL…	6635	1	1	1	652.672	3	-0.0018	442	458	1	73.3	3.8e-06	K	LNDLEEALQQAKEDLAR	L
2	1::sp|cRAP053|P35908|K22E_HUMAN	Keratin, type II cytoskeletal 2 epidermal OS=Homo sapiens GN=KRT2 PE=1 SV=2	3005	56	6.4e-297	65678	122	112	45	43	73.4	8.07	MSCQISCKSRGRGGGGGGFRGFSSGSAVVSGGSRRSTSSFSCLSRHGGGGGGFGGGGFGSRSLVGLGGTKSISISVAGGGGGFGAAGGFGGRGGGFGGGSSFGGGSGFSGGGFGGGGFGGGRFGGFGGPGGVGGLGGPGGFGPGGYPGGIHEVSVNQSLLQPLNVKVDPEIQNVKAQEREQIKTLNNKFASFIDKVRFLEQQNQVLQTKWELLQQMNVGTRPINLEPIFQGYIDSLKRYLDGLTAERTSQNSELNNMQDLVEDYKKKYEDEINKRTAAENDFVTLKKDVDNAYMIKVELQSKVDLLNQEIEFLKVLYDAEISQIHQSVTDTNVILSMDNSRNLDLDSIIAEVKAQYEEIAQRSKEEAEALYHSKYEELQVTVGRHGDSLKEIKIEISEL…	6660	1	1	1	492	4	-0.0015	419	436	1	26.05	0.25	K	NVQDAIADAEQRGEHALK	D
2	1::sp|cRAP053|P35908|K22E_HUMAN	Keratin, type II cytoskeletal 2 epidermal OS=Homo sapiens GN=KRT2 PE=1 SV=2	3005	56	6.4e-297	65678	122	112	45	43	73.4	8.07	MSCQISCKSRGRGGGGGGFRGFSSGSAVVSGGSRRSTSSFSCLSRHGGGGGGFGGGGFGSRSLVGLGGTKSISISVAGGGGGFGAAGGFGGRGGGFGGGSSFGGGSGFSGGGFGGGGFGGGRFGGFGGPGGVGGLGGPGGFGPGGYPGGIHEVSVNQSLLQPLNVKVDPEIQNVKAQEREQIKTLNNKFASFIDKVRFLEQQNQVLQTKWELLQQMNVGTRPINLEPIFQGYIDSLKRYLDGLTAERTSQNSELNNMQDLVEDYKKKYEDEINKRTAAENDFVTLKKDVDNAYMIKVELQSKVDLLNQEIEFLKVLYDAEISQIHQSVTDTNVILSMDNSRNLDLDSIIAEVKAQYEEIAQRSKEEAEALYHSKYEELQVTVGRHGDSLKEIKIEISEL…	7089	1	1	1	709.987	3	-0.0023	248	265	0	53.7	0.00022	R	TSQNSELNNMQDLVEDYK	K
2	1::sp|cRAP053|P35908|K22E_HUMAN	Keratin, type II cytoskeletal 2 epidermal OS=Homo sapiens GN=KRT2 PE=1 SV=2	3005	56	6.4e-297	65678	122	112	45	43	73.4	8.07	MSCQISCKSRGRGGGGGGFRGFSSGSAVVSGGSRRSTSSFSCLSRHGGGGGGFGGGGFGSRSLVGLGGTKSISISVAGGGGGFGAAGGFGGRGGGFGGGSSFGGGSGFSGGGFGGGGFGGGRFGGFGGPGGVGGLGGPGGFGPGGYPGGIHEVSVNQSLLQPLNVKVDPEIQNVKAQEREQIKTLNNKFASFIDKVRFLEQQNQVLQTKWELLQQMNVGTRPINLEPIFQGYIDSLKRYLDGLTAERTSQNSELNNMQDLVEDYKKKYEDEINKRTAAENDFVTLKKDVDNAYMIKVELQSKVDLLNQEIEFLKVLYDAEISQIHQSVTDTNVILSMDNSRNLDLDSIIAEVKAQYEEIAQRSKEEAEALYHSKYEELQVTVGRHGDSLKEIKIEISEL…	7090	1	1	1	1064.48	2	-0.0021	248	265	0	128.98	6.5e-12	R	TSQNSELNNMQDLVEDYK	K
2	1::sp|cRAP053|P35908|K22E_HUMAN	Keratin, type II cytoskeletal 2 epidermal OS=Homo sapiens GN=KRT2 PE=1 SV=2	3005	56	6.4e-297	65678	122	112	45	43	73.4	8.07	MSCQISCKSRGRGGGGGGFRGFSSGSAVVSGGSRRSTSSFSCLSRHGGGGGGFGGGGFGSRSLVGLGGTKSISISVAGGGGGFGAAGGFGGRGGGFGGGSSFGGGSGFSGGGFGGGGFGGGRFGGFGGPGGVGGLGGPGGFGPGGYPGGIHEVSVNQSLLQPLNVKVDPEIQNVKAQEREQIKTLNNKFASFIDKVRFLEQQNQVLQTKWELLQQMNVGTRPINLEPIFQGYIDSLKRYLDGLTAERTSQNSELNNMQDLVEDYKKKYEDEINKRTAAENDFVTLKKDVDNAYMIKVELQSKVDLLNQEIEFLKVLYDAEISQIHQSVTDTNVILSMDNSRNLDLDSIIAEVKAQYEEIAQRSKEEAEALYHSKYEELQVTVGRHGDSLKEIKIEISEL…	7139	1	1	1	715.321	3	0.0038	248	265	0	57.65	8.3e-05	R	TSQNSELNNMQDLVEDYK	K		Oxidation (M)	0.000000000300000000.0
2	1::sp|cRAP053|P35908|K22E_HUMAN	Keratin, type II cytoskeletal 2 epidermal OS=Homo sapiens GN=KRT2 PE=1 SV=2	3005	56	6.4e-297	65678	122	112	45	43	73.4	8.07	MSCQISCKSRGRGGGGGGFRGFSSGSAVVSGGSRRSTSSFSCLSRHGGGGGGFGGGGFGSRSLVGLGGTKSISISVAGGGGGFGAAGGFGGRGGGFGGGSSFGGGSGFSGGGFGGGGFGGGRFGGFGGPGGVGGLGGPGGFGPGGYPGGIHEVSVNQSLLQPLNVKVDPEIQNVKAQEREQIKTLNNKFASFIDKVRFLEQQNQVLQTKWELLQQMNVGTRPINLEPIFQGYIDSLKRYLDGLTAERTSQNSELNNMQDLVEDYKKKYEDEINKRTAAENDFVTLKKDVDNAYMIKVELQSKVDLLNQEIEFLKVLYDAEISQIHQSVTDTNVILSMDNSRNLDLDSIIAEVKAQYEEIAQRSKEEAEALYHSKYEELQVTVGRHGDSLKEIKIEISEL…	7482	1	1	1	752.686	3	-0.0015	248	266	1	99.06	1e-08	R	TSQNSELNNMQDLVEDYKK	K
2	1::sp|cRAP053|P35908|K22E_HUMAN	Keratin, type II cytoskeletal 2 epidermal OS=Homo sapiens GN=KRT2 PE=1 SV=2	3005	56	6.4e-297	65678	122	112	45	43	73.4	8.07	MSCQISCKSRGRGGGGGGFRGFSSGSAVVSGGSRRSTSSFSCLSRHGGGGGGFGGGGFGSRSLVGLGGTKSISISVAGGGGGFGAAGGFGGRGGGFGGGSSFGGGSGFSGGGFGGGGFGGGRFGGFGGPGGVGGLGGPGGFGPGGYPGGIHEVSVNQSLLQPLNVKVDPEIQNVKAQEREQIKTLNNKFASFIDKVRFLEQQNQVLQTKWELLQQMNVGTRPINLEPIFQGYIDSLKRYLDGLTAERTSQNSELNNMQDLVEDYKKKYEDEINKRTAAENDFVTLKKDVDNAYMIKVELQSKVDLLNQEIEFLKVLYDAEISQIHQSVTDTNVILSMDNSRNLDLDSIIAEVKAQYEEIAQRSKEEAEALYHSKYEELQVTVGRHGDSLKEIKIEISEL…	7486	1	1	1	753.018	3	0.0094	248	266	1	76.36	1.8e-06	R	TSQNSELNNMQDLVEDYKK	K		Deamidated (NQ)	0.0010000000000000000.0
2	1::sp|cRAP053|P35908|K22E_HUMAN	Keratin, type II cytoskeletal 2 epidermal OS=Homo sapiens GN=KRT2 PE=1 SV=2	3005	56	6.4e-297	65678	122	112	45	43	73.4	8.07	MSCQISCKSRGRGGGGGGFRGFSSGSAVVSGGSRRSTSSFSCLSRHGGGGGGFGGGGFGSRSLVGLGGTKSISISVAGGGGGFGAAGGFGGRGGGFGGGSSFGGGSGFSGGGFGGGGFGGGRFGGFGGPGGVGGLGGPGGFGPGGYPGGIHEVSVNQSLLQPLNVKVDPEIQNVKAQEREQIKTLNNKFASFIDKVRFLEQQNQVLQTKWELLQQMNVGTRPINLEPIFQGYIDSLKRYLDGLTAERTSQNSELNNMQDLVEDYKKKYEDEINKRTAAENDFVTLKKDVDNAYMIKVELQSKVDLLNQEIEFLKVLYDAEISQIHQSVTDTNVILSMDNSRNLDLDSIIAEVKAQYEEIAQRSKEEAEALYHSKYEELQVTVGRHGDSLKEIKIEISEL…	7490	1	1	1	753.331	3	0.0002	545	572	1	50.37	0.00033	R	QSGSRGGSGGGGSISGGGYGSGGGSGGR	Y		Deamidated (R)	0.0000200000000000000000000000.0
2	1::sp|cRAP053|P35908|K22E_HUMAN	Keratin, type II cytoskeletal 2 epidermal OS=Homo sapiens GN=KRT2 PE=1 SV=2	3005	56	6.4e-297	65678	122	112	45	43	73.4	8.07	MSCQISCKSRGRGGGGGGFRGFSSGSAVVSGGSRRSTSSFSCLSRHGGGGGGFGGGGFGSRSLVGLGGTKSISISVAGGGGGFGAAGGFGGRGGGFGGGSSFGGGSGFSGGGFGGGGFGGGRFGGFGGPGGVGGLGGPGGFGPGGYPGGIHEVSVNQSLLQPLNVKVDPEIQNVKAQEREQIKTLNNKFASFIDKVRFLEQQNQVLQTKWELLQQMNVGTRPINLEPIFQGYIDSLKRYLDGLTAERTSQNSELNNMQDLVEDYKKKYEDEINKRTAAENDFVTLKKDVDNAYMIKVELQSKVDLLNQEIEFLKVLYDAEISQIHQSVTDTNVILSMDNSRNLDLDSIIAEVKAQYEEIAQRSKEEAEALYHSKYEELQVTVGRHGDSLKEIKIEISEL…	7491	2	1	1	753.35	3	0.0213	248	266	1	26.14	0.17	R	TSQNSELNNMQDLVEDYKK	K		2 Deamidated (NQ)	0.0010000100000000000.0
2	1::sp|cRAP053|P35908|K22E_HUMAN	Keratin, type II cytoskeletal 2 epidermal OS=Homo sapiens GN=KRT2 PE=1 SV=2	3005	56	6.4e-297	65678	122	112	45	43	73.4	8.07	MSCQISCKSRGRGGGGGGFRGFSSGSAVVSGGSRRSTSSFSCLSRHGGGGGGFGGGGFGSRSLVGLGGTKSISISVAGGGGGFGAAGGFGGRGGGFGGGSSFGGGSGFSGGGFGGGGFGGGRFGGFGGPGGVGGLGGPGGFGPGGYPGGIHEVSVNQSLLQPLNVKVDPEIQNVKAQEREQIKTLNNKFASFIDKVRFLEQQNQVLQTKWELLQQMNVGTRPINLEPIFQGYIDSLKRYLDGLTAERTSQNSELNNMQDLVEDYKKKYEDEINKRTAAENDFVTLKKDVDNAYMIKVELQSKVDLLNQEIEFLKVLYDAEISQIHQSVTDTNVILSMDNSRNLDLDSIIAEVKAQYEEIAQRSKEEAEALYHSKYEELQVTVGRHGDSLKEIKIEISEL…	7547	1	1	1	758.018	3	-0.0014	248	266	1	66.35	1.7e-05	R	TSQNSELNNMQDLVEDYKK	K		Oxidation (M)	0.0000000003000000000.0
2	1::sp|cRAP053|P35908|K22E_HUMAN	Keratin, type II cytoskeletal 2 epidermal OS=Homo sapiens GN=KRT2 PE=1 SV=2	3005	56	6.4e-297	65678	122	112	45	43	73.4	8.07	MSCQISCKSRGRGGGGGGFRGFSSGSAVVSGGSRRSTSSFSCLSRHGGGGGGFGGGGFGSRSLVGLGGTKSISISVAGGGGGFGAAGGFGGRGGGFGGGSSFGGGSGFSGGGFGGGGFGGGRFGGFGGPGGVGGLGGPGGFGPGGYPGGIHEVSVNQSLLQPLNVKVDPEIQNVKAQEREQIKTLNNKFASFIDKVRFLEQQNQVLQTKWELLQQMNVGTRPINLEPIFQGYIDSLKRYLDGLTAERTSQNSELNNMQDLVEDYKKKYEDEINKRTAAENDFVTLKKDVDNAYMIKVELQSKVDLLNQEIEFLKVLYDAEISQIHQSVTDTNVILSMDNSRNLDLDSIIAEVKAQYEEIAQRSKEEAEALYHSKYEELQVTVGRHGDSLKEIKIEISEL…	7550	1	1	1	758.352	3	0.0177	248	266	1	59.32	8.3e-05	R	TSQNSELNNMQDLVEDYKK	K		Deamidated (NQ); Oxidation (M)	0.0001000003000000000.0
2	1::sp|cRAP053|P35908|K22E_HUMAN	Keratin, type II cytoskeletal 2 epidermal OS=Homo sapiens GN=KRT2 PE=1 SV=2	3005	56	6.4e-297	65678	122	112	45	43	73.4	8.07	MSCQISCKSRGRGGGGGGFRGFSSGSAVVSGGSRRSTSSFSCLSRHGGGGGGFGGGGFGSRSLVGLGGTKSISISVAGGGGGFGAAGGFGGRGGGFGGGSSFGGGSGFSGGGFGGGGFGGGRFGGFGGPGGVGGLGGPGGFGPGGYPGGIHEVSVNQSLLQPLNVKVDPEIQNVKAQEREQIKTLNNKFASFIDKVRFLEQQNQVLQTKWELLQQMNVGTRPINLEPIFQGYIDSLKRYLDGLTAERTSQNSELNNMQDLVEDYKKKYEDEINKRTAAENDFVTLKKDVDNAYMIKVELQSKVDLLNQEIEFLKVLYDAEISQIHQSVTDTNVILSMDNSRNLDLDSIIAEVKAQYEEIAQRSKEEAEALYHSKYEELQVTVGRHGDSLKEIKIEISEL…	7556	1	1	1	759.016	3	0.042	248	266	1	54.12	0.00024	R	TSQNSELNNMQDLVEDYKK	K		3 Deamidated (NQ); Oxidation (M)	0.0011000013000000000.0
2	1::sp|cRAP053|P35908|K22E_HUMAN	Keratin, type II cytoskeletal 2 epidermal OS=Homo sapiens GN=KRT2 PE=1 SV=2	3005	56	6.4e-297	65678	122	112	45	43	73.4	8.07	MSCQISCKSRGRGGGGGGFRGFSSGSAVVSGGSRRSTSSFSCLSRHGGGGGGFGGGGFGSRSLVGLGGTKSISISVAGGGGGFGAAGGFGGRGGGFGGGSSFGGGSGFSGGGFGGGGFGGGRFGGFGGPGGVGGLGGPGGFGPGGYPGGIHEVSVNQSLLQPLNVKVDPEIQNVKAQEREQIKTLNNKFASFIDKVRFLEQQNQVLQTKWELLQQMNVGTRPINLEPIFQGYIDSLKRYLDGLTAERTSQNSELNNMQDLVEDYKKKYEDEINKRTAAENDFVTLKKDVDNAYMIKVELQSKVDLLNQEIEFLKVLYDAEISQIHQSVTDTNVILSMDNSRNLDLDSIIAEVKAQYEEIAQRSKEEAEALYHSKYEELQVTVGRHGDSLKEIKIEISEL…	7704	1	1	1	772.334	3	-0.0006	596	623	1	51.78	0.00018	K	HSSGGGSRGGSSSGGGYGSGGGGSSSVK	G		Deamidated (R)	0.0000000200000000000000000000.0
2	1::sp|cRAP053|P35908|K22E_HUMAN	Keratin, type II cytoskeletal 2 epidermal OS=Homo sapiens GN=KRT2 PE=1 SV=2	3005	56	6.4e-297	65678	122	112	45	43	73.4	8.07	MSCQISCKSRGRGGGGGGFRGFSSGSAVVSGGSRRSTSSFSCLSRHGGGGGGFGGGGFGSRSLVGLGGTKSISISVAGGGGGFGAAGGFGGRGGGFGGGSSFGGGSGFSGGGFGGGGFGGGRFGGFGGPGGVGGLGGPGGFGPGGYPGGIHEVSVNQSLLQPLNVKVDPEIQNVKAQEREQIKTLNNKFASFIDKVRFLEQQNQVLQTKWELLQQMNVGTRPINLEPIFQGYIDSLKRYLDGLTAERTSQNSELNNMQDLVEDYKKKYEDEINKRTAAENDFVTLKKDVDNAYMIKVELQSKVDLLNQEIEFLKVLYDAEISQIHQSVTDTNVILSMDNSRNLDLDSIIAEVKAQYEEIAQRSKEEAEALYHSKYEELQVTVGRHGDSLKEIKIEISEL…	7885	1	1	1	800.341	3	-0.0097	93	122	0	101.9	1.2e-09	R	GGGFGGGSSFGGGSGFSGGGFGGGGFGGGR	F
2	1::sp|cRAP053|P35908|K22E_HUMAN	Keratin, type II cytoskeletal 2 epidermal OS=Homo sapiens GN=KRT2 PE=1 SV=2	3005	56	6.4e-297	65678	122	112	45	43	73.4	8.07	MSCQISCKSRGRGGGGGGFRGFSSGSAVVSGGSRRSTSSFSCLSRHGGGGGGFGGGGFGSRSLVGLGGTKSISISVAGGGGGFGAAGGFGGRGGGFGGGSSFGGGSGFSGGGFGGGGFGGGRFGGFGGPGGVGGLGGPGGFGPGGYPGGIHEVSVNQSLLQPLNVKVDPEIQNVKAQEREQIKTLNNKFASFIDKVRFLEQQNQVLQTKWELLQQMNVGTRPINLEPIFQGYIDSLKRYLDGLTAERTSQNSELNNMQDLVEDYKKKYEDEINKRTAAENDFVTLKKDVDNAYMIKVELQSKVDLLNQEIEFLKVLYDAEISQIHQSVTDTNVILSMDNSRNLDLDSIIAEVKAQYEEIAQRSKEEAEALYHSKYEELQVTVGRHGDSLKEIKIEISEL…	7886	1	1	1	1200.01	2	-0.0009	93	122	0	187.41	4.2e-18	R	GGGFGGGSSFGGGSGFSGGGFGGGGFGGGR	F
2	1::sp|cRAP053|P35908|K22E_HUMAN	Keratin, type II cytoskeletal 2 epidermal OS=Homo sapiens GN=KRT2 PE=1 SV=2	3005	56	6.4e-297	65678	122	112	45	43	73.4	8.07	MSCQISCKSRGRGGGGGGFRGFSSGSAVVSGGSRRSTSSFSCLSRHGGGGGGFGGGGFGSRSLVGLGGTKSISISVAGGGGGFGAAGGFGGRGGGFGGGSSFGGGSGFSGGGFGGGGFGGGRFGGFGGPGGVGGLGGPGGFGPGGYPGGIHEVSVNQSLLQPLNVKVDPEIQNVKAQEREQIKTLNNKFASFIDKVRFLEQQNQVLQTKWELLQQMNVGTRPINLEPIFQGYIDSLKRYLDGLTAERTSQNSELNNMQDLVEDYKKKYEDEINKRTAAENDFVTLKKDVDNAYMIKVELQSKVDLLNQEIEFLKVLYDAEISQIHQSVTDTNVILSMDNSRNLDLDSIIAEVKAQYEEIAQRSKEEAEALYHSKYEELQVTVGRHGDSLKEIKIEISEL…	8020	1	1	1	820.068	3	-0.0076	491	515	0	90.9	8.2e-08	R	MSGDLSSNVTVSVTSSTISSNVASK	A
2	1::sp|cRAP053|P35908|K22E_HUMAN	Keratin, type II cytoskeletal 2 epidermal OS=Homo sapiens GN=KRT2 PE=1 SV=2	3005	56	6.4e-297	65678	122	112	45	43	73.4	8.07	MSCQISCKSRGRGGGGGGFRGFSSGSAVVSGGSRRSTSSFSCLSRHGGGGGGFGGGGFGSRSLVGLGGTKSISISVAGGGGGFGAAGGFGGRGGGFGGGSSFGGGSGFSGGGFGGGGFGGGRFGGFGGPGGVGGLGGPGGFGPGGYPGGIHEVSVNQSLLQPLNVKVDPEIQNVKAQEREQIKTLNNKFASFIDKVRFLEQQNQVLQTKWELLQQMNVGTRPINLEPIFQGYIDSLKRYLDGLTAERTSQNSELNNMQDLVEDYKKKYEDEINKRTAAENDFVTLKKDVDNAYMIKVELQSKVDLLNQEIEFLKVLYDAEISQIHQSVTDTNVILSMDNSRNLDLDSIIAEVKAQYEEIAQRSKEEAEALYHSKYEELQVTVGRHGDSLKEIKIEISEL…	8023	1	1	1	820.397	3	-0.0054	491	515	0	21.46	0.7	R	MSGDLSSNVTVSVTSSTISSNVASK	A		Deamidated (NQ)	0.0000000100000000000000000.0
2	1::sp|cRAP053|P35908|K22E_HUMAN	Keratin, type II cytoskeletal 2 epidermal OS=Homo sapiens GN=KRT2 PE=1 SV=2	3005	56	6.4e-297	65678	122	112	45	43	73.4	8.07	MSCQISCKSRGRGGGGGGFRGFSSGSAVVSGGSRRSTSSFSCLSRHGGGGGGFGGGGFGSRSLVGLGGTKSISISVAGGGGGFGAAGGFGGRGGGFGGGSSFGGGSGFSGGGFGGGGFGGGRFGGFGGPGGVGGLGGPGGFGPGGYPGGIHEVSVNQSLLQPLNVKVDPEIQNVKAQEREQIKTLNNKFASFIDKVRFLEQQNQVLQTKWELLQQMNVGTRPINLEPIFQGYIDSLKRYLDGLTAERTSQNSELNNMQDLVEDYKKKYEDEINKRTAAENDFVTLKKDVDNAYMIKVELQSKVDLLNQEIEFLKVLYDAEISQIHQSVTDTNVILSMDNSRNLDLDSIIAEVKAQYEEIAQRSKEEAEALYHSKYEELQVTVGRHGDSLKEIKIEISEL…	8100	1	1	1	834.69	3	0.0035	516	544	1	65.41	6.6e-06	K	AAFGGSGGRGSSSGGGYSSGSSSYGSGGR	Q		Deamidated (R)	0.00000000200000000000000000000.0
2	1::sp|cRAP053|P35908|K22E_HUMAN	Keratin, type II cytoskeletal 2 epidermal OS=Homo sapiens GN=KRT2 PE=1 SV=2	3005	56	6.4e-297	65678	122	112	45	43	73.4	8.07	MSCQISCKSRGRGGGGGGFRGFSSGSAVVSGGSRRSTSSFSCLSRHGGGGGGFGGGGFGSRSLVGLGGTKSISISVAGGGGGFGAAGGFGGRGGGFGGGSSFGGGSGFSGGGFGGGGFGGGRFGGFGGPGGVGGLGGPGGFGPGGYPGGIHEVSVNQSLLQPLNVKVDPEIQNVKAQEREQIKTLNNKFASFIDKVRFLEQQNQVLQTKWELLQQMNVGTRPINLEPIFQGYIDSLKRYLDGLTAERTSQNSELNNMQDLVEDYKKKYEDEINKRTAAENDFVTLKKDVDNAYMIKVELQSKVDLLNQEIEFLKVLYDAEISQIHQSVTDTNVILSMDNSRNLDLDSIIAEVKAQYEEIAQRSKEEAEALYHSKYEELQVTVGRHGDSLKEIKIEISEL…	9157	1	1	1	1016.84	3	0.0005	315	341	0	62.65	5.8e-05	K	VLYDAEISQIHQSVTDTNVILSMDNSR	N
2	1::sp|cRAP053|P35908|K22E_HUMAN	Keratin, type II cytoskeletal 2 epidermal OS=Homo sapiens GN=KRT2 PE=1 SV=2	3005	56	6.4e-297	65678	122	112	45	43	73.4	8.07	MSCQISCKSRGRGGGGGGFRGFSSGSAVVSGGSRRSTSSFSCLSRHGGGGGGFGGGGFGSRSLVGLGGTKSISISVAGGGGGFGAAGGFGGRGGGFGGGSSFGGGSGFSGGGFGGGGFGGGRFGGFGGPGGVGGLGGPGGFGPGGYPGGIHEVSVNQSLLQPLNVKVDPEIQNVKAQEREQIKTLNNKFASFIDKVRFLEQQNQVLQTKWELLQQMNVGTRPINLEPIFQGYIDSLKRYLDGLTAERTSQNSELNNMQDLVEDYKKKYEDEINKRTAAENDFVTLKKDVDNAYMIKVELQSKVDLLNQEIEFLKVLYDAEISQIHQSVTDTNVILSMDNSRNLDLDSIIAEVKAQYEEIAQRSKEEAEALYHSKYEELQVTVGRHGDSLKEIKIEISEL…	9159	1	1	1	1017.17	3	0.0159	315	341	0	117.32	2e-10	K	VLYDAEISQIHQSVTDTNVILSMDNSR	N		Deamidated (NQ)	0.000000001000000000000000000.0
2	1::sp|cRAP053|P35908|K22E_HUMAN	Keratin, type II cytoskeletal 2 epidermal OS=Homo sapiens GN=KRT2 PE=1 SV=2	3005	56	6.4e-297	65678	122	112	45	43	73.4	8.07	MSCQISCKSRGRGGGGGGFRGFSSGSAVVSGGSRRSTSSFSCLSRHGGGGGGFGGGGFGSRSLVGLGGTKSISISVAGGGGGFGAAGGFGGRGGGFGGGSSFGGGSGFSGGGFGGGGFGGGRFGGFGGPGGVGGLGGPGGFGPGGYPGGIHEVSVNQSLLQPLNVKVDPEIQNVKAQEREQIKTLNNKFASFIDKVRFLEQQNQVLQTKWELLQQMNVGTRPINLEPIFQGYIDSLKRYLDGLTAERTSQNSELNNMQDLVEDYKKKYEDEINKRTAAENDFVTLKKDVDNAYMIKVELQSKVDLLNQEIEFLKVLYDAEISQIHQSVTDTNVILSMDNSRNLDLDSIIAEVKAQYEEIAQRSKEEAEALYHSKYEELQVTVGRHGDSLKEIKIEISEL…	9175	1	1	1	1022.5	3	0.015	315	341	0	79.7	1.1e-06	K	VLYDAEISQIHQSVTDTNVILSMDNSR	N		Deamidated (NQ); Oxidation (M)	0.000000001000000000000030000.0
3	1::sp|cRAP039|P13645|K1C10_HUMAN	Keratin, type I cytoskeletal 10 OS=Homo sapiens GN=KRT10 PE=1 SV=6	3005	56	6.5e-297	59020	171	151	42	41	62	5.13	MSVRYSSSKHYSSSRSGGGGGGGGCGGGGGVSSLRISSSKGSLGGGFSSGGFSGGSFSRGSSGGGCFGGSSGGYGGLGGFGGGSFRGSYGSSSFGGSYGGIFGGGSFGGGSFGGGSFGGGGFGGGGFGGGFGGGFGGDGGLLSGNEKVTMQNLNDRLASYLDKVRALEESNYELEGKIKEWYEKHGNSHQGEPRDYSKYYKTIDDLKNQILNLTTDNANILLQIDNARLAADDFRLKYENEVALRQSVEADINGLRRVLDELTLTKADLEMQIESLTEELAYLKKNHEEEMKDLRNVSTGDVNVEMNAAPGVDLTQLLNNMRSQYEQLAEQNRKDAEAWFNEKSKELTTEIDNNIEQISSYKSEITELRRNVQALEIELQSQLALKQSLEASLAETEGR…	258	1	1	0	404.204	2	0.0002	229	235	0	45.64	0.00069	R	LAADDFR	L
3	1::sp|cRAP039|P13645|K1C10_HUMAN	Keratin, type I cytoskeletal 10 OS=Homo sapiens GN=KRT10 PE=1 SV=6	3005	56	6.5e-297	59020	171	151	42	41	62	5.13	MSVRYSSSKHYSSSRSGGGGGGGGCGGGGGVSSLRISSSKGSLGGGFSSGGFSGGSFSRGSSGGGCFGGSSGGYGGLGGFGGGSFRGSYGSSSFGGSYGGIFGGGSFGGGSFGGGSFGGGGFGGGGFGGGFGGGFGGDGGLLSGNEKVTMQNLNDRLASYLDKVRALEESNYELEGKIKEWYEKHGNSHQGEPRDYSKYYKTIDDLKNQILNLTTDNANILLQIDNARLAADDFRLKYENEVALRQSVEADINGLRRVLDELTLTKADLEMQIESLTEELAYLKKNHEEEMKDLRNVSTGDVNVEMNAAPGVDLTQLLNNMRSQYEQLAEQNRKDAEAWFNEKSKELTTEIDNNIEQISSYKSEITELRRNVQALEIELQSQLALKQSLEASLAETEGR…	295	1	1	0	405.224	2	-0.0005	157	163	0	41.3	0.00071	R	LASYLDK	V
3	1::sp|cRAP039|P13645|K1C10_HUMAN	Keratin, type I cytoskeletal 10 OS=Homo sapiens GN=KRT10 PE=1 SV=6	3005	56	6.5e-297	59020	171	151	42	41	62	5.13	MSVRYSSSKHYSSSRSGGGGGGGGCGGGGGVSSLRISSSKGSLGGGFSSGGFSGGSFSRGSSGGGCFGGSSGGYGGLGGFGGGSFRGSYGSSSFGGSYGGIFGGGSFGGGSFGGGSFGGGGFGGGGFGGGFGGGFGGDGGLLSGNEKVTMQNLNDRLASYLDKVRALEESNYELEGKIKEWYEKHGNSHQGEPRDYSKYYKTIDDLKNQILNLTTDNANILLQIDNARLAADDFRLKYENEVALRQSVEADINGLRRVLDELTLTKADLEMQIESLTEELAYLKKNHEEEMKDLRNVSTGDVNVEMNAAPGVDLTQLLNNMRSQYEQLAEQNRKDAEAWFNEKSKELTTEIDNNIEQISSYKSEITELRRNVQALEIELQSQLALKQSLEASLAETEGR…	619	1	1	1	424.229	2	-0.0007	363	369	0	36.81	0.013	K	SEITELR	R
3	1::sp|cRAP039|P13645|K1C10_HUMAN	Keratin, type I cytoskeletal 10 OS=Homo sapiens GN=KRT10 PE=1 SV=6	3005	56	6.5e-297	59020	171	151	42	41	62	5.13	MSVRYSSSKHYSSSRSGGGGGGGGCGGGGGVSSLRISSSKGSLGGGFSSGGFSGGSFSRGSSGGGCFGGSSGGYGGLGGFGGGSFRGSYGSSSFGGSYGGIFGGGSFGGGSFGGGSFGGGGFGGGGFGGGFGGGFGGDGGLLSGNEKVTMQNLNDRLASYLDKVRALEESNYELEGKIKEWYEKHGNSHQGEPRDYSKYYKTIDDLKNQILNLTTDNANILLQIDNARLAADDFRLKYENEVALRQSVEADINGLRRVLDELTLTKADLEMQIESLTEELAYLKKNHEEEMKDLRNVSTGDVNVEMNAAPGVDLTQLLNNMRSQYEQLAEQNRKDAEAWFNEKSKELTTEIDNNIEQISSYKSEITELRRNVQALEIELQSQLALKQSLEASLAETEGR…	1138	1	1	0	458.695	2	-0.0012	286	292	0	39.44	0.0006	K	NHEEEMK	D
3	1::sp|cRAP039|P13645|K1C10_HUMAN	Keratin, type I cytoskeletal 10 OS=Homo sapiens GN=KRT10 PE=1 SV=6	3005	56	6.5e-297	59020	171	151	42	41	62	5.13	MSVRYSSSKHYSSSRSGGGGGGGGCGGGGGVSSLRISSSKGSLGGGFSSGGFSGGSFSRGSSGGGCFGGSSGGYGGLGGFGGGSFRGSYGSSSFGGSYGGIFGGGSFGGGSFGGGSFGGGGFGGGGFGGGFGGGFGGDGGLLSGNEKVTMQNLNDRLASYLDKVRALEESNYELEGKIKEWYEKHGNSHQGEPRDYSKYYKTIDDLKNQILNLTTDNANILLQIDNARLAADDFRLKYENEVALRQSVEADINGLRRVLDELTLTKADLEMQIESLTEELAYLKKNHEEEMKDLRNVSTGDVNVEMNAAPGVDLTQLLNNMRSQYEQLAEQNRKDAEAWFNEKSKELTTEIDNNIEQISSYKSEITELRRNVQALEIELQSQLALKQSLEASLAETEGR…	1493	1	1	0	497.254	2	0.0003	238	245	0	51.91	0.00037	K	YENEVALR	Q
3	1::sp|cRAP039|P13645|K1C10_HUMAN	Keratin, type I cytoskeletal 10 OS=Homo sapiens GN=KRT10 PE=1 SV=6	3005	56	6.5e-297	59020	171	151	42	41	62	5.13	MSVRYSSSKHYSSSRSGGGGGGGGCGGGGGVSSLRISSSKGSLGGGFSSGGFSGGSFSRGSSGGGCFGGSSGGYGGLGGFGGGSFRGSYGSSSFGGSYGGIFGGGSFGGGSFGGGSFGGGGFGGGGFGGGFGGGFGGDGGLLSGNEKVTMQNLNDRLASYLDKVRALEESNYELEGKIKEWYEKHGNSHQGEPRDYSKYYKTIDDLKNQILNLTTDNANILLQIDNARLAADDFRLKYENEVALRQSVEADINGLRRVLDELTLTKADLEMQIESLTEELAYLKKNHEEEMKDLRNVSTGDVNVEMNAAPGVDLTQLLNNMRSQYEQLAEQNRKDAEAWFNEKSKELTTEIDNNIEQISSYKSEITELRRNVQALEIELQSQLALKQSLEASLAETEGR…	1505	1	1	0	498.263	2	-0.0003	178	184	1	46.53	0.00097	K	IKEWYEK	H
3	1::sp|cRAP039|P13645|K1C10_HUMAN	Keratin, type I cytoskeletal 10 OS=Homo sapiens GN=KRT10 PE=1 SV=6	3005	56	6.5e-297	59020	171	151	42	41	62	5.13	MSVRYSSSKHYSSSRSGGGGGGGGCGGGGGVSSLRISSSKGSLGGGFSSGGFSGGSFSRGSSGGGCFGGSSGGYGGLGGFGGGSFRGSYGSSSFGGSYGGIFGGGSFGGGSFGGGSFGGGGFGGGGFGGGFGGGFGGDGGLLSGNEKVTMQNLNDRLASYLDKVRALEESNYELEGKIKEWYEKHGNSHQGEPRDYSKYYKTIDDLKNQILNLTTDNANILLQIDNARLAADDFRLKYENEVALRQSVEADINGLRRVLDELTLTKADLEMQIESLTEELAYLKKNHEEEMKDLRNVSTGDVNVEMNAAPGVDLTQLLNNMRSQYEQLAEQNRKDAEAWFNEKSKELTTEIDNNIEQISSYKSEITELRRNVQALEIELQSQLALKQSLEASLAETEGR…	1564	1	1	1	502.28	2	-0.0001	363	370	1	31.5	0.049	K	SEITELRR	N
3	1::sp|cRAP039|P13645|K1C10_HUMAN	Keratin, type I cytoskeletal 10 OS=Homo sapiens GN=KRT10 PE=1 SV=6	3005	56	6.5e-297	59020	171	151	42	41	62	5.13	MSVRYSSSKHYSSSRSGGGGGGGGCGGGGGVSSLRISSSKGSLGGGFSSGGFSGGSFSRGSSGGGCFGGSSGGYGGLGGFGGGSFRGSYGSSSFGGSYGGIFGGGSFGGGSFGGGSFGGGGFGGGGFGGGFGGGFGGDGGLLSGNEKVTMQNLNDRLASYLDKVRALEESNYELEGKIKEWYEKHGNSHQGEPRDYSKYYKTIDDLKNQILNLTTDNANILLQIDNARLAADDFRLKYENEVALRQSVEADINGLRRVLDELTLTKADLEMQIESLTEELAYLKKNHEEEMKDLRNVSTGDVNVEMNAAPGVDLTQLLNNMRSQYEQLAEQNRKDAEAWFNEKSKELTTEIDNNIEQISSYKSEITELRRNVQALEIELQSQLALKQSLEASLAETEGR…	1699	1	1	0	516.303	2	0	258	266	0	65.71	1e-05	R	VLDELTLTK	A
3	1::sp|cRAP039|P13645|K1C10_HUMAN	Keratin, type I cytoskeletal 10 OS=Homo sapiens GN=KRT10 PE=1 SV=6	3005	56	6.5e-297	59020	171	151	42	41	62	5.13	MSVRYSSSKHYSSSRSGGGGGGGGCGGGGGVSSLRISSSKGSLGGGFSSGGFSGGSFSRGSSGGGCFGGSSGGYGGLGGFGGGSFRGSYGSSSFGGSYGGIFGGGSFGGGSFGGGSFGGGGFGGGGFGGGFGGGFGGDGGLLSGNEKVTMQNLNDRLASYLDKVRALEESNYELEGKIKEWYEKHGNSHQGEPRDYSKYYKTIDDLKNQILNLTTDNANILLQIDNARLAADDFRLKYENEVALRQSVEADINGLRRVLDELTLTKADLEMQIESLTEELAYLKKNHEEEMKDLRNVSTGDVNVEMNAAPGVDLTQLLNNMRSQYEQLAEQNRKDAEAWFNEKSKELTTEIDNNIEQISSYKSEITELRRNVQALEIELQSQLALKQSLEASLAETEGR…	1811	1	1	0	532.809	2	0.0007	157	165	1	52.1	0.00013	R	LASYLDKVR	A
3	1::sp|cRAP039|P13645|K1C10_HUMAN	Keratin, type I cytoskeletal 10 OS=Homo sapiens GN=KRT10 PE=1 SV=6	3005	56	6.5e-297	59020	171	151	42	41	62	5.13	MSVRYSSSKHYSSSRSGGGGGGGGCGGGGGVSSLRISSSKGSLGGGFSSGGFSGGSFSRGSSGGGCFGGSSGGYGGLGGFGGGSFRGSYGSSSFGGSYGGIFGGGSFGGGSFGGGSFGGGGFGGGGFGGGFGGGFGGDGGLLSGNEKVTMQNLNDRLASYLDKVRALEESNYELEGKIKEWYEKHGNSHQGEPRDYSKYYKTIDDLKNQILNLTTDNANILLQIDNARLAADDFRLKYENEVALRQSVEADINGLRRVLDELTLTKADLEMQIESLTEELAYLKKNHEEEMKDLRNVSTGDVNVEMNAAPGVDLTQLLNNMRSQYEQLAEQNRKDAEAWFNEKSKELTTEIDNNIEQISSYKSEITELRRNVQALEIELQSQLALKQSLEASLAETEGR…	1936	1	1	0	545.768	2	-0.0014	148	156	0	58.29	0.00011	K	VTMQNLNDR	L
3	1::sp|cRAP039|P13645|K1C10_HUMAN	Keratin, type I cytoskeletal 10 OS=Homo sapiens GN=KRT10 PE=1 SV=6	3005	56	6.5e-297	59020	171	151	42	41	62	5.13	MSVRYSSSKHYSSSRSGGGGGGGGCGGGGGVSSLRISSSKGSLGGGFSSGGFSGGSFSRGSSGGGCFGGSSGGYGGLGGFGGGSFRGSYGSSSFGGSYGGIFGGGSFGGGSFGGGSFGGGGFGGGGFGGGFGGGFGGDGGLLSGNEKVTMQNLNDRLASYLDKVRALEESNYELEGKIKEWYEKHGNSHQGEPRDYSKYYKTIDDLKNQILNLTTDNANILLQIDNARLAADDFRLKYENEVALRQSVEADINGLRRVLDELTLTKADLEMQIESLTEELAYLKKNHEEEMKDLRNVSTGDVNVEMNAAPGVDLTQLLNNMRSQYEQLAEQNRKDAEAWFNEKSKELTTEIDNNIEQISSYKSEITELRRNVQALEIELQSQLALKQSLEASLAETEGR…	1943	1	1	0	546.259	2	-0.0052	148	156	0	37.8	0.0087	K	VTMQNLNDR	L		Deamidated (NQ)	0.000010000.0
3	1::sp|cRAP039|P13645|K1C10_HUMAN	Keratin, type I cytoskeletal 10 OS=Homo sapiens GN=KRT10 PE=1 SV=6	3005	56	6.5e-297	59020	171	151	42	41	62	5.13	MSVRYSSSKHYSSSRSGGGGGGGGCGGGGGVSSLRISSSKGSLGGGFSSGGFSGGSFSRGSSGGGCFGGSSGGYGGLGGFGGGSFRGSYGSSSFGGSYGGIFGGGSFGGGSFGGGSFGGGGFGGGGFGGGFGGGFGGDGGLLSGNEKVTMQNLNDRLASYLDKVRALEESNYELEGKIKEWYEKHGNSHQGEPRDYSKYYKTIDDLKNQILNLTTDNANILLQIDNARLAADDFRLKYENEVALRQSVEADINGLRRVLDELTLTKADLEMQIESLTEELAYLKKNHEEEMKDLRNVSTGDVNVEMNAAPGVDLTQLLNNMRSQYEQLAEQNRKDAEAWFNEKSKELTTEIDNNIEQISSYKSEITELRRNVQALEIELQSQLALKQSLEASLAETEGR…	1945	1	1	0	546.26	2	-0.002	148	156	0	66.62	1.3e-05	K	VTMQNLNDR	L		Deamidated (NQ)	0.000000100.0
3	1::sp|cRAP039|P13645|K1C10_HUMAN	Keratin, type I cytoskeletal 10 OS=Homo sapiens GN=KRT10 PE=1 SV=6	3005	56	6.5e-297	59020	171	151	42	41	62	5.13	MSVRYSSSKHYSSSRSGGGGGGGGCGGGGGVSSLRISSSKGSLGGGFSSGGFSGGSFSRGSSGGGCFGGSSGGYGGLGGFGGGSFRGSYGSSSFGGSYGGIFGGGSFGGGSFGGGSFGGGGFGGGGFGGGFGGGFGGDGGLLSGNEKVTMQNLNDRLASYLDKVRALEESNYELEGKIKEWYEKHGNSHQGEPRDYSKYYKTIDDLKNQILNLTTDNANILLQIDNARLAADDFRLKYENEVALRQSVEADINGLRRVLDELTLTKADLEMQIESLTEELAYLKKNHEEEMKDLRNVSTGDVNVEMNAAPGVDLTQLLNNMRSQYEQLAEQNRKDAEAWFNEKSKELTTEIDNNIEQISSYKSEITELRRNVQALEIELQSQLALKQSLEASLAETEGR…	2037	1	1	0	553.766	2	-0.0001	148	156	0	76.76	1.3e-06	K	VTMQNLNDR	L		Oxidation (M)	0.003000000.0
3	1::sp|cRAP039|P13645|K1C10_HUMAN	Keratin, type I cytoskeletal 10 OS=Homo sapiens GN=KRT10 PE=1 SV=6	3005	56	6.5e-297	59020	171	151	42	41	62	5.13	MSVRYSSSKHYSSSRSGGGGGGGGCGGGGGVSSLRISSSKGSLGGGFSSGGFSGGSFSRGSSGGGCFGGSSGGYGGLGGFGGGSFRGSYGSSSFGGSYGGIFGGGSFGGGSFGGGSFGGGGFGGGGFGGGFGGGFGGDGGLLSGNEKVTMQNLNDRLASYLDKVRALEESNYELEGKIKEWYEKHGNSHQGEPRDYSKYYKTIDDLKNQILNLTTDNANILLQIDNARLAADDFRLKYENEVALRQSVEADINGLRRVLDELTLTKADLEMQIESLTEELAYLKKNHEEEMKDLRNVSTGDVNVEMNAAPGVDLTQLLNNMRSQYEQLAEQNRKDAEAWFNEKSKELTTEIDNNIEQISSYKSEITELRRNVQALEIELQSQLALKQSLEASLAETEGR…	2058	1	1	1	555.248	2	-0.0015	335	343	0	45.21	0.001	K	DAEAWFNEK	S
3	1::sp|cRAP039|P13645|K1C10_HUMAN	Keratin, type I cytoskeletal 10 OS=Homo sapiens GN=KRT10 PE=1 SV=6	3005	56	6.5e-297	59020	171	151	42	41	62	5.13	MSVRYSSSKHYSSSRSGGGGGGGGCGGGGGVSSLRISSSKGSLGGGFSSGGFSGGSFSRGSSGGGCFGGSSGGYGGLGGFGGGSFRGSYGSSSFGGSYGGIFGGGSFGGGSFGGGSFGGGGFGGGGFGGGFGGGFGGDGGLLSGNEKVTMQNLNDRLASYLDKVRALEESNYELEGKIKEWYEKHGNSHQGEPRDYSKYYKTIDDLKNQILNLTTDNANILLQIDNARLAADDFRLKYENEVALRQSVEADINGLRRVLDELTLTKADLEMQIESLTEELAYLKKNHEEEMKDLRNVSTGDVNVEMNAAPGVDLTQLLNNMRSQYEQLAEQNRKDAEAWFNEKSKELTTEIDNNIEQISSYKSEITELRRNVQALEIELQSQLALKQSLEASLAETEGR…	2062	1	1	1	555.741	2	0.0004	335	343	0	39.55	0.0028	K	DAEAWFNEK	S		Deamidated (NQ)	0.000000100.0
3	1::sp|cRAP039|P13645|K1C10_HUMAN	Keratin, type I cytoskeletal 10 OS=Homo sapiens GN=KRT10 PE=1 SV=6	3005	56	6.5e-297	59020	171	151	42	41	62	5.13	MSVRYSSSKHYSSSRSGGGGGGGGCGGGGGVSSLRISSSKGSLGGGFSSGGFSGGSFSRGSSGGGCFGGSSGGYGGLGGFGGGSFRGSYGSSSFGGSYGGIFGGGSFGGGSFGGGSFGGGGFGGGGFGGGFGGGFGGDGGLLSGNEKVTMQNLNDRLASYLDKVRALEESNYELEGKIKEWYEKHGNSHQGEPRDYSKYYKTIDDLKNQILNLTTDNANILLQIDNARLAADDFRLKYENEVALRQSVEADINGLRRVLDELTLTKADLEMQIESLTEELAYLKKNHEEEMKDLRNVSTGDVNVEMNAAPGVDLTQLLNNMRSQYEQLAEQNRKDAEAWFNEKSKELTTEIDNNIEQISSYKSEITELRRNVQALEIELQSQLALKQSLEASLAETEGR…	2442	1	1	1	583.295	2	-0.001	442	450	0	62.66	3.3e-05	R	LENEIQTYR	S
3	1::sp|cRAP039|P13645|K1C10_HUMAN	Keratin, type I cytoskeletal 10 OS=Homo sapiens GN=KRT10 PE=1 SV=6	3005	56	6.5e-297	59020	171	151	42	41	62	5.13	MSVRYSSSKHYSSSRSGGGGGGGGCGGGGGVSSLRISSSKGSLGGGFSSGGFSGGSFSRGSSGGGCFGGSSGGYGGLGGFGGGSFRGSYGSSSFGGSYGGIFGGGSFGGGSFGGGSFGGGGFGGGGFGGGFGGGFGGDGGLLSGNEKVTMQNLNDRLASYLDKVRALEESNYELEGKIKEWYEKHGNSHQGEPRDYSKYYKTIDDLKNQILNLTTDNANILLQIDNARLAADDFRLKYENEVALRQSVEADINGLRRVLDELTLTKADLEMQIESLTEELAYLKKNHEEEMKDLRNVSTGDVNVEMNAAPGVDLTQLLNNMRSQYEQLAEQNRKDAEAWFNEKSKELTTEIDNNIEQISSYKSEITELRRNVQALEIELQSQLALKQSLEASLAETEGR…	2537	1	1	1	593.264	2	-0.0013	568	580	0	81.28	1.8e-07	K	SSSSGSVGESSSK	G
3	1::sp|cRAP039|P13645|K1C10_HUMAN	Keratin, type I cytoskeletal 10 OS=Homo sapiens GN=KRT10 PE=1 SV=6	3005	56	6.5e-297	59020	171	151	42	41	62	5.13	MSVRYSSSKHYSSSRSGGGGGGGGCGGGGGVSSLRISSSKGSLGGGFSSGGFSGGSFSRGSSGGGCFGGSSGGYGGLGGFGGGSFRGSYGSSSFGGSYGGIFGGGSFGGGSFGGGSFGGGGFGGGGFGGGFGGGFGGDGGLLSGNEKVTMQNLNDRLASYLDKVRALEESNYELEGKIKEWYEKHGNSHQGEPRDYSKYYKTIDDLKNQILNLTTDNANILLQIDNARLAADDFRLKYENEVALRQSVEADINGLRRVLDELTLTKADLEMQIESLTEELAYLKKNHEEEMKDLRNVSTGDVNVEMNAAPGVDLTQLLNNMRSQYEQLAEQNRKDAEAWFNEKSKELTTEIDNNIEQISSYKSEITELRRNVQALEIELQSQLALKQSLEASLAETEGR…	2553	1	1	0	396.572	3	0.0005	257	266	1	57.69	4e-05	R	RVLDELTLTK	A
3	1::sp|cRAP039|P13645|K1C10_HUMAN	Keratin, type I cytoskeletal 10 OS=Homo sapiens GN=KRT10 PE=1 SV=6	3005	56	6.5e-297	59020	171	151	42	41	62	5.13	MSVRYSSSKHYSSSRSGGGGGGGGCGGGGGVSSLRISSSKGSLGGGFSSGGFSGGSFSRGSSGGGCFGGSSGGYGGLGGFGGGSFRGSYGSSSFGGSYGGIFGGGSFGGGSFGGGSFGGGGFGGGGFGGGFGGGFGGDGGLLSGNEKVTMQNLNDRLASYLDKVRALEESNYELEGKIKEWYEKHGNSHQGEPRDYSKYYKTIDDLKNQILNLTTDNANILLQIDNARLAADDFRLKYENEVALRQSVEADINGLRRVLDELTLTKADLEMQIESLTEELAYLKKNHEEEMKDLRNVSTGDVNVEMNAAPGVDLTQLLNNMRSQYEQLAEQNRKDAEAWFNEKSKELTTEIDNNIEQISSYKSEITELRRNVQALEIELQSQLALKQSLEASLAETEGR…	2636	1	1	0	401.21	3	-0.0027	246	256	0	33.87	0.026	R	QSVEADINGLR	R
3	1::sp|cRAP039|P13645|K1C10_HUMAN	Keratin, type I cytoskeletal 10 OS=Homo sapiens GN=KRT10 PE=1 SV=6	3005	56	6.5e-297	59020	171	151	42	41	62	5.13	MSVRYSSSKHYSSSRSGGGGGGGGCGGGGGVSSLRISSSKGSLGGGFSSGGFSGGSFSRGSSGGGCFGGSSGGYGGLGGFGGGSFRGSYGSSSFGGSYGGIFGGGSFGGGSFGGGSFGGGGFGGGGFGGGFGGGFGGDGGLLSGNEKVTMQNLNDRLASYLDKVRALEESNYELEGKIKEWYEKHGNSHQGEPRDYSKYYKTIDDLKNQILNLTTDNANILLQIDNARLAADDFRLKYENEVALRQSVEADINGLRRVLDELTLTKADLEMQIESLTEELAYLKKNHEEEMKDLRNVSTGDVNVEMNAAPGVDLTQLLNNMRSQYEQLAEQNRKDAEAWFNEKSKELTTEIDNNIEQISSYKSEITELRRNVQALEIELQSQLALKQSLEASLAETEGR…	2637	1	1	0	601.312	2	-0.0005	246	256	0	84.61	2.2e-07	R	QSVEADINGLR	R
3	1::sp|cRAP039|P13645|K1C10_HUMAN	Keratin, type I cytoskeletal 10 OS=Homo sapiens GN=KRT10 PE=1 SV=6	3005	56	6.5e-297	59020	171	151	42	41	62	5.13	MSVRYSSSKHYSSSRSGGGGGGGGCGGGGGVSSLRISSSKGSLGGGFSSGGFSGGSFSRGSSGGGCFGGSSGGYGGLGGFGGGSFRGSYGSSSFGGSYGGIFGGGSFGGGSFGGGSFGGGGFGGGGFGGGFGGGFGGDGGLLSGNEKVTMQNLNDRLASYLDKVRALEESNYELEGKIKEWYEKHGNSHQGEPRDYSKYYKTIDDLKNQILNLTTDNANILLQIDNARLAADDFRLKYENEVALRQSVEADINGLRRVLDELTLTKADLEMQIESLTEELAYLKKNHEEEMKDLRNVSTGDVNVEMNAAPGVDLTQLLNNMRSQYEQLAEQNRKDAEAWFNEKSKELTTEIDNNIEQISSYKSEITELRRNVQALEIELQSQLALKQSLEASLAETEGR…	2655	1	1	0	601.811	2	0.0143	246	256	0	47.54	0.0014	R	QSVEADINGLR	R		Deamidated (NQ)	0.00000001000.0
3	1::sp|cRAP039|P13645|K1C10_HUMAN	Keratin, type I cytoskeletal 10 OS=Homo sapiens GN=KRT10 PE=1 SV=6	3005	56	6.5e-297	59020	171	151	42	41	62	5.13	MSVRYSSSKHYSSSRSGGGGGGGGCGGGGGVSSLRISSSKGSLGGGFSSGGFSGGSFSRGSSGGGCFGGSSGGYGGLGGFGGGSFRGSYGSSSFGGSYGGIFGGGSFGGGSFGGGSFGGGGFGGGGFGGGFGGGFGGDGGLLSGNEKVTMQNLNDRLASYLDKVRALEESNYELEGKIKEWYEKHGNSHQGEPRDYSKYYKTIDDLKNQILNLTTDNANILLQIDNARLAADDFRLKYENEVALRQSVEADINGLRRVLDELTLTKADLEMQIESLTEELAYLKKNHEEEMKDLRNVSTGDVNVEMNAAPGVDLTQLLNNMRSQYEQLAEQNRKDAEAWFNEKSKELTTEIDNNIEQISSYKSEITELRRNVQALEIELQSQLALKQSLEASLAETEGR…	2663	1	1	0	602.306	2	0.0199	246	256	0	76.82	1.7e-06	R	QSVEADINGLR	R		2 Deamidated (NQ)	0.10000001000.0
3	1::sp|cRAP039|P13645|K1C10_HUMAN	Keratin, type I cytoskeletal 10 OS=Homo sapiens GN=KRT10 PE=1 SV=6	3005	56	6.5e-297	59020	171	151	42	41	62	5.13	MSVRYSSSKHYSSSRSGGGGGGGGCGGGGGVSSLRISSSKGSLGGGFSSGGFSGGSFSRGSSGGGCFGGSSGGYGGLGGFGGGSFRGSYGSSSFGGSYGGIFGGGSFGGGSFGGGSFGGGGFGGGGFGGGFGGGFGGDGGLLSGNEKVTMQNLNDRLASYLDKVRALEESNYELEGKIKEWYEKHGNSHQGEPRDYSKYYKTIDDLKNQILNLTTDNANILLQIDNARLAADDFRLKYENEVALRQSVEADINGLRRVLDELTLTKADLEMQIESLTEELAYLKKNHEEEMKDLRNVSTGDVNVEMNAAPGVDLTQLLNNMRSQYEQLAEQNRKDAEAWFNEKSKELTTEIDNNIEQISSYKSEITELRRNVQALEIELQSQLALKQSLEASLAETEGR…	2808	1	1	0	617.843	2	-0.0009	236	245	1	67.84	8.1e-06	R	LKYENEVALR	Q
3	1::sp|cRAP039|P13645|K1C10_HUMAN	Keratin, type I cytoskeletal 10 OS=Homo sapiens GN=KRT10 PE=1 SV=6	3005	56	6.5e-297	59020	171	151	42	41	62	5.13	MSVRYSSSKHYSSSRSGGGGGGGGCGGGGGVSSLRISSSKGSLGGGFSSGGFSGGSFSRGSSGGGCFGGSSGGYGGLGGFGGGSFRGSYGSSSFGGSYGGIFGGGSFGGGSFGGGSFGGGGFGGGGFGGGFGGGFGGDGGLLSGNEKVTMQNLNDRLASYLDKVRALEESNYELEGKIKEWYEKHGNSHQGEPRDYSKYYKTIDDLKNQILNLTTDNANILLQIDNARLAADDFRLKYENEVALRQSVEADINGLRRVLDELTLTKADLEMQIESLTEELAYLKKNHEEEMKDLRNVSTGDVNVEMNAAPGVDLTQLLNNMRSQYEQLAEQNRKDAEAWFNEKSKELTTEIDNNIEQISSYKSEITELRRNVQALEIELQSQLALKQSLEASLAETEGR…	2816	1	1	0	412.231	3	0.0008	236	245	1	67.29	8.7e-06	R	LKYENEVALR	Q
3	1::sp|cRAP039|P13645|K1C10_HUMAN	Keratin, type I cytoskeletal 10 OS=Homo sapiens GN=KRT10 PE=1 SV=6	3005	56	6.5e-297	59020	171	151	42	41	62	5.13	MSVRYSSSKHYSSSRSGGGGGGGGCGGGGGVSSLRISSSKGSLGGGFSSGGFSGGSFSRGSSGGGCFGGSSGGYGGLGGFGGGSFRGSYGSSSFGGSYGGIFGGGSFGGGSFGGGSFGGGGFGGGGFGGGFGGGFGGDGGLLSGNEKVTMQNLNDRLASYLDKVRALEESNYELEGKIKEWYEKHGNSHQGEPRDYSKYYKTIDDLKNQILNLTTDNANILLQIDNARLAADDFRLKYENEVALRQSVEADINGLRRVLDELTLTKADLEMQIESLTEELAYLKKNHEEEMKDLRNVSTGDVNVEMNAAPGVDLTQLLNNMRSQYEQLAEQNRKDAEAWFNEKSKELTTEIDNNIEQISSYKSEITELRRNVQALEIELQSQLALKQSLEASLAETEGR…	2830	1	1	1	413.2	3	-0.0008	334	343	1	33.77	0.026	R	KDAEAWFNEK	S
3	1::sp|cRAP039|P13645|K1C10_HUMAN	Keratin, type I cytoskeletal 10 OS=Homo sapiens GN=KRT10 PE=1 SV=6	3005	56	6.5e-297	59020	171	151	42	41	62	5.13	MSVRYSSSKHYSSSRSGGGGGGGGCGGGGGVSSLRISSSKGSLGGGFSSGGFSGGSFSRGSSGGGCFGGSSGGYGGLGGFGGGSFRGSYGSSSFGGSYGGIFGGGSFGGGSFGGGSFGGGGFGGGGFGGGFGGGFGGDGGLLSGNEKVTMQNLNDRLASYLDKVRALEESNYELEGKIKEWYEKHGNSHQGEPRDYSKYYKTIDDLKNQILNLTTDNANILLQIDNARLAADDFRLKYENEVALRQSVEADINGLRRVLDELTLTKADLEMQIESLTEELAYLKKNHEEEMKDLRNVSTGDVNVEMNAAPGVDLTQLLNNMRSQYEQLAEQNRKDAEAWFNEKSKELTTEIDNNIEQISSYKSEITELRRNVQALEIELQSQLALKQSLEASLAETEGR…	2949	1	1	1	631.799	2	-0.0063	451	464	0	73.6	2.7e-06	R	SLLEGEGSSGGGGR	G
3	1::sp|cRAP039|P13645|K1C10_HUMAN	Keratin, type I cytoskeletal 10 OS=Homo sapiens GN=KRT10 PE=1 SV=6	3005	56	6.5e-297	59020	171	151	42	41	62	5.13	MSVRYSSSKHYSSSRSGGGGGGGGCGGGGGVSSLRISSSKGSLGGGFSSGGFSGGSFSRGSSGGGCFGGSSGGYGGLGGFGGGSFRGSYGSSSFGGSYGGIFGGGSFGGGSFGGGSFGGGGFGGGGFGGGFGGGFGGDGGLLSGNEKVTMQNLNDRLASYLDKVRALEESNYELEGKIKEWYEKHGNSHQGEPRDYSKYYKTIDDLKNQILNLTTDNANILLQIDNARLAADDFRLKYENEVALRQSVEADINGLRRVLDELTLTKADLEMQIESLTEELAYLKKNHEEEMKDLRNVSTGDVNVEMNAAPGVDLTQLLNNMRSQYEQLAEQNRKDAEAWFNEKSKELTTEIDNNIEQISSYKSEITELRRNVQALEIELQSQLALKQSLEASLAETEGR…	3206	1	1	1	434.203	3	-0.0012	286	295	1	59.75	3.5e-05	K	NHEEEMKDLR	N
3	1::sp|cRAP039|P13645|K1C10_HUMAN	Keratin, type I cytoskeletal 10 OS=Homo sapiens GN=KRT10 PE=1 SV=6	3005	56	6.5e-297	59020	171	151	42	41	62	5.13	MSVRYSSSKHYSSSRSGGGGGGGGCGGGGGVSSLRISSSKGSLGGGFSSGGFSGGSFSRGSSGGGCFGGSSGGYGGLGGFGGGSFRGSYGSSSFGGSYGGIFGGGSFGGGSFGGGSFGGGGFGGGGFGGGFGGGFGGDGGLLSGNEKVTMQNLNDRLASYLDKVRALEESNYELEGKIKEWYEKHGNSHQGEPRDYSKYYKTIDDLKNQILNLTTDNANILLQIDNARLAADDFRLKYENEVALRQSVEADINGLRRVLDELTLTKADLEMQIESLTEELAYLKKNHEEEMKDLRNVSTGDVNVEMNAAPGVDLTQLLNNMRSQYEQLAEQNRKDAEAWFNEKSKELTTEIDNNIEQISSYKSEITELRRNVQALEIELQSQLALKQSLEASLAETEGR…	3322	1	1	1	439.535	3	0.0001	286	295	1	40.64	0.0029	K	NHEEEMKDLR	N		Oxidation (M)	0.0000030000.0
3	1::sp|cRAP039|P13645|K1C10_HUMAN	Keratin, type I cytoskeletal 10 OS=Homo sapiens GN=KRT10 PE=1 SV=6	3005	56	6.5e-297	59020	171	151	42	41	62	5.13	MSVRYSSSKHYSSSRSGGGGGGGGCGGGGGVSSLRISSSKGSLGGGFSSGGFSGGSFSRGSSGGGCFGGSSGGYGGLGGFGGGSFRGSYGSSSFGGSYGGIFGGGSFGGGSFGGGSFGGGGFGGGGFGGGFGGGFGGDGGLLSGNEKVTMQNLNDRLASYLDKVRALEESNYELEGKIKEWYEKHGNSHQGEPRDYSKYYKTIDDLKNQILNLTTDNANILLQIDNARLAADDFRLKYENEVALRQSVEADINGLRRVLDELTLTKADLEMQIESLTEELAYLKKNHEEEMKDLRNVSTGDVNVEMNAAPGVDLTQLLNNMRSQYEQLAEQNRKDAEAWFNEKSKELTTEIDNNIEQISSYKSEITELRRNVQALEIELQSQLALKQSLEASLAETEGR…	3628	1	1	0	679.361	2	-0.0026	246	257	1	61.33	4.6e-05	R	QSVEADINGLRR	V
3	1::sp|cRAP039|P13645|K1C10_HUMAN	Keratin, type I cytoskeletal 10 OS=Homo sapiens GN=KRT10 PE=1 SV=6	3005	56	6.5e-297	59020	171	151	42	41	62	5.13	MSVRYSSSKHYSSSRSGGGGGGGGCGGGGGVSSLRISSSKGSLGGGFSSGGFSGGSFSRGSSGGGCFGGSSGGYGGLGGFGGGSFRGSYGSSSFGGSYGGIFGGGSFGGGSFGGGSFGGGGFGGGGFGGGFGGGFGGDGGLLSGNEKVTMQNLNDRLASYLDKVRALEESNYELEGKIKEWYEKHGNSHQGEPRDYSKYYKTIDDLKNQILNLTTDNANILLQIDNARLAADDFRLKYENEVALRQSVEADINGLRRVLDELTLTKADLEMQIESLTEELAYLKKNHEEEMKDLRNVSTGDVNVEMNAAPGVDLTQLLNNMRSQYEQLAEQNRKDAEAWFNEKSKELTTEIDNNIEQISSYKSEITELRRNVQALEIELQSQLALKQSLEASLAETEGR…	3634	1	1	0	453.244	3	-0.0008	246	257	1	42.8	0.0036	R	QSVEADINGLRR	V
3	1::sp|cRAP039|P13645|K1C10_HUMAN	Keratin, type I cytoskeletal 10 OS=Homo sapiens GN=KRT10 PE=1 SV=6	3005	56	6.5e-297	59020	171	151	42	41	62	5.13	MSVRYSSSKHYSSSRSGGGGGGGGCGGGGGVSSLRISSSKGSLGGGFSSGGFSGGSFSRGSSGGGCFGGSSGGYGGLGGFGGGSFRGSYGSSSFGGSYGGIFGGGSFGGGSFGGGSFGGGGFGGGGFGGGFGGGFGGDGGLLSGNEKVTMQNLNDRLASYLDKVRALEESNYELEGKIKEWYEKHGNSHQGEPRDYSKYYKTIDDLKNQILNLTTDNANILLQIDNARLAADDFRLKYENEVALRQSVEADINGLRRVLDELTLTKADLEMQIESLTEELAYLKKNHEEEMKDLRNVSTGDVNVEMNAAPGVDLTQLLNNMRSQYEQLAEQNRKDAEAWFNEKSKELTTEIDNNIEQISSYKSEITELRRNVQALEIELQSQLALKQSLEASLAETEGR…	3650	1	1	0	453.572	3	-0.0006	246	257	1	42.24	0.005	R	QSVEADINGLRR	V		Deamidated (NQ)	0.000000010000.0
3	1::sp|cRAP039|P13645|K1C10_HUMAN	Keratin, type I cytoskeletal 10 OS=Homo sapiens GN=KRT10 PE=1 SV=6	3005	56	6.5e-297	59020	171	151	42	41	62	5.13	MSVRYSSSKHYSSSRSGGGGGGGGCGGGGGVSSLRISSSKGSLGGGFSSGGFSGGSFSRGSSGGGCFGGSSGGYGGLGGFGGGSFRGSYGSSSFGGSYGGIFGGGSFGGGSFGGGSFGGGGFGGGGFGGGFGGGFGGDGGLLSGNEKVTMQNLNDRLASYLDKVRALEESNYELEGKIKEWYEKHGNSHQGEPRDYSKYYKTIDDLKNQILNLTTDNANILLQIDNARLAADDFRLKYENEVALRQSVEADINGLRRVLDELTLTKADLEMQIESLTEELAYLKKNHEEEMKDLRNVSTGDVNVEMNAAPGVDLTQLLNNMRSQYEQLAEQNRKDAEAWFNEKSKELTTEIDNNIEQISSYKSEITELRRNVQALEIELQSQLALKQSLEASLAETEGR…	3653	1	1	0	453.906	3	0.0174	246	257	1	31.86	0.058	R	QSVEADINGLRR	V		Deamidated (NQ); Deamidated (R)	0.100000000020.0
3	1::sp|cRAP039|P13645|K1C10_HUMAN	Keratin, type I cytoskeletal 10 OS=Homo sapiens GN=KRT10 PE=1 SV=6	3005	56	6.5e-297	59020	171	151	42	41	62	5.13	MSVRYSSSKHYSSSRSGGGGGGGGCGGGGGVSSLRISSSKGSLGGGFSSGGFSGGSFSRGSSGGGCFGGSSGGYGGLGGFGGGSFRGSYGSSSFGGSYGGIFGGGSFGGGSFGGGSFGGGGFGGGGFGGGFGGGFGGDGGLLSGNEKVTMQNLNDRLASYLDKVRALEESNYELEGKIKEWYEKHGNSHQGEPRDYSKYYKTIDDLKNQILNLTTDNANILLQIDNARLAADDFRLKYENEVALRQSVEADINGLRRVLDELTLTKADLEMQIESLTEELAYLKKNHEEEMKDLRNVSTGDVNVEMNAAPGVDLTQLLNNMRSQYEQLAEQNRKDAEAWFNEKSKELTTEIDNNIEQISSYKSEITELRRNVQALEIELQSQLALKQSLEASLAETEGR…	3700	1	1	0	683.323	2	-0.0012	323	333	0	66.96	1.3e-05	R	SQYEQLAEQNR	K
3	1::sp|cRAP039|P13645|K1C10_HUMAN	Keratin, type I cytoskeletal 10 OS=Homo sapiens GN=KRT10 PE=1 SV=6	3005	56	6.5e-297	59020	171	151	42	41	62	5.13	MSVRYSSSKHYSSSRSGGGGGGGGCGGGGGVSSLRISSSKGSLGGGFSSGGFSGGSFSRGSSGGGCFGGSSGGYGGLGGFGGGSFRGSYGSSSFGGSYGGIFGGGSFGGGSFGGGSFGGGGFGGGGFGGGFGGGFGGDGGLLSGNEKVTMQNLNDRLASYLDKVRALEESNYELEGKIKEWYEKHGNSHQGEPRDYSKYYKTIDDLKNQILNLTTDNANILLQIDNARLAADDFRLKYENEVALRQSVEADINGLRRVLDELTLTKADLEMQIESLTEELAYLKKNHEEEMKDLRNVSTGDVNVEMNAAPGVDLTQLLNNMRSQYEQLAEQNRKDAEAWFNEKSKELTTEIDNNIEQISSYKSEITELRRNVQALEIELQSQLALKQSLEASLAETEGR…	3701	1	1	0	455.885	3	-0.0004	323	333	0	47.51	0.0011	R	SQYEQLAEQNR	K
3	1::sp|cRAP039|P13645|K1C10_HUMAN	Keratin, type I cytoskeletal 10 OS=Homo sapiens GN=KRT10 PE=1 SV=6	3005	56	6.5e-297	59020	171	151	42	41	62	5.13	MSVRYSSSKHYSSSRSGGGGGGGGCGGGGGVSSLRISSSKGSLGGGFSSGGFSGGSFSRGSSGGGCFGGSSGGYGGLGGFGGGSFRGSYGSSSFGGSYGGIFGGGSFGGGSFGGGSFGGGGFGGGGFGGGFGGGFGGDGGLLSGNEKVTMQNLNDRLASYLDKVRALEESNYELEGKIKEWYEKHGNSHQGEPRDYSKYYKTIDDLKNQILNLTTDNANILLQIDNARLAADDFRLKYENEVALRQSVEADINGLRRVLDELTLTKADLEMQIESLTEELAYLKKNHEEEMKDLRNVSTGDVNVEMNAAPGVDLTQLLNNMRSQYEQLAEQNRKDAEAWFNEKSKELTTEIDNNIEQISSYKSEITELRRNVQALEIELQSQLALKQSLEASLAETEGR…	3707	1	1	0	683.815	2	-0.0001	323	333	0	41.96	0.0033	R	SQYEQLAEQNR	K		Deamidated (R)	0.00000000002.0
3	1::sp|cRAP039|P13645|K1C10_HUMAN	Keratin, type I cytoskeletal 10 OS=Homo sapiens GN=KRT10 PE=1 SV=6	3005	56	6.5e-297	59020	171	151	42	41	62	5.13	MSVRYSSSKHYSSSRSGGGGGGGGCGGGGGVSSLRISSSKGSLGGGFSSGGFSGGSFSRGSSGGGCFGGSSGGYGGLGGFGGGSFRGSYGSSSFGGSYGGIFGGGSFGGGSFGGGSFGGGGFGGGGFGGGFGGGFGGDGGLLSGNEKVTMQNLNDRLASYLDKVRALEESNYELEGKIKEWYEKHGNSHQGEPRDYSKYYKTIDDLKNQILNLTTDNANILLQIDNARLAADDFRLKYENEVALRQSVEADINGLRRVLDELTLTKADLEMQIESLTEELAYLKKNHEEEMKDLRNVSTGDVNVEMNAAPGVDLTQLLNNMRSQYEQLAEQNRKDAEAWFNEKSKELTTEIDNNIEQISSYKSEITELRRNVQALEIELQSQLALKQSLEASLAETEGR…	3899	1	1	0	691.327	2	-0.0021	166	177	0	85.59	1.5e-07	R	ALEESNYELEGK	I
3	1::sp|cRAP039|P13645|K1C10_HUMAN	Keratin, type I cytoskeletal 10 OS=Homo sapiens GN=KRT10 PE=1 SV=6	3005	56	6.5e-297	59020	171	151	42	41	62	5.13	MSVRYSSSKHYSSSRSGGGGGGGGCGGGGGVSSLRISSSKGSLGGGFSSGGFSGGSFSRGSSGGGCFGGSSGGYGGLGGFGGGSFRGSYGSSSFGGSYGGIFGGGSFGGGSFGGGSFGGGGFGGGGFGGGFGGGFGGDGGLLSGNEKVTMQNLNDRLASYLDKVRALEESNYELEGKIKEWYEKHGNSHQGEPRDYSKYYKTIDDLKNQILNLTTDNANILLQIDNARLAADDFRLKYENEVALRQSVEADINGLRRVLDELTLTKADLEMQIESLTEELAYLKKNHEEEMKDLRNVSTGDVNVEMNAAPGVDLTQLLNNMRSQYEQLAEQNRKDAEAWFNEKSKELTTEIDNNIEQISSYKSEITELRRNVQALEIELQSQLALKQSLEASLAETEGR…	3911	1	1	0	691.819	2	-0.001	166	177	0	80.01	4.7e-07	R	ALEESNYELEGK	I		Deamidated (NQ)	0.000001000000.0
3	1::sp|cRAP039|P13645|K1C10_HUMAN	Keratin, type I cytoskeletal 10 OS=Homo sapiens GN=KRT10 PE=1 SV=6	3005	56	6.5e-297	59020	171	151	42	41	62	5.13	MSVRYSSSKHYSSSRSGGGGGGGGCGGGGGVSSLRISSSKGSLGGGFSSGGFSGGSFSRGSSGGGCFGGSSGGYGGLGGFGGGSFRGSYGSSSFGGSYGGIFGGGSFGGGSFGGGSFGGGGFGGGGFGGGFGGGFGGDGGLLSGNEKVTMQNLNDRLASYLDKVRALEESNYELEGKIKEWYEKHGNSHQGEPRDYSKYYKTIDDLKNQILNLTTDNANILLQIDNARLAADDFRLKYENEVALRQSVEADINGLRRVLDELTLTKADLEMQIESLTEELAYLKKNHEEEMKDLRNVSTGDVNVEMNAAPGVDLTQLLNNMRSQYEQLAEQNRKDAEAWFNEKSKELTTEIDNNIEQISSYKSEITELRRNVQALEIELQSQLALKQSLEASLAETEGR…	3944	1	1	0	695.844	2	-0.0008	387	399	0	90.75	6.9e-08	K	QSLEASLAETEGR	Y
3	1::sp|cRAP039|P13645|K1C10_HUMAN	Keratin, type I cytoskeletal 10 OS=Homo sapiens GN=KRT10 PE=1 SV=6	3005	56	6.5e-297	59020	171	151	42	41	62	5.13	MSVRYSSSKHYSSSRSGGGGGGGGCGGGGGVSSLRISSSKGSLGGGFSSGGFSGGSFSRGSSGGGCFGGSSGGYGGLGGFGGGSFRGSYGSSSFGGSYGGIFGGGSFGGGSFGGGSFGGGGFGGGGFGGGFGGGFGGDGGLLSGNEKVTMQNLNDRLASYLDKVRALEESNYELEGKIKEWYEKHGNSHQGEPRDYSKYYKTIDDLKNQILNLTTDNANILLQIDNARLAADDFRLKYENEVALRQSVEADINGLRRVLDELTLTKADLEMQIESLTEELAYLKKNHEEEMKDLRNVSTGDVNVEMNAAPGVDLTQLLNNMRSQYEQLAEQNRKDAEAWFNEKSKELTTEIDNNIEQISSYKSEITELRRNVQALEIELQSQLALKQSLEASLAETEGR…	4209	1	1	1	717.888	2	-0.0013	440	450	1	65.41	1.8e-05	K	IRLENEIQTYR	S
3	1::sp|cRAP039|P13645|K1C10_HUMAN	Keratin, type I cytoskeletal 10 OS=Homo sapiens GN=KRT10 PE=1 SV=6	3005	56	6.5e-297	59020	171	151	42	41	62	5.13	MSVRYSSSKHYSSSRSGGGGGGGGCGGGGGVSSLRISSSKGSLGGGFSSGGFSGGSFSRGSSGGGCFGGSSGGYGGLGGFGGGSFRGSYGSSSFGGSYGGIFGGGSFGGGSFGGGSFGGGGFGGGGFGGGFGGGFGGDGGLLSGNEKVTMQNLNDRLASYLDKVRALEESNYELEGKIKEWYEKHGNSHQGEPRDYSKYYKTIDDLKNQILNLTTDNANILLQIDNARLAADDFRLKYENEVALRQSVEADINGLRRVLDELTLTKADLEMQIESLTEELAYLKKNHEEEMKDLRNVSTGDVNVEMNAAPGVDLTQLLNNMRSQYEQLAEQNRKDAEAWFNEKSKELTTEIDNNIEQISSYKSEITELRRNVQALEIELQSQLALKQSLEASLAETEGR…	4216	1	1	1	478.928	3	0.0004	440	450	1	37.1	0.012	K	IRLENEIQTYR	S
3	1::sp|cRAP039|P13645|K1C10_HUMAN	Keratin, type I cytoskeletal 10 OS=Homo sapiens GN=KRT10 PE=1 SV=6	3005	56	6.5e-297	59020	171	151	42	41	62	5.13	MSVRYSSSKHYSSSRSGGGGGGGGCGGGGGVSSLRISSSKGSLGGGFSSGGFSGGSFSRGSSGGGCFGGSSGGYGGLGGFGGGSFRGSYGSSSFGGSYGGIFGGGSFGGGSFGGGSFGGGGFGGGGFGGGFGGGFGGDGGLLSGNEKVTMQNLNDRLASYLDKVRALEESNYELEGKIKEWYEKHGNSHQGEPRDYSKYYKTIDDLKNQILNLTTDNANILLQIDNARLAADDFRLKYENEVALRQSVEADINGLRRVLDELTLTKADLEMQIESLTEELAYLKKNHEEEMKDLRNVSTGDVNVEMNAAPGVDLTQLLNNMRSQYEQLAEQNRKDAEAWFNEKSKELTTEIDNNIEQISSYKSEITELRRNVQALEIELQSQLALKQSLEASLAETEGR…	4588	1	1	0	747.37	2	-0.0008	323	334	1	70.46	7.1e-06	R	SQYEQLAEQNRK	D
3	1::sp|cRAP039|P13645|K1C10_HUMAN	Keratin, type I cytoskeletal 10 OS=Homo sapiens GN=KRT10 PE=1 SV=6	3005	56	6.5e-297	59020	171	151	42	41	62	5.13	MSVRYSSSKHYSSSRSGGGGGGGGCGGGGGVSSLRISSSKGSLGGGFSSGGFSGGSFSRGSSGGGCFGGSSGGYGGLGGFGGGSFRGSYGSSSFGGSYGGIFGGGSFGGGSFGGGSFGGGGFGGGGFGGGFGGGFGGDGGLLSGNEKVTMQNLNDRLASYLDKVRALEESNYELEGKIKEWYEKHGNSHQGEPRDYSKYYKTIDDLKNQILNLTTDNANILLQIDNARLAADDFRLKYENEVALRQSVEADINGLRRVLDELTLTKADLEMQIESLTEELAYLKKNHEEEMKDLRNVSTGDVNVEMNAAPGVDLTQLLNNMRSQYEQLAEQNRKDAEAWFNEKSKELTTEIDNNIEQISSYKSEITELRRNVQALEIELQSQLALKQSLEASLAETEGR…	4589	1	1	0	498.583	3	-0.0007	323	334	1	41.94	0.0051	R	SQYEQLAEQNRK	D
3	1::sp|cRAP039|P13645|K1C10_HUMAN	Keratin, type I cytoskeletal 10 OS=Homo sapiens GN=KRT10 PE=1 SV=6	3005	56	6.5e-297	59020	171	151	42	41	62	5.13	MSVRYSSSKHYSSSRSGGGGGGGGCGGGGGVSSLRISSSKGSLGGGFSSGGFSGGSFSRGSSGGGCFGGSSGGYGGLGGFGGGSFRGSYGSSSFGGSYGGIFGGGSFGGGSFGGGSFGGGGFGGGGFGGGFGGGFGGDGGLLSGNEKVTMQNLNDRLASYLDKVRALEESNYELEGKIKEWYEKHGNSHQGEPRDYSKYYKTIDDLKNQILNLTTDNANILLQIDNARLAADDFRLKYENEVALRQSVEADINGLRRVLDELTLTKADLEMQIESLTEELAYLKKNHEEEMKDLRNVSTGDVNVEMNAAPGVDLTQLLNNMRSQYEQLAEQNRKDAEAWFNEKSKELTTEIDNNIEQISSYKSEITELRRNVQALEIELQSQLALKQSLEASLAETEGR…	4964	1	1	1	775.342	2	-0.0012	16	35	0	179.02	3.8e-17	R	SGGGGGGGGCGGGGGVSSLR	I
3	1::sp|cRAP039|P13645|K1C10_HUMAN	Keratin, type I cytoskeletal 10 OS=Homo sapiens GN=KRT10 PE=1 SV=6	3005	56	6.5e-297	59020	171	151	42	41	62	5.13	MSVRYSSSKHYSSSRSGGGGGGGGCGGGGGVSSLRISSSKGSLGGGFSSGGFSGGSFSRGSSGGGCFGGSSGGYGGLGGFGGGSFRGSYGSSSFGGSYGGIFGGGSFGGGSFGGGSFGGGGFGGGGFGGGFGGGFGGDGGLLSGNEKVTMQNLNDRLASYLDKVRALEESNYELEGKIKEWYEKHGNSHQGEPRDYSKYYKTIDDLKNQILNLTTDNANILLQIDNARLAADDFRLKYENEVALRQSVEADINGLRRVLDELTLTKADLEMQIESLTEELAYLKKNHEEEMKDLRNVSTGDVNVEMNAAPGVDLTQLLNNMRSQYEQLAEQNRKDAEAWFNEKSKELTTEIDNNIEQISSYKSEITELRRNVQALEIELQSQLALKQSLEASLAETEGR…	5694	1	1	1	854.389	2	-0.0025	41	59	0	143.76	2e-13	K	GSLGGGFSSGGFSGGSFSR	G
3	1::sp|cRAP039|P13645|K1C10_HUMAN	Keratin, type I cytoskeletal 10 OS=Homo sapiens GN=KRT10 PE=1 SV=6	3005	56	6.5e-297	59020	171	151	42	41	62	5.13	MSVRYSSSKHYSSSRSGGGGGGGGCGGGGGVSSLRISSSKGSLGGGFSSGGFSGGSFSRGSSGGGCFGGSSGGYGGLGGFGGGSFRGSYGSSSFGGSYGGIFGGGSFGGGSFGGGSFGGGGFGGGGFGGGFGGGFGGDGGLLSGNEKVTMQNLNDRLASYLDKVRALEESNYELEGKIKEWYEKHGNSHQGEPRDYSKYYKTIDDLKNQILNLTTDNANILLQIDNARLAADDFRLKYENEVALRQSVEADINGLRRVLDELTLTKADLEMQIESLTEELAYLKKNHEEEMKDLRNVSTGDVNVEMNAAPGVDLTQLLNNMRSQYEQLAEQNRKDAEAWFNEKSKELTTEIDNNIEQISSYKSEITELRRNVQALEIELQSQLALKQSLEASLAETEGR…	5697	1	1	1	854.889	2	0.0135	41	59	0	46.52	0.0011	K	GSLGGGFSSGGFSGGSFSR	G		Deamidated (R)	0.0000000000000000002.0
3	1::sp|cRAP039|P13645|K1C10_HUMAN	Keratin, type I cytoskeletal 10 OS=Homo sapiens GN=KRT10 PE=1 SV=6	3005	56	6.5e-297	59020	171	151	42	41	62	5.13	MSVRYSSSKHYSSSRSGGGGGGGGCGGGGGVSSLRISSSKGSLGGGFSSGGFSGGSFSRGSSGGGCFGGSSGGYGGLGGFGGGSFRGSYGSSSFGGSYGGIFGGGSFGGGSFGGGSFGGGGFGGGGFGGGFGGGFGGDGGLLSGNEKVTMQNLNDRLASYLDKVRALEESNYELEGKIKEWYEKHGNSHQGEPRDYSKYYKTIDDLKNQILNLTTDNANILLQIDNARLAADDFRLKYENEVALRQSVEADINGLRRVLDELTLTKADLEMQIESLTEELAYLKKNHEEEMKDLRNVSTGDVNVEMNAAPGVDLTQLLNNMRSQYEQLAEQNRKDAEAWFNEKSKELTTEIDNNIEQISSYKSEITELRRNVQALEIELQSQLALKQSLEASLAETEGR…	5698	1	1	1	570.263	3	0.0192	41	59	0	34.15	0.02	K	GSLGGGFSSGGFSGGSFSR	G		Deamidated (R)	0.0000000000000000002.0
3	1::sp|cRAP039|P13645|K1C10_HUMAN	Keratin, type I cytoskeletal 10 OS=Homo sapiens GN=KRT10 PE=1 SV=6	3005	56	6.5e-297	59020	171	151	42	41	62	5.13	MSVRYSSSKHYSSSRSGGGGGGGGCGGGGGVSSLRISSSKGSLGGGFSSGGFSGGSFSRGSSGGGCFGGSSGGYGGLGGFGGGSFRGSYGSSSFGGSYGGIFGGGSFGGGSFGGGSFGGGGFGGGGFGGGFGGGFGGDGGLLSGNEKVTMQNLNDRLASYLDKVRALEESNYELEGKIKEWYEKHGNSHQGEPRDYSKYYKTIDDLKNQILNLTTDNANILLQIDNARLAADDFRLKYENEVALRQSVEADINGLRRVLDELTLTKADLEMQIESLTEELAYLKKNHEEEMKDLRNVSTGDVNVEMNAAPGVDLTQLLNNMRSQYEQLAEQNRKDAEAWFNEKSKELTTEIDNNIEQISSYKSEITELRRNVQALEIELQSQLALKQSLEASLAETEGR…	6033	1	1	1	599.675	3	-0.0017	371	386	0	51.19	0.00022	R	NVQALEIELQSQLALK	Q
3	1::sp|cRAP039|P13645|K1C10_HUMAN	Keratin, type I cytoskeletal 10 OS=Homo sapiens GN=KRT10 PE=1 SV=6	3005	56	6.5e-297	59020	171	151	42	41	62	5.13	MSVRYSSSKHYSSSRSGGGGGGGGCGGGGGVSSLRISSSKGSLGGGFSSGGFSGGSFSRGSSGGGCFGGSSGGYGGLGGFGGGSFRGSYGSSSFGGSYGGIFGGGSFGGGSFGGGSFGGGGFGGGGFGGGFGGGFGGDGGLLSGNEKVTMQNLNDRLASYLDKVRALEESNYELEGKIKEWYEKHGNSHQGEPRDYSKYYKTIDDLKNQILNLTTDNANILLQIDNARLAADDFRLKYENEVALRQSVEADINGLRRVLDELTLTKADLEMQIESLTEELAYLKKNHEEEMKDLRNVSTGDVNVEMNAAPGVDLTQLLNNMRSQYEQLAEQNRKDAEAWFNEKSKELTTEIDNNIEQISSYKSEITELRRNVQALEIELQSQLALKQSLEASLAETEGR…	6357	1	1	0	627.655	3	-0.0018	148	163	1	46.8	0.0019	K	VTMQNLNDRLASYLDK	V
3	1::sp|cRAP039|P13645|K1C10_HUMAN	Keratin, type I cytoskeletal 10 OS=Homo sapiens GN=KRT10 PE=1 SV=6	3005	56	6.5e-297	59020	171	151	42	41	62	5.13	MSVRYSSSKHYSSSRSGGGGGGGGCGGGGGVSSLRISSSKGSLGGGFSSGGFSGGSFSRGSSGGGCFGGSSGGYGGLGGFGGGSFRGSYGSSSFGGSYGGIFGGGSFGGGSFGGGSFGGGGFGGGGFGGGFGGGFGGDGGLLSGNEKVTMQNLNDRLASYLDKVRALEESNYELEGKIKEWYEKHGNSHQGEPRDYSKYYKTIDDLKNQILNLTTDNANILLQIDNARLAADDFRLKYENEVALRQSVEADINGLRRVLDELTLTKADLEMQIESLTEELAYLKKNHEEEMKDLRNVSTGDVNVEMNAAPGVDLTQLLNNMRSQYEQLAEQNRKDAEAWFNEKSKELTTEIDNNIEQISSYKSEITELRRNVQALEIELQSQLALKQSLEASLAETEGR…	6741	1	1	1	998.988	2	-0.003	346	362	0	108.03	1.5e-09	K	ELTTEIDNNIEQISSYK	S
3	1::sp|cRAP039|P13645|K1C10_HUMAN	Keratin, type I cytoskeletal 10 OS=Homo sapiens GN=KRT10 PE=1 SV=6	3005	56	6.5e-297	59020	171	151	42	41	62	5.13	MSVRYSSSKHYSSSRSGGGGGGGGCGGGGGVSSLRISSSKGSLGGGFSSGGFSGGSFSRGSSGGGCFGGSSGGYGGLGGFGGGSFRGSYGSSSFGGSYGGIFGGGSFGGGSFGGGSFGGGGFGGGGFGGGFGGGFGGDGGLLSGNEKVTMQNLNDRLASYLDKVRALEESNYELEGKIKEWYEKHGNSHQGEPRDYSKYYKTIDDLKNQILNLTTDNANILLQIDNARLAADDFRLKYENEVALRQSVEADINGLRRVLDELTLTKADLEMQIESLTEELAYLKKNHEEEMKDLRNVSTGDVNVEMNAAPGVDLTQLLNNMRSQYEQLAEQNRKDAEAWFNEKSKELTTEIDNNIEQISSYKSEITELRRNVQALEIELQSQLALKQSLEASLAETEGR…	6742	1	1	1	666.328	3	-0.0011	346	362	0	52.85	0.00049	K	ELTTEIDNNIEQISSYK	S
3	1::sp|cRAP039|P13645|K1C10_HUMAN	Keratin, type I cytoskeletal 10 OS=Homo sapiens GN=KRT10 PE=1 SV=6	3005	56	6.5e-297	59020	171	151	42	41	62	5.13	MSVRYSSSKHYSSSRSGGGGGGGGCGGGGGVSSLRISSSKGSLGGGFSSGGFSGGSFSRGSSGGGCFGGSSGGYGGLGGFGGGSFRGSYGSSSFGGSYGGIFGGGSFGGGSFGGGSFGGGGFGGGGFGGGFGGGFGGDGGLLSGNEKVTMQNLNDRLASYLDKVRALEESNYELEGKIKEWYEKHGNSHQGEPRDYSKYYKTIDDLKNQILNLTTDNANILLQIDNARLAADDFRLKYENEVALRQSVEADINGLRRVLDELTLTKADLEMQIESLTEELAYLKKNHEEEMKDLRNVSTGDVNVEMNAAPGVDLTQLLNNMRSQYEQLAEQNRKDAEAWFNEKSKELTTEIDNNIEQISSYKSEITELRRNVQALEIELQSQLALKQSLEASLAETEGR…	6745	1	1	1	999.478	2	-0.0058	346	362	0	34.74	0.03	K	ELTTEIDNNIEQISSYK	S		Deamidated (NQ)	0.00000001000000000.0
3	1::sp|cRAP039|P13645|K1C10_HUMAN	Keratin, type I cytoskeletal 10 OS=Homo sapiens GN=KRT10 PE=1 SV=6	3005	56	6.5e-297	59020	171	151	42	41	62	5.13	MSVRYSSSKHYSSSRSGGGGGGGGCGGGGGVSSLRISSSKGSLGGGFSSGGFSGGSFSRGSSGGGCFGGSSGGYGGLGGFGGGSFRGSYGSSSFGGSYGGIFGGGSFGGGSFGGGSFGGGGFGGGGFGGGFGGGFGGDGGLLSGNEKVTMQNLNDRLASYLDKVRALEESNYELEGKIKEWYEKHGNSHQGEPRDYSKYYKTIDDLKNQILNLTTDNANILLQIDNARLAADDFRLKYENEVALRQSVEADINGLRRVLDELTLTKADLEMQIESLTEELAYLKKNHEEEMKDLRNVSTGDVNVEMNAAPGVDLTQLLNNMRSQYEQLAEQNRKDAEAWFNEKSKELTTEIDNNIEQISSYKSEITELRRNVQALEIELQSQLALKQSLEASLAETEGR…	6747	1	1	1	999.481	2	-0.0013	346	362	0	36.38	0.02	K	ELTTEIDNNIEQISSYK	S		Deamidated (NQ)	0.00000000100000000.0
3	1::sp|cRAP039|P13645|K1C10_HUMAN	Keratin, type I cytoskeletal 10 OS=Homo sapiens GN=KRT10 PE=1 SV=6	3005	56	6.5e-297	59020	171	151	42	41	62	5.13	MSVRYSSSKHYSSSRSGGGGGGGGCGGGGGVSSLRISSSKGSLGGGFSSGGFSGGSFSRGSSGGGCFGGSSGGYGGLGGFGGGSFRGSYGSSSFGGSYGGIFGGGSFGGGSFGGGSFGGGGFGGGGFGGGFGGGFGGDGGLLSGNEKVTMQNLNDRLASYLDKVRALEESNYELEGKIKEWYEKHGNSHQGEPRDYSKYYKTIDDLKNQILNLTTDNANILLQIDNARLAADDFRLKYENEVALRQSVEADINGLRRVLDELTLTKADLEMQIESLTEELAYLKKNHEEEMKDLRNVSTGDVNVEMNAAPGVDLTQLLNNMRSQYEQLAEQNRKDAEAWFNEKSKELTTEIDNNIEQISSYKSEITELRRNVQALEIELQSQLALKQSLEASLAETEGR…	6748	1	1	1	999.982	2	0.0174	346	362	0	78.88	1.1e-06	K	ELTTEIDNNIEQISSYK	S		2 Deamidated (NQ)	0.00000001100000000.0
3	1::sp|cRAP039|P13645|K1C10_HUMAN	Keratin, type I cytoskeletal 10 OS=Homo sapiens GN=KRT10 PE=1 SV=6	3005	56	6.5e-297	59020	171	151	42	41	62	5.13	MSVRYSSSKHYSSSRSGGGGGGGGCGGGGGVSSLRISSSKGSLGGGFSSGGFSGGSFSRGSSGGGCFGGSSGGYGGLGGFGGGSFRGSYGSSSFGGSYGGIFGGGSFGGGSFGGGSFGGGGFGGGGFGGGFGGGFGGDGGLLSGNEKVTMQNLNDRLASYLDKVRALEESNYELEGKIKEWYEKHGNSHQGEPRDYSKYYKTIDDLKNQILNLTTDNANILLQIDNARLAADDFRLKYENEVALRQSVEADINGLRRVLDELTLTKADLEMQIESLTEELAYLKKNHEEEMKDLRNVSTGDVNVEMNAAPGVDLTQLLNNMRSQYEQLAEQNRKDAEAWFNEKSKELTTEIDNNIEQISSYKSEITELRRNVQALEIELQSQLALKQSLEASLAETEGR…	6927	1	1	1	1041.98	2	-0.006	423	439	0	173.54	3.3e-16	R	AETECQNTEYQQLLDIK	I
3	1::sp|cRAP039|P13645|K1C10_HUMAN	Keratin, type I cytoskeletal 10 OS=Homo sapiens GN=KRT10 PE=1 SV=6	3005	56	6.5e-297	59020	171	151	42	41	62	5.13	MSVRYSSSKHYSSSRSGGGGGGGGCGGGGGVSSLRISSSKGSLGGGFSSGGFSGGSFSRGSSGGGCFGGSSGGYGGLGGFGGGSFRGSYGSSSFGGSYGGIFGGGSFGGGSFGGGSFGGGGFGGGGFGGGFGGGFGGDGGLLSGNEKVTMQNLNDRLASYLDKVRALEESNYELEGKIKEWYEKHGNSHQGEPRDYSKYYKTIDDLKNQILNLTTDNANILLQIDNARLAADDFRLKYENEVALRQSVEADINGLRRVLDELTLTKADLEMQIESLTEELAYLKKNHEEEMKDLRNVSTGDVNVEMNAAPGVDLTQLLNNMRSQYEQLAEQNRKDAEAWFNEKSKELTTEIDNNIEQISSYKSEITELRRNVQALEIELQSQLALKQSLEASLAETEGR…	6928	1	1	1	694.992	3	-0.0019	423	439	0	75.81	2.1e-06	R	AETECQNTEYQQLLDIK	I
3	1::sp|cRAP039|P13645|K1C10_HUMAN	Keratin, type I cytoskeletal 10 OS=Homo sapiens GN=KRT10 PE=1 SV=6	3005	56	6.5e-297	59020	171	151	42	41	62	5.13	MSVRYSSSKHYSSSRSGGGGGGGGCGGGGGVSSLRISSSKGSLGGGFSSGGFSGGSFSRGSSGGGCFGGSSGGYGGLGGFGGGSFRGSYGSSSFGGSYGGIFGGGSFGGGSFGGGSFGGGGFGGGGFGGGFGGGFGGDGGLLSGNEKVTMQNLNDRLASYLDKVRALEESNYELEGKIKEWYEKHGNSHQGEPRDYSKYYKTIDDLKNQILNLTTDNANILLQIDNARLAADDFRLKYENEVALRQSVEADINGLRRVLDELTLTKADLEMQIESLTEELAYLKKNHEEEMKDLRNVSTGDVNVEMNAAPGVDLTQLLNNMRSQYEQLAEQNRKDAEAWFNEKSKELTTEIDNNIEQISSYKSEITELRRNVQALEIELQSQLALKQSLEASLAETEGR…	6985	1	1	1	1048.53	2	-0.0008	267	284	0	52.77	0.0005	K	ADLEMQIESLTEELAYLK	K
3	1::sp|cRAP039|P13645|K1C10_HUMAN	Keratin, type I cytoskeletal 10 OS=Homo sapiens GN=KRT10 PE=1 SV=6	3005	56	6.5e-297	59020	171	151	42	41	62	5.13	MSVRYSSSKHYSSSRSGGGGGGGGCGGGGGVSSLRISSSKGSLGGGFSSGGFSGGSFSRGSSGGGCFGGSSGGYGGLGGFGGGSFRGSYGSSSFGGSYGGIFGGGSFGGGSFGGGSFGGGGFGGGGFGGGFGGGFGGDGGLLSGNEKVTMQNLNDRLASYLDKVRALEESNYELEGKIKEWYEKHGNSHQGEPRDYSKYYKTIDDLKNQILNLTTDNANILLQIDNARLAADDFRLKYENEVALRQSVEADINGLRRVLDELTLTKADLEMQIESLTEELAYLKKNHEEEMKDLRNVSTGDVNVEMNAAPGVDLTQLLNNMRSQYEQLAEQNRKDAEAWFNEKSKELTTEIDNNIEQISSYKSEITELRRNVQALEIELQSQLALKQSLEASLAETEGR…	7110	1	1	0	712.711	3	-0.0054	148	165	2	29.35	0.093	K	VTMQNLNDRLASYLDKVR	A
3	1::sp|cRAP039|P13645|K1C10_HUMAN	Keratin, type I cytoskeletal 10 OS=Homo sapiens GN=KRT10 PE=1 SV=6	3005	56	6.5e-297	59020	171	151	42	41	62	5.13	MSVRYSSSKHYSSSRSGGGGGGGGCGGGGGVSSLRISSSKGSLGGGFSSGGFSGGSFSRGSSGGGCFGGSSGGYGGLGGFGGGSFRGSYGSSSFGGSYGGIFGGGSFGGGSFGGGSFGGGGFGGGGFGGGFGGGFGGDGGLLSGNEKVTMQNLNDRLASYLDKVRALEESNYELEGKIKEWYEKHGNSHQGEPRDYSKYYKTIDDLKNQILNLTTDNANILLQIDNARLAADDFRLKYENEVALRQSVEADINGLRRVLDELTLTKADLEMQIESLTEELAYLKKNHEEEMKDLRNVSTGDVNVEMNAAPGVDLTQLLNNMRSQYEQLAEQNRKDAEAWFNEKSKELTTEIDNNIEQISSYKSEITELRRNVQALEIELQSQLALKQSLEASLAETEGR…	7112	1	1	0	534.786	4	-0.0008	148	165	2	40.97	0.0058	K	VTMQNLNDRLASYLDKVR	A
3	1::sp|cRAP039|P13645|K1C10_HUMAN	Keratin, type I cytoskeletal 10 OS=Homo sapiens GN=KRT10 PE=1 SV=6	3005	56	6.5e-297	59020	171	151	42	41	62	5.13	MSVRYSSSKHYSSSRSGGGGGGGGCGGGGGVSSLRISSSKGSLGGGFSSGGFSGGSFSRGSSGGGCFGGSSGGYGGLGGFGGGSFRGSYGSSSFGGSYGGIFGGGSFGGGSFGGGSFGGGGFGGGGFGGGFGGGFGGDGGLLSGNEKVTMQNLNDRLASYLDKVRALEESNYELEGKIKEWYEKHGNSHQGEPRDYSKYYKTIDDLKNQILNLTTDNANILLQIDNARLAADDFRLKYENEVALRQSVEADINGLRRVLDELTLTKADLEMQIESLTEELAYLKKNHEEEMKDLRNVSTGDVNVEMNAAPGVDLTQLLNNMRSQYEQLAEQNRKDAEAWFNEKSKELTTEIDNNIEQISSYKSEITELRRNVQALEIELQSQLALKQSLEASLAETEGR…	7123	1	1	0	535.288	4	0.0381	148	165	2	21.76	0.45	K	VTMQNLNDRLASYLDKVR	A		Deamidated (NQ); Deamidated (R)	0.000100002000000000.0
3	1::sp|cRAP039|P13645|K1C10_HUMAN	Keratin, type I cytoskeletal 10 OS=Homo sapiens GN=KRT10 PE=1 SV=6	3005	56	6.5e-297	59020	171	151	42	41	62	5.13	MSVRYSSSKHYSSSRSGGGGGGGGCGGGGGVSSLRISSSKGSLGGGFSSGGFSGGSFSRGSSGGGCFGGSSGGYGGLGGFGGGSFRGSYGSSSFGGSYGGIFGGGSFGGGSFGGGSFGGGGFGGGGFGGGFGGGFGGDGGLLSGNEKVTMQNLNDRLASYLDKVRALEESNYELEGKIKEWYEKHGNSHQGEPRDYSKYYKTIDDLKNQILNLTTDNANILLQIDNARLAADDFRLKYENEVALRQSVEADINGLRRVLDELTLTKADLEMQIESLTEELAYLKKNHEEEMKDLRNVSTGDVNVEMNAAPGVDLTQLLNNMRSQYEQLAEQNRKDAEAWFNEKSKELTTEIDNNIEQISSYKSEITELRRNVQALEIELQSQLALKQSLEASLAETEGR…	7325	1	1	1	1107.04	2	-0.0059	344	362	1	31.41	0.075	K	SKELTTEIDNNIEQISSYK	S		Deamidated (NQ)	0.0000000001000000000.0
3	1::sp|cRAP039|P13645|K1C10_HUMAN	Keratin, type I cytoskeletal 10 OS=Homo sapiens GN=KRT10 PE=1 SV=6	3005	56	6.5e-297	59020	171	151	42	41	62	5.13	MSVRYSSSKHYSSSRSGGGGGGGGCGGGGGVSSLRISSSKGSLGGGFSSGGFSGGSFSRGSSGGGCFGGSSGGYGGLGGFGGGSFRGSYGSSSFGGSYGGIFGGGSFGGGSFGGGSFGGGGFGGGGFGGGFGGGFGGDGGLLSGNEKVTMQNLNDRLASYLDKVRALEESNYELEGKIKEWYEKHGNSHQGEPRDYSKYYKTIDDLKNQILNLTTDNANILLQIDNARLAADDFRLKYENEVALRQSVEADINGLRRVLDELTLTKADLEMQIESLTEELAYLKKNHEEEMKDLRNVSTGDVNVEMNAAPGVDLTQLLNNMRSQYEQLAEQNRKDAEAWFNEKSKELTTEIDNNIEQISSYKSEITELRRNVQALEIELQSQLALKQSLEASLAETEGR…	7327	1	1	1	738.365	3	-0.0008	344	362	1	103.99	4.2e-09	K	SKELTTEIDNNIEQISSYK	S		Deamidated (NQ)	0.0000000001000000000.0
3	1::sp|cRAP039|P13645|K1C10_HUMAN	Keratin, type I cytoskeletal 10 OS=Homo sapiens GN=KRT10 PE=1 SV=6	3005	56	6.5e-297	59020	171	151	42	41	62	5.13	MSVRYSSSKHYSSSRSGGGGGGGGCGGGGGVSSLRISSSKGSLGGGFSSGGFSGGSFSRGSSGGGCFGGSSGGYGGLGGFGGGSFRGSYGSSSFGGSYGGIFGGGSFGGGSFGGGSFGGGGFGGGGFGGGFGGGFGGDGGLLSGNEKVTMQNLNDRLASYLDKVRALEESNYELEGKIKEWYEKHGNSHQGEPRDYSKYYKTIDDLKNQILNLTTDNANILLQIDNARLAADDFRLKYENEVALRQSVEADINGLRRVLDELTLTKADLEMQIESLTEELAYLKKNHEEEMKDLRNVSTGDVNVEMNAAPGVDLTQLLNNMRSQYEQLAEQNRKDAEAWFNEKSKELTTEIDNNIEQISSYKSEITELRRNVQALEIELQSQLALKQSLEASLAETEGR…	7331	1	1	1	738.369	3	0.0091	344	362	1	43.22	0.0051	K	SKELTTEIDNNIEQISSYK	S		Deamidated (NQ)	0.0000000000100000000.0
3	1::sp|cRAP039|P13645|K1C10_HUMAN	Keratin, type I cytoskeletal 10 OS=Homo sapiens GN=KRT10 PE=1 SV=6	3005	56	6.5e-297	59020	171	151	42	41	62	5.13	MSVRYSSSKHYSSSRSGGGGGGGGCGGGGGVSSLRISSSKGSLGGGFSSGGFSGGSFSRGSSGGGCFGGSSGGYGGLGGFGGGSFRGSYGSSSFGGSYGGIFGGGSFGGGSFGGGSFGGGGFGGGGFGGGFGGGFGGDGGLLSGNEKVTMQNLNDRLASYLDKVRALEESNYELEGKIKEWYEKHGNSHQGEPRDYSKYYKTIDDLKNQILNLTTDNANILLQIDNARLAADDFRLKYENEVALRQSVEADINGLRRVLDELTLTKADLEMQIESLTEELAYLKKNHEEEMKDLRNVSTGDVNVEMNAAPGVDLTQLLNNMRSQYEQLAEQNRKDAEAWFNEKSKELTTEIDNNIEQISSYKSEITELRRNVQALEIELQSQLALKQSLEASLAETEGR…	7367	1	1	1	742.051	3	-0.002	267	285	1	52.06	0.00052	K	ADLEMQIESLTEELAYLKK	N
3	1::sp|cRAP039|P13645|K1C10_HUMAN	Keratin, type I cytoskeletal 10 OS=Homo sapiens GN=KRT10 PE=1 SV=6	3005	56	6.5e-297	59020	171	151	42	41	62	5.13	MSVRYSSSKHYSSSRSGGGGGGGGCGGGGGVSSLRISSSKGSLGGGFSSGGFSGGSFSRGSSGGGCFGGSSGGYGGLGGFGGGSFRGSYGSSSFGGSYGGIFGGGSFGGGSFGGGSFGGGGFGGGGFGGGFGGGFGGDGGLLSGNEKVTMQNLNDRLASYLDKVRALEESNYELEGKIKEWYEKHGNSHQGEPRDYSKYYKTIDDLKNQILNLTTDNANILLQIDNARLAADDFRLKYENEVALRQSVEADINGLRRVLDELTLTKADLEMQIESLTEELAYLKKNHEEEMKDLRNVSTGDVNVEMNAAPGVDLTQLLNNMRSQYEQLAEQNRKDAEAWFNEKSKELTTEIDNNIEQISSYKSEITELRRNVQALEIELQSQLALKQSLEASLAETEGR…	7434	1	1	1	747.382	3	-0.004	267	285	1	56.23	0.00022	K	ADLEMQIESLTEELAYLKK	N		Oxidation (M)	0.0000300000000000000.0
3	1::sp|cRAP039|P13645|K1C10_HUMAN	Keratin, type I cytoskeletal 10 OS=Homo sapiens GN=KRT10 PE=1 SV=6	3005	56	6.5e-297	59020	171	151	42	41	62	5.13	MSVRYSSSKHYSSSRSGGGGGGGGCGGGGGVSSLRISSSKGSLGGGFSSGGFSGGSFSRGSSGGGCFGGSSGGYGGLGGFGGGSFRGSYGSSSFGGSYGGIFGGGSFGGGSFGGGSFGGGGFGGGGFGGGFGGGFGGDGGLLSGNEKVTMQNLNDRLASYLDKVRALEESNYELEGKIKEWYEKHGNSHQGEPRDYSKYYKTIDDLKNQILNLTTDNANILLQIDNARLAADDFRLKYENEVALRQSVEADINGLRRVLDELTLTKADLEMQIESLTEELAYLKKNHEEEMKDLRNVSTGDVNVEMNAAPGVDLTQLLNNMRSQYEQLAEQNRKDAEAWFNEKSKELTTEIDNNIEQISSYKSEITELRRNVQALEIELQSQLALKQSLEASLAETEGR…	7531	1	1	1	756.664	3	-0.0018	10	35	1	99.96	3.6e-09	K	HYSSSRSGGGGGGGGCGGGGGVSSLR	I		Deamidated (R)	0.00000200000000000000000000.0
3	1::sp|cRAP039|P13645|K1C10_HUMAN	Keratin, type I cytoskeletal 10 OS=Homo sapiens GN=KRT10 PE=1 SV=6	3005	56	6.5e-297	59020	171	151	42	41	62	5.13	MSVRYSSSKHYSSSRSGGGGGGGGCGGGGGVSSLRISSSKGSLGGGFSSGGFSGGSFSRGSSGGGCFGGSSGGYGGLGGFGGGSFRGSYGSSSFGGSYGGIFGGGSFGGGSFGGGSFGGGGFGGGGFGGGFGGGFGGDGGLLSGNEKVTMQNLNDRLASYLDKVRALEESNYELEGKIKEWYEKHGNSHQGEPRDYSKYYKTIDDLKNQILNLTTDNANILLQIDNARLAADDFRLKYENEVALRQSVEADINGLRRVLDELTLTKADLEMQIESLTEELAYLKKNHEEEMKDLRNVSTGDVNVEMNAAPGVDLTQLLNNMRSQYEQLAEQNRKDAEAWFNEKSKELTTEIDNNIEQISSYKSEITELRRNVQALEIELQSQLALKQSLEASLAETEGR…	7782	1	1	1	781.665	3	-0.0042	60	86	0	40.09	0.0018	R	GSSGGGCFGGSSGGYGGLGGFGGGSFR	G
3	1::sp|cRAP039|P13645|K1C10_HUMAN	Keratin, type I cytoskeletal 10 OS=Homo sapiens GN=KRT10 PE=1 SV=6	3005	56	6.5e-297	59020	171	151	42	41	62	5.13	MSVRYSSSKHYSSSRSGGGGGGGGCGGGGGVSSLRISSSKGSLGGGFSSGGFSGGSFSRGSSGGGCFGGSSGGYGGLGGFGGGSFRGSYGSSSFGGSYGGIFGGGSFGGGSFGGGSFGGGGFGGGGFGGGFGGGFGGDGGLLSGNEKVTMQNLNDRLASYLDKVRALEESNYELEGKIKEWYEKHGNSHQGEPRDYSKYYKTIDDLKNQILNLTTDNANILLQIDNARLAADDFRLKYENEVALRQSVEADINGLRRVLDELTLTKADLEMQIESLTEELAYLKKNHEEEMKDLRNVSTGDVNVEMNAAPGVDLTQLLNNMRSQYEQLAEQNRKDAEAWFNEKSKELTTEIDNNIEQISSYKSEITELRRNVQALEIELQSQLALKQSLEASLAETEGR…	7783	1	1	1	1172	2	0.0005	60	86	0	183.92	8.2e-18	R	GSSGGGCFGGSSGGYGGLGGFGGGSFR	G
3	1::sp|cRAP039|P13645|K1C10_HUMAN	Keratin, type I cytoskeletal 10 OS=Homo sapiens GN=KRT10 PE=1 SV=6	3005	56	6.5e-297	59020	171	151	42	41	62	5.13	MSVRYSSSKHYSSSRSGGGGGGGGCGGGGGVSSLRISSSKGSLGGGFSSGGFSGGSFSRGSSGGGCFGGSSGGYGGLGGFGGGSFRGSYGSSSFGGSYGGIFGGGSFGGGSFGGGSFGGGGFGGGGFGGGFGGGFGGDGGLLSGNEKVTMQNLNDRLASYLDKVRALEESNYELEGKIKEWYEKHGNSHQGEPRDYSKYYKTIDDLKNQILNLTTDNANILLQIDNARLAADDFRLKYENEVALRQSVEADINGLRRVLDELTLTKADLEMQIESLTEELAYLKKNHEEEMKDLRNVSTGDVNVEMNAAPGVDLTQLLNNMRSQYEQLAEQNRKDAEAWFNEKSKELTTEIDNNIEQISSYKSEITELRRNVQALEIELQSQLALKQSLEASLAETEGR…	7823	1	1	1	789.76	3	0.0034	208	228	0	33.27	0.024	K	NQILNLTTDNANILLQIDNAR	L
3	1::sp|cRAP039|P13645|K1C10_HUMAN	Keratin, type I cytoskeletal 10 OS=Homo sapiens GN=KRT10 PE=1 SV=6	3005	56	6.5e-297	59020	171	151	42	41	62	5.13	MSVRYSSSKHYSSSRSGGGGGGGGCGGGGGVSSLRISSSKGSLGGGFSSGGFSGGSFSRGSSGGGCFGGSSGGYGGLGGFGGGSFRGSYGSSSFGGSYGGIFGGGSFGGGSFGGGSFGGGGFGGGGFGGGFGGGFGGDGGLLSGNEKVTMQNLNDRLASYLDKVRALEESNYELEGKIKEWYEKHGNSHQGEPRDYSKYYKTIDDLKNQILNLTTDNANILLQIDNARLAADDFRLKYENEVALRQSVEADINGLRRVLDELTLTKADLEMQIESLTEELAYLKKNHEEEMKDLRNVSTGDVNVEMNAAPGVDLTQLLNNMRSQYEQLAEQNRKDAEAWFNEKSKELTTEIDNNIEQISSYKSEITELRRNVQALEIELQSQLALKQSLEASLAETEGR…	8741	1	1	1	1436.7	2	0.0089	296	322	0	31.85	0.078	R	NVSTGDVNVEMNAAPGVDLTQLLNNMR	S
3	1::sp|cRAP039|P13645|K1C10_HUMAN	Keratin, type I cytoskeletal 10 OS=Homo sapiens GN=KRT10 PE=1 SV=6	3005	56	6.5e-297	59020	171	151	42	41	62	5.13	MSVRYSSSKHYSSSRSGGGGGGGGCGGGGGVSSLRISSSKGSLGGGFSSGGFSGGSFSRGSSGGGCFGGSSGGYGGLGGFGGGSFRGSYGSSSFGGSYGGIFGGGSFGGGSFGGGSFGGGGFGGGGFGGGFGGGFGGDGGLLSGNEKVTMQNLNDRLASYLDKVRALEESNYELEGKIKEWYEKHGNSHQGEPRDYSKYYKTIDDLKNQILNLTTDNANILLQIDNARLAADDFRLKYENEVALRQSVEADINGLRRVLDELTLTKADLEMQIESLTEELAYLKKNHEEEMKDLRNVSTGDVNVEMNAAPGVDLTQLLNNMRSQYEQLAEQNRKDAEAWFNEKSKELTTEIDNNIEQISSYKSEITELRRNVQALEIELQSQLALKQSLEASLAETEGR…	8765	1	1	1	963.465	3	-0.0081	296	322	0	51.7	0.00075	R	NVSTGDVNVEMNAAPGVDLTQLLNNMR	S		Oxidation (M)	0.000000000030000000000000000.0
3	1::sp|cRAP039|P13645|K1C10_HUMAN	Keratin, type I cytoskeletal 10 OS=Homo sapiens GN=KRT10 PE=1 SV=6	3005	56	6.5e-297	59020	171	151	42	41	62	5.13	MSVRYSSSKHYSSSRSGGGGGGGGCGGGGGVSSLRISSSKGSLGGGFSSGGFSGGSFSRGSSGGGCFGGSSGGYGGLGGFGGGSFRGSYGSSSFGGSYGGIFGGGSFGGGSFGGGSFGGGGFGGGGFGGGFGGGFGGDGGLLSGNEKVTMQNLNDRLASYLDKVRALEESNYELEGKIKEWYEKHGNSHQGEPRDYSKYYKTIDDLKNQILNLTTDNANILLQIDNARLAADDFRLKYENEVALRQSVEADINGLRRVLDELTLTKADLEMQIESLTEELAYLKKNHEEEMKDLRNVSTGDVNVEMNAAPGVDLTQLLNNMRSQYEQLAEQNRKDAEAWFNEKSKELTTEIDNNIEQISSYKSEITELRRNVQALEIELQSQLALKQSLEASLAETEGR…	8811	1	1	1	968.791	3	-0.0228	296	322	0	22.29	0.59	R	NVSTGDVNVEMNAAPGVDLTQLLNNMR	S		2 Oxidation (M)	0.000000000030000000000000030.0
3	1::sp|cRAP039|P13645|K1C10_HUMAN	Keratin, type I cytoskeletal 10 OS=Homo sapiens GN=KRT10 PE=1 SV=6	3005	56	6.5e-297	59020	171	151	42	41	62	5.13	MSVRYSSSKHYSSSRSGGGGGGGGCGGGGGVSSLRISSSKGSLGGGFSSGGFSGGSFSRGSSGGGCFGGSSGGYGGLGGFGGGSFRGSYGSSSFGGSYGGIFGGGSFGGGSFGGGSFGGGGFGGGGFGGGFGGGFGGDGGLLSGNEKVTMQNLNDRLASYLDKVRALEESNYELEGKIKEWYEKHGNSHQGEPRDYSKYYKTIDDLKNQILNLTTDNANILLQIDNARLAADDFRLKYENEVALRQSVEADINGLRRVLDELTLTKADLEMQIESLTEELAYLKKNHEEEMKDLRNVSTGDVNVEMNAAPGVDLTQLLNNMRSQYEQLAEQNRKDAEAWFNEKSKELTTEIDNNIEQISSYKSEITELRRNVQALEIELQSQLALKQSLEASLAETEGR…	8814	1	1	1	969.135	3	0.0224	296	322	0	73.48	4.9e-06	R	NVSTGDVNVEMNAAPGVDLTQLLNNMR	S		Deamidated (NQ); 2 Oxidation (M)	0.000000000031000000000000030.0
3	1::sp|cRAP039|P13645|K1C10_HUMAN	Keratin, type I cytoskeletal 10 OS=Homo sapiens GN=KRT10 PE=1 SV=6	3005	56	6.5e-297	59020	171	151	42	41	62	5.13	MSVRYSSSKHYSSSRSGGGGGGGGCGGGGGVSSLRISSSKGSLGGGFSSGGFSGGSFSRGSSGGGCFGGSSGGYGGLGGFGGGSFRGSYGSSSFGGSYGGIFGGGSFGGGSFGGGSFGGGGFGGGGFGGGFGGGFGGDGGLLSGNEKVTMQNLNDRLASYLDKVRALEESNYELEGKIKEWYEKHGNSHQGEPRDYSKYYKTIDDLKNQILNLTTDNANILLQIDNARLAADDFRLKYENEVALRQSVEADINGLRRVLDELTLTKADLEMQIESLTEELAYLKKNHEEEMKDLRNVSTGDVNVEMNAAPGVDLTQLLNNMRSQYEQLAEQNRKDAEAWFNEKSKELTTEIDNNIEQISSYKSEITELRRNVQALEIELQSQLALKQSLEASLAETEGR…	8815	1	1	1	969.463	3	0.0239	296	322	0	42.33	0.0062	R	NVSTGDVNVEMNAAPGVDLTQLLNNMR	S		2 Deamidated (NQ); 2 Oxidation (M)	0.000000000031000000000001030.0
3	1::sp|cRAP039|P13645|K1C10_HUMAN	Keratin, type I cytoskeletal 10 OS=Homo sapiens GN=KRT10 PE=1 SV=6	3005	56	6.5e-297	59020	171	151	42	41	62	5.13	MSVRYSSSKHYSSSRSGGGGGGGGCGGGGGVSSLRISSSKGSLGGGFSSGGFSGGSFSRGSSGGGCFGGSSGGYGGLGGFGGGSFRGSYGSSSFGGSYGGIFGGGSFGGGSFGGGSFGGGGFGGGGFGGGFGGGFGGDGGLLSGNEKVTMQNLNDRLASYLDKVRALEESNYELEGKIKEWYEKHGNSHQGEPRDYSKYYKTIDDLKNQILNLTTDNANILLQIDNARLAADDFRLKYENEVALRQSVEADINGLRRVLDELTLTKADLEMQIESLTEELAYLKKNHEEEMKDLRNVSTGDVNVEMNAAPGVDLTQLLNNMRSQYEQLAEQNRKDAEAWFNEKSKELTTEIDNNIEQISSYKSEITELRRNVQALEIELQSQLALKQSLEASLAETEGR…	9013	1	1	1	746.133	4	0.0052	346	370	2	21.63	0.65	K	ELTTEIDNNIEQISSYKSEITELRR	N
3	1::sp|cRAP039|P13645|K1C10_HUMAN	Keratin, type I cytoskeletal 10 OS=Homo sapiens GN=KRT10 PE=1 SV=6	3005	56	6.5e-297	59020	171	151	42	41	62	5.13	MSVRYSSSKHYSSSRSGGGGGGGGCGGGGGVSSLRISSSKGSLGGGFSSGGFSGGSFSRGSSGGGCFGGSSGGYGGLGGFGGGSFRGSYGSSSFGGSYGGIFGGGSFGGGSFGGGSFGGGGFGGGGFGGGFGGGFGGDGGLLSGNEKVTMQNLNDRLASYLDKVRALEESNYELEGKIKEWYEKHGNSHQGEPRDYSKYYKTIDDLKNQILNLTTDNANILLQIDNARLAADDFRLKYENEVALRQSVEADINGLRRVLDELTLTKADLEMQIESLTEELAYLKKNHEEEMKDLRNVSTGDVNVEMNAAPGVDLTQLLNNMRSQYEQLAEQNRKDAEAWFNEKSKELTTEIDNNIEQISSYKSEITELRRNVQALEIELQSQLALKQSLEASLAETEGR…	9162	1	1	1	1018.22	3	0.0084	202	228	1	109.6	4.5e-10	K	TIDDLKNQILNLTTDNANILLQIDNAR	L
3	1::sp|cRAP039|P13645|K1C10_HUMAN	Keratin, type I cytoskeletal 10 OS=Homo sapiens GN=KRT10 PE=1 SV=6	3005	56	6.5e-297	59020	171	151	42	41	62	5.13	MSVRYSSSKHYSSSRSGGGGGGGGCGGGGGVSSLRISSSKGSLGGGFSSGGFSGGSFSRGSSGGGCFGGSSGGYGGLGGFGGGSFRGSYGSSSFGGSYGGIFGGGSFGGGSFGGGSFGGGGFGGGGFGGGFGGGFGGDGGLLSGNEKVTMQNLNDRLASYLDKVRALEESNYELEGKIKEWYEKHGNSHQGEPRDYSKYYKTIDDLKNQILNLTTDNANILLQIDNARLAADDFRLKYENEVALRQSVEADINGLRRVLDELTLTKADLEMQIESLTEELAYLKKNHEEEMKDLRNVSTGDVNVEMNAAPGVDLTQLLNNMRSQYEQLAEQNRKDAEAWFNEKSKELTTEIDNNIEQISSYKSEITELRRNVQALEIELQSQLALKQSLEASLAETEGR…	9163	1	1	1	764.162	4	0.0136	202	228	1	20.52	0.4	K	TIDDLKNQILNLTTDNANILLQIDNAR	L		Deamidated (NQ)	0.000000000000000100000000000.0
3	1::sp|cRAP039|P13645|K1C10_HUMAN	Keratin, type I cytoskeletal 10 OS=Homo sapiens GN=KRT10 PE=1 SV=6	3005	56	6.5e-297	59020	171	151	42	41	62	5.13	MSVRYSSSKHYSSSRSGGGGGGGGCGGGGGVSSLRISSSKGSLGGGFSSGGFSGGSFSRGSSGGGCFGGSSGGYGGLGGFGGGSFRGSYGSSSFGGSYGGIFGGGSFGGGSFGGGSFGGGGFGGGGFGGGFGGGFGGDGGLLSGNEKVTMQNLNDRLASYLDKVRALEESNYELEGKIKEWYEKHGNSHQGEPRDYSKYYKTIDDLKNQILNLTTDNANILLQIDNARLAADDFRLKYENEVALRQSVEADINGLRRVLDELTLTKADLEMQIESLTEELAYLKKNHEEEMKDLRNVSTGDVNVEMNAAPGVDLTQLLNNMRSQYEQLAEQNRKDAEAWFNEKSKELTTEIDNNIEQISSYKSEITELRRNVQALEIELQSQLALKQSLEASLAETEGR…	9400	1	1	1	809.937	4	0.0024	258	285	2	34.56	0.014	R	VLDELTLTKADLEMQIESLTEELAYLKK	N
3	1::sp|cRAP039|P13645|K1C10_HUMAN	Keratin, type I cytoskeletal 10 OS=Homo sapiens GN=KRT10 PE=1 SV=6	3005	56	6.5e-297	59020	171	151	42	41	62	5.13	MSVRYSSSKHYSSSRSGGGGGGGGCGGGGGVSSLRISSSKGSLGGGFSSGGFSGGSFSRGSSGGGCFGGSSGGYGGLGGFGGGSFRGSYGSSSFGGSYGGIFGGGSFGGGSFGGGSFGGGGFGGGGFGGGFGGGFGGDGGLLSGNEKVTMQNLNDRLASYLDKVRALEESNYELEGKIKEWYEKHGNSHQGEPRDYSKYYKTIDDLKNQILNLTTDNANILLQIDNARLAADDFRLKYENEVALRQSVEADINGLRRVLDELTLTKADLEMQIESLTEELAYLKKNHEEEMKDLRNVSTGDVNVEMNAAPGVDLTQLLNNMRSQYEQLAEQNRKDAEAWFNEKSKELTTEIDNNIEQISSYKSEITELRRNVQALEIELQSQLALKQSLEASLAETEGR…	9403	1	1	1	810.184	4	0.0081	258	285	2	27.2	0.09	R	VLDELTLTKADLEMQIESLTEELAYLKK	N		Deamidated (NQ)	0.0000000000000010000000000000.0
4	2::tr|G5BPM1|G5BPM1_HETGA	Alpha-2-macroglobulin OS=Heterocephalus glaber OX=10181 GN=GW7_17301 PE=4 SV=1	2978	56	3.7e-294	176907	88	81	53	50	45	6.44	MGNSKLLHPSLVLLLLVLLPADASTSGKPHYMVLVPSLLHSGTPEKGCLLLSQLNETVAVRASLESIRGNRSLFTDVVADKDLFQCVTFTVPQASSPEEVMFLTVKVRGPTHEFQSRRTVLVKNKESLVFVQTDKPIYKPGQTVKARAVSLDENFRPMNELFPLIFIQDPKGNRVMQWQNLKLEHGLTQLAFPLSSEPLQGSYRMVVQKESGGRIEHPFTVEEFVLPKFEVQVTMPQKITILEEEFTVSVCGRYTYGKPVPGNMTLSICRNYNNPSRCFGRESQAFCKKFSQQLNGHGCFSQQVKTNAFQLKRKEYEMQLQAEAKIQEEGTGVQLTGTGSSEITTTITKLSFVKVDSHFRPGVPFFGQVRLVDGKDIPMPHKTITISAVEANYSSNATT…	27	1	1	1	383.21	2	-0.0011	806	812	0	30.47	0.0057	R	GEAFTLK	A
4	2::tr|G5BPM1|G5BPM1_HETGA	Alpha-2-macroglobulin OS=Heterocephalus glaber OX=10181 GN=GW7_17301 PE=4 SV=1	2978	56	3.7e-294	176907	88	81	53	50	45	6.44	MGNSKLLHPSLVLLLLVLLPADASTSGKPHYMVLVPSLLHSGTPEKGCLLLSQLNETVAVRASLESIRGNRSLFTDVVADKDLFQCVTFTVPQASSPEEVMFLTVKVRGPTHEFQSRRTVLVKNKESLVFVQTDKPIYKPGQTVKARAVSLDENFRPMNELFPLIFIQDPKGNRVMQWQNLKLEHGLTQLAFPLSSEPLQGSYRMVVQKESGGRIEHPFTVEEFVLPKFEVQVTMPQKITILEEEFTVSVCGRYTYGKPVPGNMTLSICRNYNNPSRCFGRESQAFCKKFSQQLNGHGCFSQQVKTNAFQLKRKEYEMQLQAEAKIQEEGTGVQLTGTGSSEITTTITKLSFVKVDSHFRPGVPFFGQVRLVDGKDIPMPHKTITISAVEANYSSNATT…	77	1	1	1	388.219	2	-0.0006	62	68	0	36.7	0.0062	R	ASLESIR	G
4	2::tr|G5BPM1|G5BPM1_HETGA	Alpha-2-macroglobulin OS=Heterocephalus glaber OX=10181 GN=GW7_17301 PE=4 SV=1	2978	56	3.7e-294	176907	88	81	53	50	45	6.44	MGNSKLLHPSLVLLLLVLLPADASTSGKPHYMVLVPSLLHSGTPEKGCLLLSQLNETVAVRASLESIRGNRSLFTDVVADKDLFQCVTFTVPQASSPEEVMFLTVKVRGPTHEFQSRRTVLVKNKESLVFVQTDKPIYKPGQTVKARAVSLDENFRPMNELFPLIFIQDPKGNRVMQWQNLKLEHGLTQLAFPLSSEPLQGSYRMVVQKESGGRIEHPFTVEEFVLPKFEVQVTMPQKITILEEEFTVSVCGRYTYGKPVPGNMTLSICRNYNNPSRCFGRESQAFCKKFSQQLNGHGCFSQQVKTNAFQLKRKEYEMQLQAEAKIQEEGTGVQLTGTGSSEITTTITKLSFVKVDSHFRPGVPFFGQVRLVDGKDIPMPHKTITISAVEANYSSNATT…	469	1	1	1	415.76	2	-0.0004	835	842	0	37.29	0.006	R	FLAVPVGK	E
4	2::tr|G5BPM1|G5BPM1_HETGA	Alpha-2-macroglobulin OS=Heterocephalus glaber OX=10181 GN=GW7_17301 PE=4 SV=1	2978	56	3.7e-294	176907	88	81	53	50	45	6.44	MGNSKLLHPSLVLLLLVLLPADASTSGKPHYMVLVPSLLHSGTPEKGCLLLSQLNETVAVRASLESIRGNRSLFTDVVADKDLFQCVTFTVPQASSPEEVMFLTVKVRGPTHEFQSRRTVLVKNKESLVFVQTDKPIYKPGQTVKARAVSLDENFRPMNELFPLIFIQDPKGNRVMQWQNLKLEHGLTQLAFPLSSEPLQGSYRMVVQKESGGRIEHPFTVEEFVLPKFEVQVTMPQKITILEEEFTVSVCGRYTYGKPVPGNMTLSICRNYNNPSRCFGRESQAFCKKFSQQLNGHGCFSQQVKTNAFQLKRKEYEMQLQAEAKIQEEGTGVQLTGTGSSEITTTITKLSFVKVDSHFRPGVPFFGQVRLVDGKDIPMPHKTITISAVEANYSSNATT…	497	1	1	1	417.739	2	-0.0015	889	896	0	27.62	0.046	K	TVVPAYGK	K
4	2::tr|G5BPM1|G5BPM1_HETGA	Alpha-2-macroglobulin OS=Heterocephalus glaber OX=10181 GN=GW7_17301 PE=4 SV=1	2978	56	3.7e-294	176907	88	81	53	50	45	6.44	MGNSKLLHPSLVLLLLVLLPADASTSGKPHYMVLVPSLLHSGTPEKGCLLLSQLNETVAVRASLESIRGNRSLFTDVVADKDLFQCVTFTVPQASSPEEVMFLTVKVRGPTHEFQSRRTVLVKNKESLVFVQTDKPIYKPGQTVKARAVSLDENFRPMNELFPLIFIQDPKGNRVMQWQNLKLEHGLTQLAFPLSSEPLQGSYRMVVQKESGGRIEHPFTVEEFVLPKFEVQVTMPQKITILEEEFTVSVCGRYTYGKPVPGNMTLSICRNYNNPSRCFGRESQAFCKKFSQQLNGHGCFSQQVKTNAFQLKRKEYEMQLQAEAKIQEEGTGVQLTGTGSSEITTTITKLSFVKVDSHFRPGVPFFGQVRLVDGKDIPMPHKTITISAVEANYSSNATT…	711	1	1	1	430.255	2	-0.0003	1235	1241	0	34.76	0.021	R	IVNWVTK	Q
4	2::tr|G5BPM1|G5BPM1_HETGA	Alpha-2-macroglobulin OS=Heterocephalus glaber OX=10181 GN=GW7_17301 PE=4 SV=1	2978	56	3.7e-294	176907	88	81	53	50	45	6.44	MGNSKLLHPSLVLLLLVLLPADASTSGKPHYMVLVPSLLHSGTPEKGCLLLSQLNETVAVRASLESIRGNRSLFTDVVADKDLFQCVTFTVPQASSPEEVMFLTVKVRGPTHEFQSRRTVLVKNKESLVFVQTDKPIYKPGQTVKARAVSLDENFRPMNELFPLIFIQDPKGNRVMQWQNLKLEHGLTQLAFPLSSEPLQGSYRMVVQKESGGRIEHPFTVEEFVLPKFEVQVTMPQKITILEEEFTVSVCGRYTYGKPVPGNMTLSICRNYNNPSRCFGRESQAFCKKFSQQLNGHGCFSQQVKTNAFQLKRKEYEMQLQAEAKIQEEGTGVQLTGTGSSEITTTITKLSFVKVDSHFRPGVPFFGQVRLVDGKDIPMPHKTITISAVEANYSSNATT…	724	1	1	1	431.736	2	-0.0012	1331	1337	0	40.14	0.006	K	YNVLPEK	G
4	2::tr|G5BPM1|G5BPM1_HETGA	Alpha-2-macroglobulin OS=Heterocephalus glaber OX=10181 GN=GW7_17301 PE=4 SV=1	2978	56	3.7e-294	176907	88	81	53	50	45	6.44	MGNSKLLHPSLVLLLLVLLPADASTSGKPHYMVLVPSLLHSGTPEKGCLLLSQLNETVAVRASLESIRGNRSLFTDVVADKDLFQCVTFTVPQASSPEEVMFLTVKVRGPTHEFQSRRTVLVKNKESLVFVQTDKPIYKPGQTVKARAVSLDENFRPMNELFPLIFIQDPKGNRVMQWQNLKLEHGLTQLAFPLSSEPLQGSYRMVVQKESGGRIEHPFTVEEFVLPKFEVQVTMPQKITILEEEFTVSVCGRYTYGKPVPGNMTLSICRNYNNPSRCFGRESQAFCKKFSQQLNGHGCFSQQVKTNAFQLKRKEYEMQLQAEAKIQEEGTGVQLTGTGSSEITTTITKLSFVKVDSHFRPGVPFFGQVRLVDGKDIPMPHKTITISAVEANYSSNATT…	779	1	1	1	435.196	2	0.0033	282	288	0	30.2	0.012	R	ESQAFCK	K
4	2::tr|G5BPM1|G5BPM1_HETGA	Alpha-2-macroglobulin OS=Heterocephalus glaber OX=10181 GN=GW7_17301 PE=4 SV=1	2978	56	3.7e-294	176907	88	81	53	50	45	6.44	MGNSKLLHPSLVLLLLVLLPADASTSGKPHYMVLVPSLLHSGTPEKGCLLLSQLNETVAVRASLESIRGNRSLFTDVVADKDLFQCVTFTVPQASSPEEVMFLTVKVRGPTHEFQSRRTVLVKNKESLVFVQTDKPIYKPGQTVKARAVSLDENFRPMNELFPLIFIQDPKGNRVMQWQNLKLEHGLTQLAFPLSSEPLQGSYRMVVQKESGGRIEHPFTVEEFVLPKFEVQVTMPQKITILEEEFTVSVCGRYTYGKPVPGNMTLSICRNYNNPSRCFGRESQAFCKKFSQQLNGHGCFSQQVKTNAFQLKRKEYEMQLQAEAKIQEEGTGVQLTGTGSSEITTTITKLSFVKVDSHFRPGVPFFGQVRLVDGKDIPMPHKTITISAVEANYSSNATT…	890	1	1	1	443.724	2	-0.0005	1265	1272	0	36.08	0.006	K	YGAATFTR	T
4	2::tr|G5BPM1|G5BPM1_HETGA	Alpha-2-macroglobulin OS=Heterocephalus glaber OX=10181 GN=GW7_17301 PE=4 SV=1	2978	56	3.7e-294	176907	88	81	53	50	45	6.44	MGNSKLLHPSLVLLLLVLLPADASTSGKPHYMVLVPSLLHSGTPEKGCLLLSQLNETVAVRASLESIRGNRSLFTDVVADKDLFQCVTFTVPQASSPEEVMFLTVKVRGPTHEFQSRRTVLVKNKESLVFVQTDKPIYKPGQTVKARAVSLDENFRPMNELFPLIFIQDPKGNRVMQWQNLKLEHGLTQLAFPLSSEPLQGSYRMVVQKESGGRIEHPFTVEEFVLPKFEVQVTMPQKITILEEEFTVSVCGRYTYGKPVPGNMTLSICRNYNNPSRCFGRESQAFCKKFSQQLNGHGCFSQQVKTNAFQLKRKEYEMQLQAEAKIQEEGTGVQLTGTGSSEITTTITKLSFVKVDSHFRPGVPFFGQVRLVDGKDIPMPHKTITISAVEANYSSNATT…	1229	1	1	1	471.719	2	0.0001	704	711	0	59.19	2.5e-05	R	YSEGSPFR	G
4	2::tr|G5BPM1|G5BPM1_HETGA	Alpha-2-macroglobulin OS=Heterocephalus glaber OX=10181 GN=GW7_17301 PE=4 SV=1	2978	56	3.7e-294	176907	88	81	53	50	45	6.44	MGNSKLLHPSLVLLLLVLLPADASTSGKPHYMVLVPSLLHSGTPEKGCLLLSQLNETVAVRASLESIRGNRSLFTDVVADKDLFQCVTFTVPQASSPEEVMFLTVKVRGPTHEFQSRRTVLVKNKESLVFVQTDKPIYKPGQTVKARAVSLDENFRPMNELFPLIFIQDPKGNRVMQWQNLKLEHGLTQLAFPLSSEPLQGSYRMVVQKESGGRIEHPFTVEEFVLPKFEVQVTMPQKITILEEEFTVSVCGRYTYGKPVPGNMTLSICRNYNNPSRCFGRESQAFCKKFSQQLNGHGCFSQQVKTNAFQLKRKEYEMQLQAEAKIQEEGTGVQLTGTGSSEITTTITKLSFVKVDSHFRPGVPFFGQVRLVDGKDIPMPHKTITISAVEANYSSNATT…	1742	1	1	1	523.776	2	-0.0013	175	182	0	26.27	0.19	R	VMQWQNLK	L
4	2::tr|G5BPM1|G5BPM1_HETGA	Alpha-2-macroglobulin OS=Heterocephalus glaber OX=10181 GN=GW7_17301 PE=4 SV=1	2978	56	3.7e-294	176907	88	81	53	50	45	6.44	MGNSKLLHPSLVLLLLVLLPADASTSGKPHYMVLVPSLLHSGTPEKGCLLLSQLNETVAVRASLESIRGNRSLFTDVVADKDLFQCVTFTVPQASSPEEVMFLTVKVRGPTHEFQSRRTVLVKNKESLVFVQTDKPIYKPGQTVKARAVSLDENFRPMNELFPLIFIQDPKGNRVMQWQNLKLEHGLTQLAFPLSSEPLQGSYRMVVQKESGGRIEHPFTVEEFVLPKFEVQVTMPQKITILEEEFTVSVCGRYTYGKPVPGNMTLSICRNYNNPSRCFGRESQAFCKKFSQQLNGHGCFSQQVKTNAFQLKRKEYEMQLQAEAKIQEEGTGVQLTGTGSSEITTTITKLSFVKVDSHFRPGVPFFGQVRLVDGKDIPMPHKTITISAVEANYSSNATT…	1909	1	1	1	543.298	2	-0.0059	825	834	0	70.86	3.5e-06	R	VSVQLEASPR	F
4	2::tr|G5BPM1|G5BPM1_HETGA	Alpha-2-macroglobulin OS=Heterocephalus glaber OX=10181 GN=GW7_17301 PE=4 SV=1	2978	56	3.7e-294	176907	88	81	53	50	45	6.44	MGNSKLLHPSLVLLLLVLLPADASTSGKPHYMVLVPSLLHSGTPEKGCLLLSQLNETVAVRASLESIRGNRSLFTDVVADKDLFQCVTFTVPQASSPEEVMFLTVKVRGPTHEFQSRRTVLVKNKESLVFVQTDKPIYKPGQTVKARAVSLDENFRPMNELFPLIFIQDPKGNRVMQWQNLKLEHGLTQLAFPLSSEPLQGSYRMVVQKESGGRIEHPFTVEEFVLPKFEVQVTMPQKITILEEEFTVSVCGRYTYGKPVPGNMTLSICRNYNNPSRCFGRESQAFCKKFSQQLNGHGCFSQQVKTNAFQLKRKEYEMQLQAEAKIQEEGTGVQLTGTGSSEITTTITKLSFVKVDSHFRPGVPFFGQVRLVDGKDIPMPHKTITISAVEANYSSNATT…	1960	1	1	1	547.79	2	-0.0001	72	81	0	50.89	0.00041	R	SLFTDVVADK	D
4	2::tr|G5BPM1|G5BPM1_HETGA	Alpha-2-macroglobulin OS=Heterocephalus glaber OX=10181 GN=GW7_17301 PE=4 SV=1	2978	56	3.7e-294	176907	88	81	53	50	45	6.44	MGNSKLLHPSLVLLLLVLLPADASTSGKPHYMVLVPSLLHSGTPEKGCLLLSQLNETVAVRASLESIRGNRSLFTDVVADKDLFQCVTFTVPQASSPEEVMFLTVKVRGPTHEFQSRRTVLVKNKESLVFVQTDKPIYKPGQTVKARAVSLDENFRPMNELFPLIFIQDPKGNRVMQWQNLKLEHGLTQLAFPLSSEPLQGSYRMVVQKESGGRIEHPFTVEEFVLPKFEVQVTMPQKITILEEEFTVSVCGRYTYGKPVPGNMTLSICRNYNNPSRCFGRESQAFCKKFSQQLNGHGCFSQQVKTNAFQLKRKEYEMQLQAEAKIQEEGTGVQLTGTGSSEITTTITKLSFVKVDSHFRPGVPFFGQVRLVDGKDIPMPHKTITISAVEANYSSNATT…	2024	1	1	1	552.306	2	-0.0001	1083	1093	0	79.38	7.9e-07	R	SSGSLLNNAIK	G
4	2::tr|G5BPM1|G5BPM1_HETGA	Alpha-2-macroglobulin OS=Heterocephalus glaber OX=10181 GN=GW7_17301 PE=4 SV=1	2978	56	3.7e-294	176907	88	81	53	50	45	6.44	MGNSKLLHPSLVLLLLVLLPADASTSGKPHYMVLVPSLLHSGTPEKGCLLLSQLNETVAVRASLESIRGNRSLFTDVVADKDLFQCVTFTVPQASSPEEVMFLTVKVRGPTHEFQSRRTVLVKNKESLVFVQTDKPIYKPGQTVKARAVSLDENFRPMNELFPLIFIQDPKGNRVMQWQNLKLEHGLTQLAFPLSSEPLQGSYRMVVQKESGGRIEHPFTVEEFVLPKFEVQVTMPQKITILEEEFTVSVCGRYTYGKPVPGNMTLSICRNYNNPSRCFGRESQAFCKKFSQQLNGHGCFSQQVKTNAFQLKRKEYEMQLQAEAKIQEEGTGVQLTGTGSSEITTTITKLSFVKVDSHFRPGVPFFGQVRLVDGKDIPMPHKTITISAVEANYSSNATT…	2081	1	1	1	558.806	2	-0.0008	855	864	0	66.54	1.8e-05	R	QTVSWAVTPK	S
4	2::tr|G5BPM1|G5BPM1_HETGA	Alpha-2-macroglobulin OS=Heterocephalus glaber OX=10181 GN=GW7_17301 PE=4 SV=1	2978	56	3.7e-294	176907	88	81	53	50	45	6.44	MGNSKLLHPSLVLLLLVLLPADASTSGKPHYMVLVPSLLHSGTPEKGCLLLSQLNETVAVRASLESIRGNRSLFTDVVADKDLFQCVTFTVPQASSPEEVMFLTVKVRGPTHEFQSRRTVLVKNKESLVFVQTDKPIYKPGQTVKARAVSLDENFRPMNELFPLIFIQDPKGNRVMQWQNLKLEHGLTQLAFPLSSEPLQGSYRMVVQKESGGRIEHPFTVEEFVLPKFEVQVTMPQKITILEEEFTVSVCGRYTYGKPVPGNMTLSICRNYNNPSRCFGRESQAFCKKFSQQLNGHGCFSQQVKTNAFQLKRKEYEMQLQAEAKIQEEGTGVQLTGTGSSEITTTITKLSFVKVDSHFRPGVPFFGQVRLVDGKDIPMPHKTITISAVEANYSSNATT…	2277	1	1	1	572.304	2	0.0003	936	946	0	56.78	0.00012	K	LPSGVVEESAR	A
4	2::tr|G5BPM1|G5BPM1_HETGA	Alpha-2-macroglobulin OS=Heterocephalus glaber OX=10181 GN=GW7_17301 PE=4 SV=1	2978	56	3.7e-294	176907	88	81	53	50	45	6.44	MGNSKLLHPSLVLLLLVLLPADASTSGKPHYMVLVPSLLHSGTPEKGCLLLSQLNETVAVRASLESIRGNRSLFTDVVADKDLFQCVTFTVPQASSPEEVMFLTVKVRGPTHEFQSRRTVLVKNKESLVFVQTDKPIYKPGQTVKARAVSLDENFRPMNELFPLIFIQDPKGNRVMQWQNLKLEHGLTQLAFPLSSEPLQGSYRMVVQKESGGRIEHPFTVEEFVLPKFEVQVTMPQKITILEEEFTVSVCGRYTYGKPVPGNMTLSICRNYNNPSRCFGRESQAFCKKFSQQLNGHGCFSQQVKTNAFQLKRKEYEMQLQAEAKIQEEGTGVQLTGTGSSEITTTITKLSFVKVDSHFRPGVPFFGQVRLVDGKDIPMPHKTITISAVEANYSSNATT…	2538	1	1	1	395.859	3	-0.0015	1138	1148	0	21.48	0.27	K	EGAHGSHVYTK	A
4	2::tr|G5BPM1|G5BPM1_HETGA	Alpha-2-macroglobulin OS=Heterocephalus glaber OX=10181 GN=GW7_17301 PE=4 SV=1	2978	56	3.7e-294	176907	88	81	53	50	45	6.44	MGNSKLLHPSLVLLLLVLLPADASTSGKPHYMVLVPSLLHSGTPEKGCLLLSQLNETVAVRASLESIRGNRSLFTDVVADKDLFQCVTFTVPQASSPEEVMFLTVKVRGPTHEFQSRRTVLVKNKESLVFVQTDKPIYKPGQTVKARAVSLDENFRPMNELFPLIFIQDPKGNRVMQWQNLKLEHGLTQLAFPLSSEPLQGSYRMVVQKESGGRIEHPFTVEEFVLPKFEVQVTMPQKITILEEEFTVSVCGRYTYGKPVPGNMTLSICRNYNNPSRCFGRESQAFCKKFSQQLNGHGCFSQQVKTNAFQLKRKEYEMQLQAEAKIQEEGTGVQLTGTGSSEITTTITKLSFVKVDSHFRPGVPFFGQVRLVDGKDIPMPHKTITISAVEANYSSNATT…	2559	1	1	1	594.853	2	0.0002	414	424	0	62.76	1.4e-05	K	VIGTSLSVWVK	Y
4	2::tr|G5BPM1|G5BPM1_HETGA	Alpha-2-macroglobulin OS=Heterocephalus glaber OX=10181 GN=GW7_17301 PE=4 SV=1	2978	56	3.7e-294	176907	88	81	53	50	45	6.44	MGNSKLLHPSLVLLLLVLLPADASTSGKPHYMVLVPSLLHSGTPEKGCLLLSQLNETVAVRASLESIRGNRSLFTDVVADKDLFQCVTFTVPQASSPEEVMFLTVKVRGPTHEFQSRRTVLVKNKESLVFVQTDKPIYKPGQTVKARAVSLDENFRPMNELFPLIFIQDPKGNRVMQWQNLKLEHGLTQLAFPLSSEPLQGSYRMVVQKESGGRIEHPFTVEEFVLPKFEVQVTMPQKITILEEEFTVSVCGRYTYGKPVPGNMTLSICRNYNNPSRCFGRESQAFCKKFSQQLNGHGCFSQQVKTNAFQLKRKEYEMQLQAEAKIQEEGTGVQLTGTGSSEITTTITKLSFVKVDSHFRPGVPFFGQVRLVDGKDIPMPHKTITISAVEANYSSNATT…	2754	1	1	1	611.811	2	0.001	229	238	0	33.79	0.03	K	FEVQVTMPQK	I		Oxidation (M)	0.0000003000.0
4	2::tr|G5BPM1|G5BPM1_HETGA	Alpha-2-macroglobulin OS=Heterocephalus glaber OX=10181 GN=GW7_17301 PE=4 SV=1	2978	56	3.7e-294	176907	88	81	53	50	45	6.44	MGNSKLLHPSLVLLLLVLLPADASTSGKPHYMVLVPSLLHSGTPEKGCLLLSQLNETVAVRASLESIRGNRSLFTDVVADKDLFQCVTFTVPQASSPEEVMFLTVKVRGPTHEFQSRRTVLVKNKESLVFVQTDKPIYKPGQTVKARAVSLDENFRPMNELFPLIFIQDPKGNRVMQWQNLKLEHGLTQLAFPLSSEPLQGSYRMVVQKESGGRIEHPFTVEEFVLPKFEVQVTMPQKITILEEEFTVSVCGRYTYGKPVPGNMTLSICRNYNNPSRCFGRESQAFCKKFSQQLNGHGCFSQQVKTNAFQLKRKEYEMQLQAEAKIQEEGTGVQLTGTGSSEITTTITKLSFVKVDSHFRPGVPFFGQVRLVDGKDIPMPHKTITISAVEANYSSNATT…	2781	1	1	1	614.819	2	-0.001	1005	1015	0	63.54	2.4e-05	K	AIGYLSTGYQR	Q
4	2::tr|G5BPM1|G5BPM1_HETGA	Alpha-2-macroglobulin OS=Heterocephalus glaber OX=10181 GN=GW7_17301 PE=4 SV=1	2978	56	3.7e-294	176907	88	81	53	50	45	6.44	MGNSKLLHPSLVLLLLVLLPADASTSGKPHYMVLVPSLLHSGTPEKGCLLLSQLNETVAVRASLESIRGNRSLFTDVVADKDLFQCVTFTVPQASSPEEVMFLTVKVRGPTHEFQSRRTVLVKNKESLVFVQTDKPIYKPGQTVKARAVSLDENFRPMNELFPLIFIQDPKGNRVMQWQNLKLEHGLTQLAFPLSSEPLQGSYRMVVQKESGGRIEHPFTVEEFVLPKFEVQVTMPQKITILEEEFTVSVCGRYTYGKPVPGNMTLSICRNYNNPSRCFGRESQAFCKKFSQQLNGHGCFSQQVKTNAFQLKRKEYEMQLQAEAKIQEEGTGVQLTGTGSSEITTTITKLSFVKVDSHFRPGVPFFGQVRLVDGKDIPMPHKTITISAVEANYSSNATT…	2838	1	1	1	620.287	2	-0.0002	555	564	0	58.21	6.7e-05	K	YEVENCLANK	V
4	2::tr|G5BPM1|G5BPM1_HETGA	Alpha-2-macroglobulin OS=Heterocephalus glaber OX=10181 GN=GW7_17301 PE=4 SV=1	2978	56	3.7e-294	176907	88	81	53	50	45	6.44	MGNSKLLHPSLVLLLLVLLPADASTSGKPHYMVLVPSLLHSGTPEKGCLLLSQLNETVAVRASLESIRGNRSLFTDVVADKDLFQCVTFTVPQASSPEEVMFLTVKVRGPTHEFQSRRTVLVKNKESLVFVQTDKPIYKPGQTVKARAVSLDENFRPMNELFPLIFIQDPKGNRVMQWQNLKLEHGLTQLAFPLSSEPLQGSYRMVVQKESGGRIEHPFTVEEFVLPKFEVQVTMPQKITILEEEFTVSVCGRYTYGKPVPGNMTLSICRNYNNPSRCFGRESQAFCKKFSQQLNGHGCFSQQVKTNAFQLKRKEYEMQLQAEAKIQEEGTGVQLTGTGSSEITTTITKLSFVKVDSHFRPGVPFFGQVRLVDGKDIPMPHKTITISAVEANYSSNATT…	2843	1	1	1	620.778	2	-0.0024	555	564	0	43.8	0.0012	K	YEVENCLANK	V		Deamidated (NQ)	0.0000100000.0
4	2::tr|G5BPM1|G5BPM1_HETGA	Alpha-2-macroglobulin OS=Heterocephalus glaber OX=10181 GN=GW7_17301 PE=4 SV=1	2978	56	3.7e-294	176907	88	81	53	50	45	6.44	MGNSKLLHPSLVLLLLVLLPADASTSGKPHYMVLVPSLLHSGTPEKGCLLLSQLNETVAVRASLESIRGNRSLFTDVVADKDLFQCVTFTVPQASSPEEVMFLTVKVRGPTHEFQSRRTVLVKNKESLVFVQTDKPIYKPGQTVKARAVSLDENFRPMNELFPLIFIQDPKGNRVMQWQNLKLEHGLTQLAFPLSSEPLQGSYRMVVQKESGGRIEHPFTVEEFVLPKFEVQVTMPQKITILEEEFTVSVCGRYTYGKPVPGNMTLSICRNYNNPSRCFGRESQAFCKKFSQQLNGHGCFSQQVKTNAFQLKRKEYEMQLQAEAKIQEEGTGVQLTGTGSSEITTTITKLSFVKVDSHFRPGVPFFGQVRLVDGKDIPMPHKTITISAVEANYSSNATT…	3124	1	1	1	643.848	2	0.0001	584	595	0	63.04	3.4e-05	R	VTAAPQSLCALR	A
4	2::tr|G5BPM1|G5BPM1_HETGA	Alpha-2-macroglobulin OS=Heterocephalus glaber OX=10181 GN=GW7_17301 PE=4 SV=1	2978	56	3.7e-294	176907	88	81	53	50	45	6.44	MGNSKLLHPSLVLLLLVLLPADASTSGKPHYMVLVPSLLHSGTPEKGCLLLSQLNETVAVRASLESIRGNRSLFTDVVADKDLFQCVTFTVPQASSPEEVMFLTVKVRGPTHEFQSRRTVLVKNKESLVFVQTDKPIYKPGQTVKARAVSLDENFRPMNELFPLIFIQDPKGNRVMQWQNLKLEHGLTQLAFPLSSEPLQGSYRMVVQKESGGRIEHPFTVEEFVLPKFEVQVTMPQKITILEEEFTVSVCGRYTYGKPVPGNMTLSICRNYNNPSRCFGRESQAFCKKFSQQLNGHGCFSQQVKTNAFQLKRKEYEMQLQAEAKIQEEGTGVQLTGTGSSEITTTITKLSFVKVDSHFRPGVPFFGQVRLVDGKDIPMPHKTITISAVEANYSSNATT…	3132	1	1	1	644.342	2	-0.0013	1166	1177	0	34.98	0.026	K	EILNSLEGEGVK	E
4	2::tr|G5BPM1|G5BPM1_HETGA	Alpha-2-macroglobulin OS=Heterocephalus glaber OX=10181 GN=GW7_17301 PE=4 SV=1	2978	56	3.7e-294	176907	88	81	53	50	45	6.44	MGNSKLLHPSLVLLLLVLLPADASTSGKPHYMVLVPSLLHSGTPEKGCLLLSQLNETVAVRASLESIRGNRSLFTDVVADKDLFQCVTFTVPQASSPEEVMFLTVKVRGPTHEFQSRRTVLVKNKESLVFVQTDKPIYKPGQTVKARAVSLDENFRPMNELFPLIFIQDPKGNRVMQWQNLKLEHGLTQLAFPLSSEPLQGSYRMVVQKESGGRIEHPFTVEEFVLPKFEVQVTMPQKITILEEEFTVSVCGRYTYGKPVPGNMTLSICRNYNNPSRCFGRESQAFCKKFSQQLNGHGCFSQQVKTNAFQLKRKEYEMQLQAEAKIQEEGTGVQLTGTGSSEITTTITKLSFVKVDSHFRPGVPFFGQVRLVDGKDIPMPHKTITISAVEANYSSNATT…	3305	1	1	1	438.562	3	-0.0005	107	117	1	37.28	0.011	K	VRGPTHEFQSR	R
4	2::tr|G5BPM1|G5BPM1_HETGA	Alpha-2-macroglobulin OS=Heterocephalus glaber OX=10181 GN=GW7_17301 PE=4 SV=1	2978	56	3.7e-294	176907	88	81	53	50	45	6.44	MGNSKLLHPSLVLLLLVLLPADASTSGKPHYMVLVPSLLHSGTPEKGCLLLSQLNETVAVRASLESIRGNRSLFTDVVADKDLFQCVTFTVPQASSPEEVMFLTVKVRGPTHEFQSRRTVLVKNKESLVFVQTDKPIYKPGQTVKARAVSLDENFRPMNELFPLIFIQDPKGNRVMQWQNLKLEHGLTQLAFPLSSEPLQGSYRMVVQKESGGRIEHPFTVEEFVLPKFEVQVTMPQKITILEEEFTVSVCGRYTYGKPVPGNMTLSICRNYNNPSRCFGRESQAFCKKFSQQLNGHGCFSQQVKTNAFQLKRKEYEMQLQAEAKIQEEGTGVQLTGTGSSEITTTITKLSFVKVDSHFRPGVPFFGQVRLVDGKDIPMPHKTITISAVEANYSSNATT…	3396	1	1	1	662.821	2	-0.0016	1124	1134	0	59.19	7.1e-05	R	NALFCLDSAWK	S
4	2::tr|G5BPM1|G5BPM1_HETGA	Alpha-2-macroglobulin OS=Heterocephalus glaber OX=10181 GN=GW7_17301 PE=4 SV=1	2978	56	3.7e-294	176907	88	81	53	50	45	6.44	MGNSKLLHPSLVLLLLVLLPADASTSGKPHYMVLVPSLLHSGTPEKGCLLLSQLNETVAVRASLESIRGNRSLFTDVVADKDLFQCVTFTVPQASSPEEVMFLTVKVRGPTHEFQSRRTVLVKNKESLVFVQTDKPIYKPGQTVKARAVSLDENFRPMNELFPLIFIQDPKGNRVMQWQNLKLEHGLTQLAFPLSSEPLQGSYRMVVQKESGGRIEHPFTVEEFVLPKFEVQVTMPQKITILEEEFTVSVCGRYTYGKPVPGNMTLSICRNYNNPSRCFGRESQAFCKKFSQQLNGHGCFSQQVKTNAFQLKRKEYEMQLQAEAKIQEEGTGVQLTGTGSSEITTTITKLSFVKVDSHFRPGVPFFGQVRLVDGKDIPMPHKTITISAVEANYSSNATT…	3490	1	1	1	670.313	2	-0.0016	315	325	0	50.81	0.0004	K	EYEMQLQAEAK	I
4	2::tr|G5BPM1|G5BPM1_HETGA	Alpha-2-macroglobulin OS=Heterocephalus glaber OX=10181 GN=GW7_17301 PE=4 SV=1	2978	56	3.7e-294	176907	88	81	53	50	45	6.44	MGNSKLLHPSLVLLLLVLLPADASTSGKPHYMVLVPSLLHSGTPEKGCLLLSQLNETVAVRASLESIRGNRSLFTDVVADKDLFQCVTFTVPQASSPEEVMFLTVKVRGPTHEFQSRRTVLVKNKESLVFVQTDKPIYKPGQTVKARAVSLDENFRPMNELFPLIFIQDPKGNRVMQWQNLKLEHGLTQLAFPLSSEPLQGSYRMVVQKESGGRIEHPFTVEEFVLPKFEVQVTMPQKITILEEEFTVSVCGRYTYGKPVPGNMTLSICRNYNNPSRCFGRESQAFCKKFSQQLNGHGCFSQQVKTNAFQLKRKEYEMQLQAEAKIQEEGTGVQLTGTGSSEITTTITKLSFVKVDSHFRPGVPFFGQVRLVDGKDIPMPHKTITISAVEANYSSNATT…	3493	1	1	1	670.815	2	0.0181	315	325	0	44.75	0.0016	K	EYEMQLQAEAK	I		Deamidated (NQ)	0.00001000000.0
4	2::tr|G5BPM1|G5BPM1_HETGA	Alpha-2-macroglobulin OS=Heterocephalus glaber OX=10181 GN=GW7_17301 PE=4 SV=1	2978	56	3.7e-294	176907	88	81	53	50	45	6.44	MGNSKLLHPSLVLLLLVLLPADASTSGKPHYMVLVPSLLHSGTPEKGCLLLSQLNETVAVRASLESIRGNRSLFTDVVADKDLFQCVTFTVPQASSPEEVMFLTVKVRGPTHEFQSRRTVLVKNKESLVFVQTDKPIYKPGQTVKARAVSLDENFRPMNELFPLIFIQDPKGNRVMQWQNLKLEHGLTQLAFPLSSEPLQGSYRMVVQKESGGRIEHPFTVEEFVLPKFEVQVTMPQKITILEEEFTVSVCGRYTYGKPVPGNMTLSICRNYNNPSRCFGRESQAFCKKFSQQLNGHGCFSQQVKTNAFQLKRKEYEMQLQAEAKIQEEGTGVQLTGTGSSEITTTITKLSFVKVDSHFRPGVPFFGQVRLVDGKDIPMPHKTITISAVEANYSSNATT…	3590	1	1	1	678.311	2	0.0006	315	325	0	35.85	0.012	K	EYEMQLQAEAK	I		Oxidation (M)	0.00030000000.0
4	2::tr|G5BPM1|G5BPM1_HETGA	Alpha-2-macroglobulin OS=Heterocephalus glaber OX=10181 GN=GW7_17301 PE=4 SV=1	2978	56	3.7e-294	176907	88	81	53	50	45	6.44	MGNSKLLHPSLVLLLLVLLPADASTSGKPHYMVLVPSLLHSGTPEKGCLLLSQLNETVAVRASLESIRGNRSLFTDVVADKDLFQCVTFTVPQASSPEEVMFLTVKVRGPTHEFQSRRTVLVKNKESLVFVQTDKPIYKPGQTVKARAVSLDENFRPMNELFPLIFIQDPKGNRVMQWQNLKLEHGLTQLAFPLSSEPLQGSYRMVVQKESGGRIEHPFTVEEFVLPKFEVQVTMPQKITILEEEFTVSVCGRYTYGKPVPGNMTLSICRNYNNPSRCFGRESQAFCKKFSQQLNGHGCFSQQVKTNAFQLKRKEYEMQLQAEAKIQEEGTGVQLTGTGSSEITTTITKLSFVKVDSHFRPGVPFFGQVRLVDGKDIPMPHKTITISAVEANYSSNATT…	4094	1	1	1	472.947	3	-0.0012	1386	1398	0	40.97	0.0015	K	MVSGFIPLKPTVK	K
4	2::tr|G5BPM1|G5BPM1_HETGA	Alpha-2-macroglobulin OS=Heterocephalus glaber OX=10181 GN=GW7_17301 PE=4 SV=1	2978	56	3.7e-294	176907	88	81	53	50	45	6.44	MGNSKLLHPSLVLLLLVLLPADASTSGKPHYMVLVPSLLHSGTPEKGCLLLSQLNETVAVRASLESIRGNRSLFTDVVADKDLFQCVTFTVPQASSPEEVMFLTVKVRGPTHEFQSRRTVLVKNKESLVFVQTDKPIYKPGQTVKARAVSLDENFRPMNELFPLIFIQDPKGNRVMQWQNLKLEHGLTQLAFPLSSEPLQGSYRMVVQKESGGRIEHPFTVEEFVLPKFEVQVTMPQKITILEEEFTVSVCGRYTYGKPVPGNMTLSICRNYNNPSRCFGRESQAFCKKFSQQLNGHGCFSQQVKTNAFQLKRKEYEMQLQAEAKIQEEGTGVQLTGTGSSEITTTITKLSFVKVDSHFRPGVPFFGQVRLVDGKDIPMPHKTITISAVEANYSSNATT…	4201	1	1	1	717.874	2	-0.0011	813	824	0	75.01	2.6e-06	K	ATVLNYLPDCIR	V
4	2::tr|G5BPM1|G5BPM1_HETGA	Alpha-2-macroglobulin OS=Heterocephalus glaber OX=10181 GN=GW7_17301 PE=4 SV=1	2978	56	3.7e-294	176907	88	81	53	50	45	6.44	MGNSKLLHPSLVLLLLVLLPADASTSGKPHYMVLVPSLLHSGTPEKGCLLLSQLNETVAVRASLESIRGNRSLFTDVVADKDLFQCVTFTVPQASSPEEVMFLTVKVRGPTHEFQSRRTVLVKNKESLVFVQTDKPIYKPGQTVKARAVSLDENFRPMNELFPLIFIQDPKGNRVMQWQNLKLEHGLTQLAFPLSSEPLQGSYRMVVQKESGGRIEHPFTVEEFVLPKFEVQVTMPQKITILEEEFTVSVCGRYTYGKPVPGNMTLSICRNYNNPSRCFGRESQAFCKKFSQQLNGHGCFSQQVKTNAFQLKRKEYEMQLQAEAKIQEEGTGVQLTGTGSSEITTTITKLSFVKVDSHFRPGVPFFGQVRLVDGKDIPMPHKTITISAVEANYSSNATT…	4547	1	1	1	743.807	2	0.0019	843	854	0	49.98	0.00011	K	EQESYCICGNAR	Q
4	2::tr|G5BPM1|G5BPM1_HETGA	Alpha-2-macroglobulin OS=Heterocephalus glaber OX=10181 GN=GW7_17301 PE=4 SV=1	2978	56	3.7e-294	176907	88	81	53	50	45	6.44	MGNSKLLHPSLVLLLLVLLPADASTSGKPHYMVLVPSLLHSGTPEKGCLLLSQLNETVAVRASLESIRGNRSLFTDVVADKDLFQCVTFTVPQASSPEEVMFLTVKVRGPTHEFQSRRTVLVKNKESLVFVQTDKPIYKPGQTVKARAVSLDENFRPMNELFPLIFIQDPKGNRVMQWQNLKLEHGLTQLAFPLSSEPLQGSYRMVVQKESGGRIEHPFTVEEFVLPKFEVQVTMPQKITILEEEFTVSVCGRYTYGKPVPGNMTLSICRNYNNPSRCFGRESQAFCKKFSQQLNGHGCFSQQVKTNAFQLKRKEYEMQLQAEAKIQEEGTGVQLTGTGSSEITTTITKLSFVKVDSHFRPGVPFFGQVRLVDGKDIPMPHKTITISAVEANYSSNATT…	4561	1	1	1	744.299	2	0.0023	843	854	0	56.58	1.6e-05	K	EQESYCICGNAR	Q		Deamidated (NQ)	0.000000000100.0
4	2::tr|G5BPM1|G5BPM1_HETGA	Alpha-2-macroglobulin OS=Heterocephalus glaber OX=10181 GN=GW7_17301 PE=4 SV=1	2978	56	3.7e-294	176907	88	81	53	50	45	6.44	MGNSKLLHPSLVLLLLVLLPADASTSGKPHYMVLVPSLLHSGTPEKGCLLLSQLNETVAVRASLESIRGNRSLFTDVVADKDLFQCVTFTVPQASSPEEVMFLTVKVRGPTHEFQSRRTVLVKNKESLVFVQTDKPIYKPGQTVKARAVSLDENFRPMNELFPLIFIQDPKGNRVMQWQNLKLEHGLTQLAFPLSSEPLQGSYRMVVQKESGGRIEHPFTVEEFVLPKFEVQVTMPQKITILEEEFTVSVCGRYTYGKPVPGNMTLSICRNYNNPSRCFGRESQAFCKKFSQQLNGHGCFSQQVKTNAFQLKRKEYEMQLQAEAKIQEEGTGVQLTGTGSSEITTTITKLSFVKVDSHFRPGVPFFGQVRLVDGKDIPMPHKTITISAVEANYSSNATT…	4998	1	1	1	777.895	2	-0.0002	1317	1330	0	94.6	2.6e-08	R	VTGEGCVYLQTSLK	Y
4	2::tr|G5BPM1|G5BPM1_HETGA	Alpha-2-macroglobulin OS=Heterocephalus glaber OX=10181 GN=GW7_17301 PE=4 SV=1	2978	56	3.7e-294	176907	88	81	53	50	45	6.44	MGNSKLLHPSLVLLLLVLLPADASTSGKPHYMVLVPSLLHSGTPEKGCLLLSQLNETVAVRASLESIRGNRSLFTDVVADKDLFQCVTFTVPQASSPEEVMFLTVKVRGPTHEFQSRRTVLVKNKESLVFVQTDKPIYKPGQTVKARAVSLDENFRPMNELFPLIFIQDPKGNRVMQWQNLKLEHGLTQLAFPLSSEPLQGSYRMVVQKESGGRIEHPFTVEEFVLPKFEVQVTMPQKITILEEEFTVSVCGRYTYGKPVPGNMTLSICRNYNNPSRCFGRESQAFCKKFSQQLNGHGCFSQQVKTNAFQLKRKEYEMQLQAEAKIQEEGTGVQLTGTGSSEITTTITKLSFVKVDSHFRPGVPFFGQVRLVDGKDIPMPHKTITISAVEANYSSNATT…	5026	1	1	1	783.375	2	0	691	703	0	48.78	0.00093	R	EQEFVPQPMAYAR	Y
4	2::tr|G5BPM1|G5BPM1_HETGA	Alpha-2-macroglobulin OS=Heterocephalus glaber OX=10181 GN=GW7_17301 PE=4 SV=1	2978	56	3.7e-294	176907	88	81	53	50	45	6.44	MGNSKLLHPSLVLLLLVLLPADASTSGKPHYMVLVPSLLHSGTPEKGCLLLSQLNETVAVRASLESIRGNRSLFTDVVADKDLFQCVTFTVPQASSPEEVMFLTVKVRGPTHEFQSRRTVLVKNKESLVFVQTDKPIYKPGQTVKARAVSLDENFRPMNELFPLIFIQDPKGNRVMQWQNLKLEHGLTQLAFPLSSEPLQGSYRMVVQKESGGRIEHPFTVEEFVLPKFEVQVTMPQKITILEEEFTVSVCGRYTYGKPVPGNMTLSICRNYNNPSRCFGRESQAFCKKFSQQLNGHGCFSQQVKTNAFQLKRKEYEMQLQAEAKIQEEGTGVQLTGTGSSEITTTITKLSFVKVDSHFRPGVPFFGQVRLVDGKDIPMPHKTITISAVEANYSSNATT…	5471	1	1	1	548.958	3	0.0011	1409	1422	0	49	0.0011	R	TEVSNNHVLIYLDK	V
4	2::tr|G5BPM1|G5BPM1_HETGA	Alpha-2-macroglobulin OS=Heterocephalus glaber OX=10181 GN=GW7_17301 PE=4 SV=1	2978	56	3.7e-294	176907	88	81	53	50	45	6.44	MGNSKLLHPSLVLLLLVLLPADASTSGKPHYMVLVPSLLHSGTPEKGCLLLSQLNETVAVRASLESIRGNRSLFTDVVADKDLFQCVTFTVPQASSPEEVMFLTVKVRGPTHEFQSRRTVLVKNKESLVFVQTDKPIYKPGQTVKARAVSLDENFRPMNELFPLIFIQDPKGNRVMQWQNLKLEHGLTQLAFPLSSEPLQGSYRMVVQKESGGRIEHPFTVEEFVLPKFEVQVTMPQKITILEEEFTVSVCGRYTYGKPVPGNMTLSICRNYNNPSRCFGRESQAFCKKFSQQLNGHGCFSQQVKTNAFQLKRKEYEMQLQAEAKIQEEGTGVQLTGTGSSEITTTITKLSFVKVDSHFRPGVPFFGQVRLVDGKDIPMPHKTITISAVEANYSSNATT…	5472	1	1	1	549.289	3	0.008	1409	1422	0	38.92	0.011	R	TEVSNNHVLIYLDK	V		Deamidated (NQ)	0.00000100000000.0
4	2::tr|G5BPM1|G5BPM1_HETGA	Alpha-2-macroglobulin OS=Heterocephalus glaber OX=10181 GN=GW7_17301 PE=4 SV=1	2978	56	3.7e-294	176907	88	81	53	50	45	6.44	MGNSKLLHPSLVLLLLVLLPADASTSGKPHYMVLVPSLLHSGTPEKGCLLLSQLNETVAVRASLESIRGNRSLFTDVVADKDLFQCVTFTVPQASSPEEVMFLTVKVRGPTHEFQSRRTVLVKNKESLVFVQTDKPIYKPGQTVKARAVSLDENFRPMNELFPLIFIQDPKGNRVMQWQNLKLEHGLTQLAFPLSSEPLQGSYRMVVQKESGGRIEHPFTVEEFVLPKFEVQVTMPQKITILEEEFTVSVCGRYTYGKPVPGNMTLSICRNYNNPSRCFGRESQAFCKKFSQQLNGHGCFSQQVKTNAFQLKRKEYEMQLQAEAKIQEEGTGVQLTGTGSSEITTTITKLSFVKVDSHFRPGVPFFGQVRLVDGKDIPMPHKTITISAVEANYSSNATT…	5623	1	1	1	562.303	3	0.001	215	228	0	62.79	3.3e-05	R	IEHPFTVEEFVLPK	F
4	2::tr|G5BPM1|G5BPM1_HETGA	Alpha-2-macroglobulin OS=Heterocephalus glaber OX=10181 GN=GW7_17301 PE=4 SV=1	2978	56	3.7e-294	176907	88	81	53	50	45	6.44	MGNSKLLHPSLVLLLLVLLPADASTSGKPHYMVLVPSLLHSGTPEKGCLLLSQLNETVAVRASLESIRGNRSLFTDVVADKDLFQCVTFTVPQASSPEEVMFLTVKVRGPTHEFQSRRTVLVKNKESLVFVQTDKPIYKPGQTVKARAVSLDENFRPMNELFPLIFIQDPKGNRVMQWQNLKLEHGLTQLAFPLSSEPLQGSYRMVVQKESGGRIEHPFTVEEFVLPKFEVQVTMPQKITILEEEFTVSVCGRYTYGKPVPGNMTLSICRNYNNPSRCFGRESQAFCKKFSQQLNGHGCFSQQVKTNAFQLKRKEYEMQLQAEAKIQEEGTGVQLTGTGSSEITTTITKLSFVKVDSHFRPGVPFFGQVRLVDGKDIPMPHKTITISAVEANYSSNATT…	5792	1	1	1	866.945	2	-0.0038	565	581	0	105.81	2.4e-09	K	VGLSFSPAQSLPASDTR	L
4	2::tr|G5BPM1|G5BPM1_HETGA	Alpha-2-macroglobulin OS=Heterocephalus glaber OX=10181 GN=GW7_17301 PE=4 SV=1	2978	56	3.7e-294	176907	88	81	53	50	45	6.44	MGNSKLLHPSLVLLLLVLLPADASTSGKPHYMVLVPSLLHSGTPEKGCLLLSQLNETVAVRASLESIRGNRSLFTDVVADKDLFQCVTFTVPQASSPEEVMFLTVKVRGPTHEFQSRRTVLVKNKESLVFVQTDKPIYKPGQTVKARAVSLDENFRPMNELFPLIFIQDPKGNRVMQWQNLKLEHGLTQLAFPLSSEPLQGSYRMVVQKESGGRIEHPFTVEEFVLPKFEVQVTMPQKITILEEEFTVSVCGRYTYGKPVPGNMTLSICRNYNNPSRCFGRESQAFCKKFSQQLNGHGCFSQQVKTNAFQLKRKEYEMQLQAEAKIQEEGTGVQLTGTGSSEITTTITKLSFVKVDSHFRPGVPFFGQVRLVDGKDIPMPHKTITISAVEANYSSNATT…	5870	1	1	1	877.446	2	0.0163	239	253	0	32.53	0.042	K	ITILEEEFTVSVCGR	Y		Deamidated (R)	0.000000000000002.0
4	2::tr|G5BPM1|G5BPM1_HETGA	Alpha-2-macroglobulin OS=Heterocephalus glaber OX=10181 GN=GW7_17301 PE=4 SV=1	2978	56	3.7e-294	176907	88	81	53	50	45	6.44	MGNSKLLHPSLVLLLLVLLPADASTSGKPHYMVLVPSLLHSGTPEKGCLLLSQLNETVAVRASLESIRGNRSLFTDVVADKDLFQCVTFTVPQASSPEEVMFLTVKVRGPTHEFQSRRTVLVKNKESLVFVQTDKPIYKPGQTVKARAVSLDENFRPMNELFPLIFIQDPKGNRVMQWQNLKLEHGLTQLAFPLSSEPLQGSYRMVVQKESGGRIEHPFTVEEFVLPKFEVQVTMPQKITILEEEFTVSVCGRYTYGKPVPGNMTLSICRNYNNPSRCFGRESQAFCKKFSQQLNGHGCFSQQVKTNAFQLKRKEYEMQLQAEAKIQEEGTGVQLTGTGSSEITTTITKLSFVKVDSHFRPGVPFFGQVRLVDGKDIPMPHKTITISAVEANYSSNATT…	5931	1	1	1	883.963	2	0	712	729	0	41.84	0.0048	R	GAIGMGIPMDVSSPLPPK	E
4	2::tr|G5BPM1|G5BPM1_HETGA	Alpha-2-macroglobulin OS=Heterocephalus glaber OX=10181 GN=GW7_17301 PE=4 SV=1	2978	56	3.7e-294	176907	88	81	53	50	45	6.44	MGNSKLLHPSLVLLLLVLLPADASTSGKPHYMVLVPSLLHSGTPEKGCLLLSQLNETVAVRASLESIRGNRSLFTDVVADKDLFQCVTFTVPQASSPEEVMFLTVKVRGPTHEFQSRRTVLVKNKESLVFVQTDKPIYKPGQTVKARAVSLDENFRPMNELFPLIFIQDPKGNRVMQWQNLKLEHGLTQLAFPLSSEPLQGSYRMVVQKESGGRIEHPFTVEEFVLPKFEVQVTMPQKITILEEEFTVSVCGRYTYGKPVPGNMTLSICRNYNNPSRCFGRESQAFCKKFSQQLNGHGCFSQQVKTNAFQLKRKEYEMQLQAEAKIQEEGTGVQLTGTGSSEITTTITKLSFVKVDSHFRPGVPFFGQVRLVDGKDIPMPHKTITISAVEANYSSNATT…	5966	1	1	1	594.007	3	-0.0046	898	913	0	62.37	1.3e-05	K	DTVIKPLLVEPEGIEK	E
4	2::tr|G5BPM1|G5BPM1_HETGA	Alpha-2-macroglobulin OS=Heterocephalus glaber OX=10181 GN=GW7_17301 PE=4 SV=1	2978	56	3.7e-294	176907	88	81	53	50	45	6.44	MGNSKLLHPSLVLLLLVLLPADASTSGKPHYMVLVPSLLHSGTPEKGCLLLSQLNETVAVRASLESIRGNRSLFTDVVADKDLFQCVTFTVPQASSPEEVMFLTVKVRGPTHEFQSRRTVLVKNKESLVFVQTDKPIYKPGQTVKARAVSLDENFRPMNELFPLIFIQDPKGNRVMQWQNLKLEHGLTQLAFPLSSEPLQGSYRMVVQKESGGRIEHPFTVEEFVLPKFEVQVTMPQKITILEEEFTVSVCGRYTYGKPVPGNMTLSICRNYNNPSRCFGRESQAFCKKFSQQLNGHGCFSQQVKTNAFQLKRKEYEMQLQAEAKIQEEGTGVQLTGTGSSEITTTITKLSFVKVDSHFRPGVPFFGQVRLVDGKDIPMPHKTITISAVEANYSSNATT…	5967	1	1	1	890.509	2	-0.0004	898	913	0	71.99	1.3e-06	K	DTVIKPLLVEPEGIEK	E
4	2::tr|G5BPM1|G5BPM1_HETGA	Alpha-2-macroglobulin OS=Heterocephalus glaber OX=10181 GN=GW7_17301 PE=4 SV=1	2978	56	3.7e-294	176907	88	81	53	50	45	6.44	MGNSKLLHPSLVLLLLVLLPADASTSGKPHYMVLVPSLLHSGTPEKGCLLLSQLNETVAVRASLESIRGNRSLFTDVVADKDLFQCVTFTVPQASSPEEVMFLTVKVRGPTHEFQSRRTVLVKNKESLVFVQTDKPIYKPGQTVKARAVSLDENFRPMNELFPLIFIQDPKGNRVMQWQNLKLEHGLTQLAFPLSSEPLQGSYRMVVQKESGGRIEHPFTVEEFVLPKFEVQVTMPQKITILEEEFTVSVCGRYTYGKPVPGNMTLSICRNYNNPSRCFGRESQAFCKKFSQQLNGHGCFSQQVKTNAFQLKRKEYEMQLQAEAKIQEEGTGVQLTGTGSSEITTTITKLSFVKVDSHFRPGVPFFGQVRLVDGKDIPMPHKTITISAVEANYSSNATT…	6205	1	1	1	615.653	3	0.0247	468	483	0	32.6	0.054	K	LPCGQTQTVQAHYVLK	G		2 Deamidated (NQ)	0.0000001001000000.0
4	2::tr|G5BPM1|G5BPM1_HETGA	Alpha-2-macroglobulin OS=Heterocephalus glaber OX=10181 GN=GW7_17301 PE=4 SV=1	2978	56	3.7e-294	176907	88	81	53	50	45	6.44	MGNSKLLHPSLVLLLLVLLPADASTSGKPHYMVLVPSLLHSGTPEKGCLLLSQLNETVAVRASLESIRGNRSLFTDVVADKDLFQCVTFTVPQASSPEEVMFLTVKVRGPTHEFQSRRTVLVKNKESLVFVQTDKPIYKPGQTVKARAVSLDENFRPMNELFPLIFIQDPKGNRVMQWQNLKLEHGLTQLAFPLSSEPLQGSYRMVVQKESGGRIEHPFTVEEFVLPKFEVQVTMPQKITILEEEFTVSVCGRYTYGKPVPGNMTLSICRNYNNPSRCFGRESQAFCKKFSQQLNGHGCFSQQVKTNAFQLKRKEYEMQLQAEAKIQEEGTGVQLTGTGSSEITTTITKLSFVKVDSHFRPGVPFFGQVRLVDGKDIPMPHKTITISAVEANYSSNATT…	6208	1	1	1	461.994	4	-0.0011	355	370	0	27.34	0.17	K	VDSHFRPGVPFFGQVR	L
4	2::tr|G5BPM1|G5BPM1_HETGA	Alpha-2-macroglobulin OS=Heterocephalus glaber OX=10181 GN=GW7_17301 PE=4 SV=1	2978	56	3.7e-294	176907	88	81	53	50	45	6.44	MGNSKLLHPSLVLLLLVLLPADASTSGKPHYMVLVPSLLHSGTPEKGCLLLSQLNETVAVRASLESIRGNRSLFTDVVADKDLFQCVTFTVPQASSPEEVMFLTVKVRGPTHEFQSRRTVLVKNKESLVFVQTDKPIYKPGQTVKARAVSLDENFRPMNELFPLIFIQDPKGNRVMQWQNLKLEHGLTQLAFPLSSEPLQGSYRMVVQKESGGRIEHPFTVEEFVLPKFEVQVTMPQKITILEEEFTVSVCGRYTYGKPVPGNMTLSICRNYNNPSRCFGRESQAFCKKFSQQLNGHGCFSQQVKTNAFQLKRKEYEMQLQAEAKIQEEGTGVQLTGTGSSEITTTITKLSFVKVDSHFRPGVPFFGQVRLVDGKDIPMPHKTITISAVEANYSSNATT…	6284	1	1	1	622.625	3	-0.0009	290	305	0	55.7	0.00018	K	FSQQLNGHGCFSQQVK	T		Deamidated (NQ)	0.0000010000000000.0
4	2::tr|G5BPM1|G5BPM1_HETGA	Alpha-2-macroglobulin OS=Heterocephalus glaber OX=10181 GN=GW7_17301 PE=4 SV=1	2978	56	3.7e-294	176907	88	81	53	50	45	6.44	MGNSKLLHPSLVLLLLVLLPADASTSGKPHYMVLVPSLLHSGTPEKGCLLLSQLNETVAVRASLESIRGNRSLFTDVVADKDLFQCVTFTVPQASSPEEVMFLTVKVRGPTHEFQSRRTVLVKNKESLVFVQTDKPIYKPGQTVKARAVSLDENFRPMNELFPLIFIQDPKGNRVMQWQNLKLEHGLTQLAFPLSSEPLQGSYRMVVQKESGGRIEHPFTVEEFVLPKFEVQVTMPQKITILEEEFTVSVCGRYTYGKPVPGNMTLSICRNYNNPSRCFGRESQAFCKKFSQQLNGHGCFSQQVKTNAFQLKRKEYEMQLQAEAKIQEEGTGVQLTGTGSSEITTTITKLSFVKVDSHFRPGVPFFGQVRLVDGKDIPMPHKTITISAVEANYSSNATT…	6289	1	1	1	622.96	3	0.0203	290	305	0	45.84	0.0019	K	FSQQLNGHGCFSQQVK	T		2 Deamidated (NQ)	0.0010010000000000.0
4	2::tr|G5BPM1|G5BPM1_HETGA	Alpha-2-macroglobulin OS=Heterocephalus glaber OX=10181 GN=GW7_17301 PE=4 SV=1	2978	56	3.7e-294	176907	88	81	53	50	45	6.44	MGNSKLLHPSLVLLLLVLLPADASTSGKPHYMVLVPSLLHSGTPEKGCLLLSQLNETVAVRASLESIRGNRSLFTDVVADKDLFQCVTFTVPQASSPEEVMFLTVKVRGPTHEFQSRRTVLVKNKESLVFVQTDKPIYKPGQTVKARAVSLDENFRPMNELFPLIFIQDPKGNRVMQWQNLKLEHGLTQLAFPLSSEPLQGSYRMVVQKESGGRIEHPFTVEEFVLPKFEVQVTMPQKITILEEEFTVSVCGRYTYGKPVPGNMTLSICRNYNNPSRCFGRESQAFCKKFSQQLNGHGCFSQQVKTNAFQLKRKEYEMQLQAEAKIQEEGTGVQLTGTGSSEITTTITKLSFVKVDSHFRPGVPFFGQVRLVDGKDIPMPHKTITISAVEANYSSNATT…	6301	1	1	1	623.333	3	-0.0026	500	518	0	55.4	0.00018	K	GGIVLSGTHVVSVEQGNSK	G
4	2::tr|G5BPM1|G5BPM1_HETGA	Alpha-2-macroglobulin OS=Heterocephalus glaber OX=10181 GN=GW7_17301 PE=4 SV=1	2978	56	3.7e-294	176907	88	81	53	50	45	6.44	MGNSKLLHPSLVLLLLVLLPADASTSGKPHYMVLVPSLLHSGTPEKGCLLLSQLNETVAVRASLESIRGNRSLFTDVVADKDLFQCVTFTVPQASSPEEVMFLTVKVRGPTHEFQSRRTVLVKNKESLVFVQTDKPIYKPGQTVKARAVSLDENFRPMNELFPLIFIQDPKGNRVMQWQNLKLEHGLTQLAFPLSSEPLQGSYRMVVQKESGGRIEHPFTVEEFVLPKFEVQVTMPQKITILEEEFTVSVCGRYTYGKPVPGNMTLSICRNYNNPSRCFGRESQAFCKKFSQQLNGHGCFSQQVKTNAFQLKRKEYEMQLQAEAKIQEEGTGVQLTGTGSSEITTTITKLSFVKVDSHFRPGVPFFGQVRLVDGKDIPMPHKTITISAVEANYSSNATT…	6308	1	1	1	623.661	3	-0.0015	500	518	0	44.78	0.0022	K	GGIVLSGTHVVSVEQGNSK	G		Deamidated (NQ)	0.0000000000000000100.0
4	2::tr|G5BPM1|G5BPM1_HETGA	Alpha-2-macroglobulin OS=Heterocephalus glaber OX=10181 GN=GW7_17301 PE=4 SV=1	2978	56	3.7e-294	176907	88	81	53	50	45	6.44	MGNSKLLHPSLVLLLLVLLPADASTSGKPHYMVLVPSLLHSGTPEKGCLLLSQLNETVAVRASLESIRGNRSLFTDVVADKDLFQCVTFTVPQASSPEEVMFLTVKVRGPTHEFQSRRTVLVKNKESLVFVQTDKPIYKPGQTVKARAVSLDENFRPMNELFPLIFIQDPKGNRVMQWQNLKLEHGLTQLAFPLSSEPLQGSYRMVVQKESGGRIEHPFTVEEFVLPKFEVQVTMPQKITILEEEFTVSVCGRYTYGKPVPGNMTLSICRNYNNPSRCFGRESQAFCKKFSQQLNGHGCFSQQVKTNAFQLKRKEYEMQLQAEAKIQEEGTGVQLTGTGSSEITTTITKLSFVKVDSHFRPGVPFFGQVRLVDGKDIPMPHKTITISAVEANYSSNATT…	6404	1	1	1	631.679	3	-0.0011	519	536	0	78.82	7.1e-07	K	GHFLVSVPVESDLAPVAR	L
4	2::tr|G5BPM1|G5BPM1_HETGA	Alpha-2-macroglobulin OS=Heterocephalus glaber OX=10181 GN=GW7_17301 PE=4 SV=1	2978	56	3.7e-294	176907	88	81	53	50	45	6.44	MGNSKLLHPSLVLLLLVLLPADASTSGKPHYMVLVPSLLHSGTPEKGCLLLSQLNETVAVRASLESIRGNRSLFTDVVADKDLFQCVTFTVPQASSPEEVMFLTVKVRGPTHEFQSRRTVLVKNKESLVFVQTDKPIYKPGQTVKARAVSLDENFRPMNELFPLIFIQDPKGNRVMQWQNLKLEHGLTQLAFPLSSEPLQGSYRMVVQKESGGRIEHPFTVEEFVLPKFEVQVTMPQKITILEEEFTVSVCGRYTYGKPVPGNMTLSICRNYNNPSRCFGRESQAFCKKFSQQLNGHGCFSQQVKTNAFQLKRKEYEMQLQAEAKIQEEGTGVQLTGTGSSEITTTITKLSFVKVDSHFRPGVPFFGQVRLVDGKDIPMPHKTITISAVEANYSSNATT…	6553	1	1	1	967.971	2	-0.003	914	931	0	93.75	3.9e-08	K	EATLNSLLCPSGTEVSEK	L
4	2::tr|G5BPM1|G5BPM1_HETGA	Alpha-2-macroglobulin OS=Heterocephalus glaber OX=10181 GN=GW7_17301 PE=4 SV=1	2978	56	3.7e-294	176907	88	81	53	50	45	6.44	MGNSKLLHPSLVLLLLVLLPADASTSGKPHYMVLVPSLLHSGTPEKGCLLLSQLNETVAVRASLESIRGNRSLFTDVVADKDLFQCVTFTVPQASSPEEVMFLTVKVRGPTHEFQSRRTVLVKNKESLVFVQTDKPIYKPGQTVKARAVSLDENFRPMNELFPLIFIQDPKGNRVMQWQNLKLEHGLTQLAFPLSSEPLQGSYRMVVQKESGGRIEHPFTVEEFVLPKFEVQVTMPQKITILEEEFTVSVCGRYTYGKPVPGNMTLSICRNYNNPSRCFGRESQAFCKKFSQQLNGHGCFSQQVKTNAFQLKRKEYEMQLQAEAKIQEEGTGVQLTGTGSSEITTTITKLSFVKVDSHFRPGVPFFGQVRLVDGKDIPMPHKTITISAVEANYSSNATT…	6681	1	1	1	986.048	2	-0.0013	1299	1316	0	75.92	9.4e-07	R	LLLQQVSLPTVPGEYSAR	V
4	2::tr|G5BPM1|G5BPM1_HETGA	Alpha-2-macroglobulin OS=Heterocephalus glaber OX=10181 GN=GW7_17301 PE=4 SV=1	2978	56	3.7e-294	176907	88	81	53	50	45	6.44	MGNSKLLHPSLVLLLLVLLPADASTSGKPHYMVLVPSLLHSGTPEKGCLLLSQLNETVAVRASLESIRGNRSLFTDVVADKDLFQCVTFTVPQASSPEEVMFLTVKVRGPTHEFQSRRTVLVKNKESLVFVQTDKPIYKPGQTVKARAVSLDENFRPMNELFPLIFIQDPKGNRVMQWQNLKLEHGLTQLAFPLSSEPLQGSYRMVVQKESGGRIEHPFTVEEFVLPKFEVQVTMPQKITILEEEFTVSVCGRYTYGKPVPGNMTLSICRNYNNPSRCFGRESQAFCKKFSQQLNGHGCFSQQVKTNAFQLKRKEYEMQLQAEAKIQEEGTGVQLTGTGSSEITTTITKLSFVKVDSHFRPGVPFFGQVRLVDGKDIPMPHKTITISAVEANYSSNATT…	6682	1	1	1	657.702	3	-0.0003	1299	1316	0	52.06	0.00021	R	LLLQQVSLPTVPGEYSAR	V
4	2::tr|G5BPM1|G5BPM1_HETGA	Alpha-2-macroglobulin OS=Heterocephalus glaber OX=10181 GN=GW7_17301 PE=4 SV=1	2978	56	3.7e-294	176907	88	81	53	50	45	6.44	MGNSKLLHPSLVLLLLVLLPADASTSGKPHYMVLVPSLLHSGTPEKGCLLLSQLNETVAVRASLESIRGNRSLFTDVVADKDLFQCVTFTVPQASSPEEVMFLTVKVRGPTHEFQSRRTVLVKNKESLVFVQTDKPIYKPGQTVKARAVSLDENFRPMNELFPLIFIQDPKGNRVMQWQNLKLEHGLTQLAFPLSSEPLQGSYRMVVQKESGGRIEHPFTVEEFVLPKFEVQVTMPQKITILEEEFTVSVCGRYTYGKPVPGNMTLSICRNYNNPSRCFGRESQAFCKKFSQQLNGHGCFSQQVKTNAFQLKRKEYEMQLQAEAKIQEEGTGVQLTGTGSSEITTTITKLSFVKVDSHFRPGVPFFGQVRLVDGKDIPMPHKTITISAVEANYSSNATT…	6875	1	1	1	1027.01	2	0.0008	768	788	0	132.91	4.8e-12	K	AGAFCLSSDSGLGLSPTASVR	A
4	2::tr|G5BPM1|G5BPM1_HETGA	Alpha-2-macroglobulin OS=Heterocephalus glaber OX=10181 GN=GW7_17301 PE=4 SV=1	2978	56	3.7e-294	176907	88	81	53	50	45	6.44	MGNSKLLHPSLVLLLLVLLPADASTSGKPHYMVLVPSLLHSGTPEKGCLLLSQLNETVAVRASLESIRGNRSLFTDVVADKDLFQCVTFTVPQASSPEEVMFLTVKVRGPTHEFQSRRTVLVKNKESLVFVQTDKPIYKPGQTVKARAVSLDENFRPMNELFPLIFIQDPKGNRVMQWQNLKLEHGLTQLAFPLSSEPLQGSYRMVVQKESGGRIEHPFTVEEFVLPKFEVQVTMPQKITILEEEFTVSVCGRYTYGKPVPGNMTLSICRNYNNPSRCFGRESQAFCKKFSQQLNGHGCFSQQVKTNAFQLKRKEYEMQLQAEAKIQEEGTGVQLTGTGSSEITTTITKLSFVKVDSHFRPGVPFFGQVRLVDGKDIPMPHKTITISAVEANYSSNATT…	7555	1	1	1	1137.97	2	-0.0054	427	445	0	62.26	8.5e-06	K	GSNPCYDYQWLSEGNEEAR	H
4	2::tr|G5BPM1|G5BPM1_HETGA	Alpha-2-macroglobulin OS=Heterocephalus glaber OX=10181 GN=GW7_17301 PE=4 SV=1	2978	56	3.7e-294	176907	88	81	53	50	45	6.44	MGNSKLLHPSLVLLLLVLLPADASTSGKPHYMVLVPSLLHSGTPEKGCLLLSQLNETVAVRASLESIRGNRSLFTDVVADKDLFQCVTFTVPQASSPEEVMFLTVKVRGPTHEFQSRRTVLVKNKESLVFVQTDKPIYKPGQTVKARAVSLDENFRPMNELFPLIFIQDPKGNRVMQWQNLKLEHGLTQLAFPLSSEPLQGSYRMVVQKESGGRIEHPFTVEEFVLPKFEVQVTMPQKITILEEEFTVSVCGRYTYGKPVPGNMTLSICRNYNNPSRCFGRESQAFCKKFSQQLNGHGCFSQQVKTNAFQLKRKEYEMQLQAEAKIQEEGTGVQLTGTGSSEITTTITKLSFVKVDSHFRPGVPFFGQVRLVDGKDIPMPHKTITISAVEANYSSNATT…	7561	1	1	1	570.067	4	-0.0032	126	145	0	39.35	0.0042	K	ESLVFVQTDKPIYKPGQTVK	A
4	2::tr|G5BPM1|G5BPM1_HETGA	Alpha-2-macroglobulin OS=Heterocephalus glaber OX=10181 GN=GW7_17301 PE=4 SV=1	2978	56	3.7e-294	176907	88	81	53	50	45	6.44	MGNSKLLHPSLVLLLLVLLPADASTSGKPHYMVLVPSLLHSGTPEKGCLLLSQLNETVAVRASLESIRGNRSLFTDVVADKDLFQCVTFTVPQASSPEEVMFLTVKVRGPTHEFQSRRTVLVKNKESLVFVQTDKPIYKPGQTVKARAVSLDENFRPMNELFPLIFIQDPKGNRVMQWQNLKLEHGLTQLAFPLSSEPLQGSYRMVVQKESGGRIEHPFTVEEFVLPKFEVQVTMPQKITILEEEFTVSVCGRYTYGKPVPGNMTLSICRNYNNPSRCFGRESQAFCKKFSQQLNGHGCFSQQVKTNAFQLKRKEYEMQLQAEAKIQEEGTGVQLTGTGSSEITTTITKLSFVKVDSHFRPGVPFFGQVRLVDGKDIPMPHKTITISAVEANYSSNATT…	7565	1	1	1	760.087	3	0.0133	126	145	0	37.49	0.0062	K	ESLVFVQTDKPIYKPGQTVK	A		Deamidated (NQ)	0.00000010000000000000.0
4	2::tr|G5BPM1|G5BPM1_HETGA	Alpha-2-macroglobulin OS=Heterocephalus glaber OX=10181 GN=GW7_17301 PE=4 SV=1	2978	56	3.7e-294	176907	88	81	53	50	45	6.44	MGNSKLLHPSLVLLLLVLLPADASTSGKPHYMVLVPSLLHSGTPEKGCLLLSQLNETVAVRASLESIRGNRSLFTDVVADKDLFQCVTFTVPQASSPEEVMFLTVKVRGPTHEFQSRRTVLVKNKESLVFVQTDKPIYKPGQTVKARAVSLDENFRPMNELFPLIFIQDPKGNRVMQWQNLKLEHGLTQLAFPLSSEPLQGSYRMVVQKESGGRIEHPFTVEEFVLPKFEVQVTMPQKITILEEEFTVSVCGRYTYGKPVPGNMTLSICRNYNNPSRCFGRESQAFCKKFSQQLNGHGCFSQQVKTNAFQLKRKEYEMQLQAEAKIQEEGTGVQLTGTGSSEITTTITKLSFVKVDSHFRPGVPFFGQVRLVDGKDIPMPHKTITISAVEANYSSNATT…	7825	1	1	1	592.803	4	-0.0136	446	467	0	48.8	0.0013	R	HTANAVFSSSQSFVHLEPKPGK	L
4	2::tr|G5BPM1|G5BPM1_HETGA	Alpha-2-macroglobulin OS=Heterocephalus glaber OX=10181 GN=GW7_17301 PE=4 SV=1	2978	56	3.7e-294	176907	88	81	53	50	45	6.44	MGNSKLLHPSLVLLLLVLLPADASTSGKPHYMVLVPSLLHSGTPEKGCLLLSQLNETVAVRASLESIRGNRSLFTDVVADKDLFQCVTFTVPQASSPEEVMFLTVKVRGPTHEFQSRRTVLVKNKESLVFVQTDKPIYKPGQTVKARAVSLDENFRPMNELFPLIFIQDPKGNRVMQWQNLKLEHGLTQLAFPLSSEPLQGSYRMVVQKESGGRIEHPFTVEEFVLPKFEVQVTMPQKITILEEEFTVSVCGRYTYGKPVPGNMTLSICRNYNNPSRCFGRESQAFCKKFSQQLNGHGCFSQQVKTNAFQLKRKEYEMQLQAEAKIQEEGTGVQLTGTGSSEITTTITKLSFVKVDSHFRPGVPFFGQVRLVDGKDIPMPHKTITISAVEANYSSNATT…	7892	1	1	1	801.734	3	-0.0026	1242	1264	0	98.96	1.4e-08	K	QQNSQGGFSSTQDTVVALHALSK	Y
4	2::tr|G5BPM1|G5BPM1_HETGA	Alpha-2-macroglobulin OS=Heterocephalus glaber OX=10181 GN=GW7_17301 PE=4 SV=1	2978	56	3.7e-294	176907	88	81	53	50	45	6.44	MGNSKLLHPSLVLLLLVLLPADASTSGKPHYMVLVPSLLHSGTPEKGCLLLSQLNETVAVRASLESIRGNRSLFTDVVADKDLFQCVTFTVPQASSPEEVMFLTVKVRGPTHEFQSRRTVLVKNKESLVFVQTDKPIYKPGQTVKARAVSLDENFRPMNELFPLIFIQDPKGNRVMQWQNLKLEHGLTQLAFPLSSEPLQGSYRMVVQKESGGRIEHPFTVEEFVLPKFEVQVTMPQKITILEEEFTVSVCGRYTYGKPVPGNMTLSICRNYNNPSRCFGRESQAFCKKFSQQLNGHGCFSQQVKTNAFQLKRKEYEMQLQAEAKIQEEGTGVQLTGTGSSEITTTITKLSFVKVDSHFRPGVPFFGQVRLVDGKDIPMPHKTITISAVEANYSSNATT…	7894	1	1	1	802.063	3	0	1242	1264	0	81	8.5e-07	K	QQNSQGGFSSTQDTVVALHALSK	Y		Deamidated (NQ)	0.00100000000000000000000.0
4	2::tr|G5BPM1|G5BPM1_HETGA	Alpha-2-macroglobulin OS=Heterocephalus glaber OX=10181 GN=GW7_17301 PE=4 SV=1	2978	56	3.7e-294	176907	88	81	53	50	45	6.44	MGNSKLLHPSLVLLLLVLLPADASTSGKPHYMVLVPSLLHSGTPEKGCLLLSQLNETVAVRASLESIRGNRSLFTDVVADKDLFQCVTFTVPQASSPEEVMFLTVKVRGPTHEFQSRRTVLVKNKESLVFVQTDKPIYKPGQTVKARAVSLDENFRPMNELFPLIFIQDPKGNRVMQWQNLKLEHGLTQLAFPLSSEPLQGSYRMVVQKESGGRIEHPFTVEEFVLPKFEVQVTMPQKITILEEEFTVSVCGRYTYGKPVPGNMTLSICRNYNNPSRCFGRESQAFCKKFSQQLNGHGCFSQQVKTNAFQLKRKEYEMQLQAEAKIQEEGTGVQLTGTGSSEITTTITKLSFVKVDSHFRPGVPFFGQVRLVDGKDIPMPHKTITISAVEANYSSNATT…	7988	1	1	1	815.091	3	-0.0048	183	204	0	54.75	0.0003	K	LEHGLTQLAFPLSSEPLQGSYR	M
4	2::tr|G5BPM1|G5BPM1_HETGA	Alpha-2-macroglobulin OS=Heterocephalus glaber OX=10181 GN=GW7_17301 PE=4 SV=1	2978	56	3.7e-294	176907	88	81	53	50	45	6.44	MGNSKLLHPSLVLLLLVLLPADASTSGKPHYMVLVPSLLHSGTPEKGCLLLSQLNETVAVRASLESIRGNRSLFTDVVADKDLFQCVTFTVPQASSPEEVMFLTVKVRGPTHEFQSRRTVLVKNKESLVFVQTDKPIYKPGQTVKARAVSLDENFRPMNELFPLIFIQDPKGNRVMQWQNLKLEHGLTQLAFPLSSEPLQGSYRMVVQKESGGRIEHPFTVEEFVLPKFEVQVTMPQKITILEEEFTVSVCGRYTYGKPVPGNMTLSICRNYNNPSRCFGRESQAFCKKFSQQLNGHGCFSQQVKTNAFQLKRKEYEMQLQAEAKIQEEGTGVQLTGTGSSEITTTITKLSFVKVDSHFRPGVPFFGQVRLVDGKDIPMPHKTITISAVEANYSSNATT…	7992	1	1	1	815.427	3	0.0194	183	204	0	53.09	0.00041	K	LEHGLTQLAFPLSSEPLQGSYR	M		Deamidated (NQ)	0.0000001000000000000000.0
4	2::tr|G5BPM1|G5BPM1_HETGA	Alpha-2-macroglobulin OS=Heterocephalus glaber OX=10181 GN=GW7_17301 PE=4 SV=1	2978	56	3.7e-294	176907	88	81	53	50	45	6.44	MGNSKLLHPSLVLLLLVLLPADASTSGKPHYMVLVPSLLHSGTPEKGCLLLSQLNETVAVRASLESIRGNRSLFTDVVADKDLFQCVTFTVPQASSPEEVMFLTVKVRGPTHEFQSRRTVLVKNKESLVFVQTDKPIYKPGQTVKARAVSLDENFRPMNELFPLIFIQDPKGNRVMQWQNLKLEHGLTQLAFPLSSEPLQGSYRMVVQKESGGRIEHPFTVEEFVLPKFEVQVTMPQKITILEEEFTVSVCGRYTYGKPVPGNMTLSICRNYNNPSRCFGRESQAFCKKFSQQLNGHGCFSQQVKTNAFQLKRKEYEMQLQAEAKIQEEGTGVQLTGTGSSEITTTITKLSFVKVDSHFRPGVPFFGQVRLVDGKDIPMPHKTITISAVEANYSSNATT…	8008	1	1	1	817.752	3	-0.004	326	349	0	108.24	1.5e-09	K	IQEEGTGVQLTGTGSSEITTTITK	L
4	2::tr|G5BPM1|G5BPM1_HETGA	Alpha-2-macroglobulin OS=Heterocephalus glaber OX=10181 GN=GW7_17301 PE=4 SV=1	2978	56	3.7e-294	176907	88	81	53	50	45	6.44	MGNSKLLHPSLVLLLLVLLPADASTSGKPHYMVLVPSLLHSGTPEKGCLLLSQLNETVAVRASLESIRGNRSLFTDVVADKDLFQCVTFTVPQASSPEEVMFLTVKVRGPTHEFQSRRTVLVKNKESLVFVQTDKPIYKPGQTVKARAVSLDENFRPMNELFPLIFIQDPKGNRVMQWQNLKLEHGLTQLAFPLSSEPLQGSYRMVVQKESGGRIEHPFTVEEFVLPKFEVQVTMPQKITILEEEFTVSVCGRYTYGKPVPGNMTLSICRNYNNPSRCFGRESQAFCKKFSQQLNGHGCFSQQVKTNAFQLKRKEYEMQLQAEAKIQEEGTGVQLTGTGSSEITTTITKLSFVKVDSHFRPGVPFFGQVRLVDGKDIPMPHKTITISAVEANYSSNATT…	8009	1	1	1	1226.13	2	0.0042	326	349	0	124.2	3.5e-11	K	IQEEGTGVQLTGTGSSEITTTITK	L
4	2::tr|G5BPM1|G5BPM1_HETGA	Alpha-2-macroglobulin OS=Heterocephalus glaber OX=10181 GN=GW7_17301 PE=4 SV=1	2978	56	3.7e-294	176907	88	81	53	50	45	6.44	MGNSKLLHPSLVLLLLVLLPADASTSGKPHYMVLVPSLLHSGTPEKGCLLLSQLNETVAVRASLESIRGNRSLFTDVVADKDLFQCVTFTVPQASSPEEVMFLTVKVRGPTHEFQSRRTVLVKNKESLVFVQTDKPIYKPGQTVKARAVSLDENFRPMNELFPLIFIQDPKGNRVMQWQNLKLEHGLTQLAFPLSSEPLQGSYRMVVQKESGGRIEHPFTVEEFVLPKFEVQVTMPQKITILEEEFTVSVCGRYTYGKPVPGNMTLSICRNYNNPSRCFGRESQAFCKKFSQQLNGHGCFSQQVKTNAFQLKRKEYEMQLQAEAKIQEEGTGVQLTGTGSSEITTTITKLSFVKVDSHFRPGVPFFGQVRLVDGKDIPMPHKTITISAVEANYSSNATT…	8238	1	1	1	856.035	3	-0.0041	425	445	1	36.14	0.0065	K	YKGSNPCYDYQWLSEGNEEAR	H
4	2::tr|G5BPM1|G5BPM1_HETGA	Alpha-2-macroglobulin OS=Heterocephalus glaber OX=10181 GN=GW7_17301 PE=4 SV=1	2978	56	3.7e-294	176907	88	81	53	50	45	6.44	MGNSKLLHPSLVLLLLVLLPADASTSGKPHYMVLVPSLLHSGTPEKGCLLLSQLNETVAVRASLESIRGNRSLFTDVVADKDLFQCVTFTVPQASSPEEVMFLTVKVRGPTHEFQSRRTVLVKNKESLVFVQTDKPIYKPGQTVKARAVSLDENFRPMNELFPLIFIQDPKGNRVMQWQNLKLEHGLTQLAFPLSSEPLQGSYRMVVQKESGGRIEHPFTVEEFVLPKFEVQVTMPQKITILEEEFTVSVCGRYTYGKPVPGNMTLSICRNYNNPSRCFGRESQAFCKKFSQQLNGHGCFSQQVKTNAFQLKRKEYEMQLQAEAKIQEEGTGVQLTGTGSSEITTTITKLSFVKVDSHFRPGVPFFGQVRLVDGKDIPMPHKTITISAVEANYSSNATT…	8239	1	1	1	856.367	3	0.008	425	445	1	34.87	0.0082	K	YKGSNPCYDYQWLSEGNEEAR	H		Deamidated (NQ)	0.000000000010000000000.0
4	2::tr|G5BPM1|G5BPM1_HETGA	Alpha-2-macroglobulin OS=Heterocephalus glaber OX=10181 GN=GW7_17301 PE=4 SV=1	2978	56	3.7e-294	176907	88	81	53	50	45	6.44	MGNSKLLHPSLVLLLLVLLPADASTSGKPHYMVLVPSLLHSGTPEKGCLLLSQLNETVAVRASLESIRGNRSLFTDVVADKDLFQCVTFTVPQASSPEEVMFLTVKVRGPTHEFQSRRTVLVKNKESLVFVQTDKPIYKPGQTVKARAVSLDENFRPMNELFPLIFIQDPKGNRVMQWQNLKLEHGLTQLAFPLSSEPLQGSYRMVVQKESGGRIEHPFTVEEFVLPKFEVQVTMPQKITILEEEFTVSVCGRYTYGKPVPGNMTLSICRNYNNPSRCFGRESQAFCKKFSQQLNGHGCFSQQVKTNAFQLKRKEYEMQLQAEAKIQEEGTGVQLTGTGSSEITTTITKLSFVKVDSHFRPGVPFFGQVRLVDGKDIPMPHKTITISAVEANYSSNATT…	8290	1	1	1	866.044	3	-0.0047	1450	1470	0	60.27	3.1e-05	K	VYDYYETNEFAIAEYYAPCSK	V
4	2::tr|G5BPM1|G5BPM1_HETGA	Alpha-2-macroglobulin OS=Heterocephalus glaber OX=10181 GN=GW7_17301 PE=4 SV=1	2978	56	3.7e-294	176907	88	81	53	50	45	6.44	MGNSKLLHPSLVLLLLVLLPADASTSGKPHYMVLVPSLLHSGTPEKGCLLLSQLNETVAVRASLESIRGNRSLFTDVVADKDLFQCVTFTVPQASSPEEVMFLTVKVRGPTHEFQSRRTVLVKNKESLVFVQTDKPIYKPGQTVKARAVSLDENFRPMNELFPLIFIQDPKGNRVMQWQNLKLEHGLTQLAFPLSSEPLQGSYRMVVQKESGGRIEHPFTVEEFVLPKFEVQVTMPQKITILEEEFTVSVCGRYTYGKPVPGNMTLSICRNYNNPSRCFGRESQAFCKKFSQQLNGHGCFSQQVKTNAFQLKRKEYEMQLQAEAKIQEEGTGVQLTGTGSSEITTTITKLSFVKVDSHFRPGVPFFGQVRLVDGKDIPMPHKTITISAVEANYSSNATT…	8293	1	1	1	1299.07	2	0.0206	1450	1470	0	88.1	6.3e-08	K	VYDYYETNEFAIAEYYAPCSK	V		Deamidated (NQ)	0.000000010000000000000.0
4	2::tr|G5BPM1|G5BPM1_HETGA	Alpha-2-macroglobulin OS=Heterocephalus glaber OX=10181 GN=GW7_17301 PE=4 SV=1	2978	56	3.7e-294	176907	88	81	53	50	45	6.44	MGNSKLLHPSLVLLLLVLLPADASTSGKPHYMVLVPSLLHSGTPEKGCLLLSQLNETVAVRASLESIRGNRSLFTDVVADKDLFQCVTFTVPQASSPEEVMFLTVKVRGPTHEFQSRRTVLVKNKESLVFVQTDKPIYKPGQTVKARAVSLDENFRPMNELFPLIFIQDPKGNRVMQWQNLKLEHGLTQLAFPLSSEPLQGSYRMVVQKESGGRIEHPFTVEEFVLPKFEVQVTMPQKITILEEEFTVSVCGRYTYGKPVPGNMTLSICRNYNNPSRCFGRESQAFCKKFSQQLNGHGCFSQQVKTNAFQLKRKEYEMQLQAEAKIQEEGTGVQLTGTGSSEITTTITKLSFVKVDSHFRPGVPFFGQVRLVDGKDIPMPHKTITISAVEANYSSNATT…	8908	1	1	1	981.215	3	0.017	596	622	0	31.14	0.013	R	AVDQSVLLLRPEAELSASSIYELLPVK	D		Deamidated (R)	0.000000000200000000000000000.0
5	1::sp|cRAP041|P35527|K1C9_HUMAN	Keratin, type I cytoskeletal 9 OS=Homo sapiens GN=KRT9 PE=1 SV=3	2974	56	8.4e-294	62255	191	175	37	37	77.5	5.14	MSCRQFSSSYLSRSGGGGGGGLGSGGSIRSSYSRFSSSGGGGGGGRFSSSSGYGGGSSRVCGRGGGGSFGYSYGGGSGGGFSASSLGGGFGGGSRGFGGASGGGYSSSGGFGGGFGGGSGGGFGGGYGSGFGGFGGFGGGAGGGDGGILTANEKSTMQELNSRLASYLDKVQALEEANNDLENKIQDWYDKKGPAAIQKNYSPYYNTIDDLKDQIVDLTVGNNKTLLDIDNTRMTLDDFRIKFEMEQNLRQGVDADINGLRQVLDNLTMEKSDLEMQYETLQEELMALKKNHKEEMSQLTGQNSGDVNVEINVAPGKDLTKTLNDMRQEYEQLIAKNRKDIENQYETQITQIEHEVSSSGQEVQSSAKEVTQLRHGVQELEIELQSQLSKKAALEKSLE…	149	1	1	1	399.18	2	-0.0004	479	487	0	40.48	0.00054	R	GGSGGSYGR	G
5	1::sp|cRAP041|P35527|K1C9_HUMAN	Keratin, type I cytoskeletal 9 OS=Homo sapiens GN=KRT9 PE=1 SV=3	2974	56	8.4e-294	62255	191	175	37	37	77.5	5.14	MSCRQFSSSYLSRSGGGGGGGLGSGGSIRSSYSRFSSSGGGGGGGRFSSSSGYGGGSSRVCGRGGGGSFGYSYGGGSGGGFSASSLGGGFGGGSRGFGGASGGGYSSSGGFGGGFGGGSGGGFGGGYGSGFGGFGGFGGGAGGGDGGILTANEKSTMQELNSRLASYLDKVQALEEANNDLENKIQDWYDKKGPAAIQKNYSPYYNTIDDLKDQIVDLTVGNNKTLLDIDNTRMTLDDFRIKFEMEQNLRQGVDADINGLRQVLDNLTMEKSDLEMQYETLQEELMALKKNHKEEMSQLTGQNSGDVNVEINVAPGKDLTKTLNDMRQEYEQLIAKNRKDIENQYETQITQIEHEVSSSGQEVQSSAKEVTQLRHGVQELEIELQSQLSKKAALEKSLE…	295	1	0	0	405.224	2	-0.0005	164	170	0	41.3	0.00071	R	LASYLDK	V
5	1::sp|cRAP041|P35527|K1C9_HUMAN	Keratin, type I cytoskeletal 9 OS=Homo sapiens GN=KRT9 PE=1 SV=3	2974	56	8.4e-294	62255	191	175	37	37	77.5	5.14	MSCRQFSSSYLSRSGGGGGGGLGSGGSIRSSYSRFSSSGGGGGGGRFSSSSGYGGGSSRVCGRGGGGSFGYSYGGGSGGGFSASSLGGGFGGGSRGFGGASGGGYSSSGGFGGGFGGGSGGGFGGGYGSGFGGFGGFGGGAGGGDGGILTANEKSTMQELNSRLASYLDKVQALEEANNDLENKIQDWYDKKGPAAIQKNYSPYYNTIDDLKDQIVDLTVGNNKTLLDIDNTRMTLDDFRIKFEMEQNLRQGVDADINGLRQVLDNLTMEKSDLEMQYETLQEELMALKKNHKEEMSQLTGQNSGDVNVEINVAPGKDLTKTLNDMRQEYEQLIAKNRKDIENQYETQITQIEHEVSSSGQEVQSSAKEVTQLRHGVQELEIELQSQLSKKAALEKSLE…	313	1	1	1	406.753	2	-0.0005	192	199	1	62.45	4.9e-06	K	KGPAAIQK	N
5	1::sp|cRAP041|P35527|K1C9_HUMAN	Keratin, type I cytoskeletal 9 OS=Homo sapiens GN=KRT9 PE=1 SV=3	2974	56	8.4e-294	62255	191	175	37	37	77.5	5.14	MSCRQFSSSYLSRSGGGGGGGLGSGGSIRSSYSRFSSSGGGGGGGRFSSSSGYGGGSSRVCGRGGGGSFGYSYGGGSGGGFSASSLGGGFGGGSRGFGGASGGGYSSSGGFGGGFGGGSGGGFGGGYGSGFGGFGGFGGGAGGGDGGILTANEKSTMQELNSRLASYLDKVQALEEANNDLENKIQDWYDKKGPAAIQKNYSPYYNTIDDLKDQIVDLTVGNNKTLLDIDNTRMTLDDFRIKFEMEQNLRQGVDADINGLRQVLDNLTMEKSDLEMQYETLQEELMALKKNHKEEMSQLTGQNSGDVNVEINVAPGKDLTKTLNDMRQEYEQLIAKNRKDIENQYETQITQIEHEVSSSGQEVQSSAKEVTQLRHGVQELEIELQSQLSKKAALEKSLE…	912	1	1	1	449.21	2	-0.0003	234	240	0	42.52	0.0011	R	MTLDDFR	I
5	1::sp|cRAP041|P35527|K1C9_HUMAN	Keratin, type I cytoskeletal 9 OS=Homo sapiens GN=KRT9 PE=1 SV=3	2974	56	8.4e-294	62255	191	175	37	37	77.5	5.14	MSCRQFSSSYLSRSGGGGGGGLGSGGSIRSSYSRFSSSGGGGGGGRFSSSSGYGGGSSRVCGRGGGGSFGYSYGGGSGGGFSASSLGGGFGGGSRGFGGASGGGYSSSGGFGGGFGGGSGGGFGGGYGSGFGGFGGFGGGAGGGDGGILTANEKSTMQELNSRLASYLDKVQALEEANNDLENKIQDWYDKKGPAAIQKNYSPYYNTIDDLKDQIVDLTVGNNKTLLDIDNTRMTLDDFRIKFEMEQNLRQGVDADINGLRQVLDNLTMEKSDLEMQYETLQEELMALKKNHKEEMSQLTGQNSGDVNVEINVAPGKDLTKTLNDMRQEYEQLIAKNRKDIENQYETQITQIEHEVSSSGQEVQSSAKEVTQLRHGVQELEIELQSQLSKKAALEKSLE…	1123	1	1	1	457.207	2	-0.0016	234	240	0	46.14	0.00036	R	MTLDDFR	I		Oxidation (M)	0.3000000.0
5	1::sp|cRAP041|P35527|K1C9_HUMAN	Keratin, type I cytoskeletal 9 OS=Homo sapiens GN=KRT9 PE=1 SV=3	2974	56	8.4e-294	62255	191	175	37	37	77.5	5.14	MSCRQFSSSYLSRSGGGGGGGLGSGGSIRSSYSRFSSSGGGGGGGRFSSSSGYGGGSSRVCGRGGGGSFGYSYGGGSGGGFSASSLGGGFGGGSRGFGGASGGGYSSSGGFGGGFGGGSGGGFGGGYGSGFGGFGGFGGGAGGGDGGILTANEKSTMQELNSRLASYLDKVQALEEANNDLENKIQDWYDKKGPAAIQKNYSPYYNTIDDLKDQIVDLTVGNNKTLLDIDNTRMTLDDFRIKFEMEQNLRQGVDADINGLRQVLDNLTMEKSDLEMQYETLQEELMALKKNHKEEMSQLTGQNSGDVNVEINVAPGKDLTKTLNDMRQEYEQLIAKNRKDIENQYETQITQIEHEVSSSGQEVQSSAKEVTQLRHGVQELEIELQSQLSKKAALEKSLE…	1348	1	1	1	484.231	2	0.0028	185	191	0	34.24	0.015	K	IQDWYDK	K
5	1::sp|cRAP041|P35527|K1C9_HUMAN	Keratin, type I cytoskeletal 9 OS=Homo sapiens GN=KRT9 PE=1 SV=3	2974	56	8.4e-294	62255	191	175	37	37	77.5	5.14	MSCRQFSSSYLSRSGGGGGGGLGSGGSIRSSYSRFSSSGGGGGGGRFSSSSGYGGGSSRVCGRGGGGSFGYSYGGGSGGGFSASSLGGGFGGGSRGFGGASGGGYSSSGGFGGGFGGGSGGGFGGGYGSGFGGFGGFGGGAGGGDGGILTANEKSTMQELNSRLASYLDKVQALEEANNDLENKIQDWYDKKGPAAIQKNYSPYYNTIDDLKDQIVDLTVGNNKTLLDIDNTRMTLDDFRIKFEMEQNLRQGVDADINGLRQVLDNLTMEKSDLEMQYETLQEELMALKKNHKEEMSQLTGQNSGDVNVEINVAPGKDLTKTLNDMRQEYEQLIAKNRKDIENQYETQITQIEHEVSSSGQEVQSSAKEVTQLRHGVQELEIELQSQLSKKAALEKSLE…	1420	1	1	1	491.72	2	-0.0011	35	46	0	59.4	3e-05	R	FSSSGGGGGGGR	F
5	1::sp|cRAP041|P35527|K1C9_HUMAN	Keratin, type I cytoskeletal 9 OS=Homo sapiens GN=KRT9 PE=1 SV=3	2974	56	8.4e-294	62255	191	175	37	37	77.5	5.14	MSCRQFSSSYLSRSGGGGGGGLGSGGSIRSSYSRFSSSGGGGGGGRFSSSSGYGGGSSRVCGRGGGGSFGYSYGGGSGGGFSASSLGGGFGGGSRGFGGASGGGYSSSGGFGGGFGGGSGGGFGGGYGSGFGGFGGFGGGAGGGDGGILTANEKSTMQELNSRLASYLDKVQALEEANNDLENKIQDWYDKKGPAAIQKNYSPYYNTIDDLKDQIVDLTVGNNKTLLDIDNTRMTLDDFRIKFEMEQNLRQGVDADINGLRQVLDNLTMEKSDLEMQYETLQEELMALKKNHKEEMSQLTGQNSGDVNVEINVAPGKDLTKTLNDMRQEYEQLIAKNRKDIENQYETQITQIEHEVSSSGQEVQSSAKEVTQLRHGVQELEIELQSQLSKKAALEKSLE…	1794	1	1	1	530.785	2	-0.0003	225	233	0	65.76	2.4e-05	K	TLLDIDNTR	M
5	1::sp|cRAP041|P35527|K1C9_HUMAN	Keratin, type I cytoskeletal 9 OS=Homo sapiens GN=KRT9 PE=1 SV=3	2974	56	8.4e-294	62255	191	175	37	37	77.5	5.14	MSCRQFSSSYLSRSGGGGGGGLGSGGSIRSSYSRFSSSGGGGGGGRFSSSSGYGGGSSRVCGRGGGGSFGYSYGGGSGGGFSASSLGGGFGGGSRGFGGASGGGYSSSGGFGGGFGGGSGGGFGGGYGSGFGGFGGFGGGAGGGDGGILTANEKSTMQELNSRLASYLDKVQALEEANNDLENKIQDWYDKKGPAAIQKNYSPYYNTIDDLKDQIVDLTVGNNKTLLDIDNTRMTLDDFRIKFEMEQNLRQGVDADINGLRQVLDNLTMEKSDLEMQYETLQEELMALKKNHKEEMSQLTGQNSGDVNVEINVAPGKDLTKTLNDMRQEYEQLIAKNRKDIENQYETQITQIEHEVSSSGQEVQSSAKEVTQLRHGVQELEIELQSQLSKKAALEKSLE…	1798	1	1	1	531.277	2	-0.0014	225	233	0	58.67	0.00011	K	TLLDIDNTR	M		Deamidated (NQ)	0.000000100.0
5	1::sp|cRAP041|P35527|K1C9_HUMAN	Keratin, type I cytoskeletal 9 OS=Homo sapiens GN=KRT9 PE=1 SV=3	2974	56	8.4e-294	62255	191	175	37	37	77.5	5.14	MSCRQFSSSYLSRSGGGGGGGLGSGGSIRSSYSRFSSSGGGGGGGRFSSSSGYGGGSSRVCGRGGGGSFGYSYGGGSGGGFSASSLGGGFGGGSRGFGGASGGGYSSSGGFGGGFGGGSGGGFGGGYGSGFGGFGGFGGGAGGGDGGILTANEKSTMQELNSRLASYLDKVQALEEANNDLENKIQDWYDKKGPAAIQKNYSPYYNTIDDLKDQIVDLTVGNNKTLLDIDNTRMTLDDFRIKFEMEQNLRQGVDADINGLRQVLDNLTMEKSDLEMQYETLQEELMALKKNHKEEMSQLTGQNSGDVNVEINVAPGKDLTKTLNDMRQEYEQLIAKNRKDIENQYETQITQIEHEVSSSGQEVQSSAKEVTQLRHGVQELEIELQSQLSKKAALEKSLE…	1817	1	1	1	533.253	2	0.0003	155	163	0	59.95	4.9e-05	K	STMQELNSR	L
5	1::sp|cRAP041|P35527|K1C9_HUMAN	Keratin, type I cytoskeletal 9 OS=Homo sapiens GN=KRT9 PE=1 SV=3	2974	56	8.4e-294	62255	191	175	37	37	77.5	5.14	MSCRQFSSSYLSRSGGGGGGGLGSGGSIRSSYSRFSSSGGGGGGGRFSSSSGYGGGSSRVCGRGGGGSFGYSYGGGSGGGFSASSLGGGFGGGSRGFGGASGGGYSSSGGFGGGFGGGSGGGFGGGYGSGFGGFGGFGGGAGGGDGGILTANEKSTMQELNSRLASYLDKVQALEEANNDLENKIQDWYDKKGPAAIQKNYSPYYNTIDDLKDQIVDLTVGNNKTLLDIDNTRMTLDDFRIKFEMEQNLRQGVDADINGLRQVLDNLTMEKSDLEMQYETLQEELMALKKNHKEEMSQLTGQNSGDVNVEINVAPGKDLTKTLNDMRQEYEQLIAKNRKDIENQYETQITQIEHEVSSSGQEVQSSAKEVTQLRHGVQELEIELQSQLSKKAALEKSLE…	1821	1	1	1	533.751	2	-0.0032	243	250	0	41.54	0.0035	K	FEMEQNLR	Q
5	1::sp|cRAP041|P35527|K1C9_HUMAN	Keratin, type I cytoskeletal 9 OS=Homo sapiens GN=KRT9 PE=1 SV=3	2974	56	8.4e-294	62255	191	175	37	37	77.5	5.14	MSCRQFSSSYLSRSGGGGGGGLGSGGSIRSSYSRFSSSGGGGGGGRFSSSSGYGGGSSRVCGRGGGGSFGYSYGGGSGGGFSASSLGGGFGGGSRGFGGASGGGYSSSGGFGGGFGGGSGGGFGGGYGSGFGGFGGFGGGAGGGDGGILTANEKSTMQELNSRLASYLDKVQALEEANNDLENKIQDWYDKKGPAAIQKNYSPYYNTIDDLKDQIVDLTVGNNKTLLDIDNTRMTLDDFRIKFEMEQNLRQGVDADINGLRQVLDNLTMEKSDLEMQYETLQEELMALKKNHKEEMSQLTGQNSGDVNVEINVAPGKDLTKTLNDMRQEYEQLIAKNRKDIENQYETQITQIEHEVSSSGQEVQSSAKEVTQLRHGVQELEIELQSQLSKKAALEKSLE…	1870	1	1	1	541.25	2	-0.0004	155	163	0	70.86	3e-06	K	STMQELNSR	L		Oxidation (M)	0.003000000.0
5	1::sp|cRAP041|P35527|K1C9_HUMAN	Keratin, type I cytoskeletal 9 OS=Homo sapiens GN=KRT9 PE=1 SV=3	2974	56	8.4e-294	62255	191	175	37	37	77.5	5.14	MSCRQFSSSYLSRSGGGGGGGLGSGGSIRSSYSRFSSSGGGGGGGRFSSSSGYGGGSSRVCGRGGGGSFGYSYGGGSGGGFSASSLGGGFGGGSRGFGGASGGGYSSSGGFGGGFGGGSGGGFGGGYGSGFGGFGGFGGGAGGGDGGILTANEKSTMQELNSRLASYLDKVQALEEANNDLENKIQDWYDKKGPAAIQKNYSPYYNTIDDLKDQIVDLTVGNNKTLLDIDNTRMTLDDFRIKFEMEQNLRQGVDADINGLRQVLDNLTMEKSDLEMQYETLQEELMALKKNHKEEMSQLTGQNSGDVNVEINVAPGKDLTKTLNDMRQEYEQLIAKNRKDIENQYETQITQIEHEVSSSGQEVQSSAKEVTQLRHGVQELEIELQSQLSKKAALEKSLE…	1881	1	1	1	541.75	2	-0.0007	243	250	0	46.74	0.00073	K	FEMEQNLR	Q		Oxidation (M)	0.00300000.0
5	1::sp|cRAP041|P35527|K1C9_HUMAN	Keratin, type I cytoskeletal 9 OS=Homo sapiens GN=KRT9 PE=1 SV=3	2974	56	8.4e-294	62255	191	175	37	37	77.5	5.14	MSCRQFSSSYLSRSGGGGGGGLGSGGSIRSSYSRFSSSGGGGGGGRFSSSSGYGGGSSRVCGRGGGGSFGYSYGGGSGGGFSASSLGGGFGGGSRGFGGASGGGYSSSGGFGGGFGGGSGGGFGGGYGSGFGGFGGFGGGAGGGDGGILTANEKSTMQELNSRLASYLDKVQALEEANNDLENKIQDWYDKKGPAAIQKNYSPYYNTIDDLKDQIVDLTVGNNKTLLDIDNTRMTLDDFRIKFEMEQNLRQGVDADINGLRQVLDNLTMEKSDLEMQYETLQEELMALKKNHKEEMSQLTGQNSGDVNVEINVAPGKDLTKTLNDMRQEYEQLIAKNRKDIENQYETQITQIEHEVSSSGQEVQSSAKEVTQLRHGVQELEIELQSQLSKKAALEKSLE…	2113	1	1	1	561.295	2	-0.0001	328	336	0	84.8	2.1e-07	R	QEYEQLIAK	N
5	1::sp|cRAP041|P35527|K1C9_HUMAN	Keratin, type I cytoskeletal 9 OS=Homo sapiens GN=KRT9 PE=1 SV=3	2974	56	8.4e-294	62255	191	175	37	37	77.5	5.14	MSCRQFSSSYLSRSGGGGGGGLGSGGSIRSSYSRFSSSGGGGGGGRFSSSSGYGGGSSRVCGRGGGGSFGYSYGGGSGGGFSASSLGGGFGGGSRGFGGASGGGYSSSGGFGGGFGGGSGGGFGGGYGSGFGGFGGFGGGAGGGDGGILTANEKSTMQELNSRLASYLDKVQALEEANNDLENKIQDWYDKKGPAAIQKNYSPYYNTIDDLKDQIVDLTVGNNKTLLDIDNTRMTLDDFRIKFEMEQNLRQGVDADINGLRQVLDNLTMEKSDLEMQYETLQEELMALKKNHKEEMSQLTGQNSGDVNVEINVAPGKDLTKTLNDMRQEYEQLIAKNRKDIENQYETQITQIEHEVSSSGQEVQSSAKEVTQLRHGVQELEIELQSQLSKKAALEKSLE…	2382	1	1	1	579.299	2	-0.0007	251	261	0	77.43	7.7e-07	R	QGVDADINGLR	Q
5	1::sp|cRAP041|P35527|K1C9_HUMAN	Keratin, type I cytoskeletal 9 OS=Homo sapiens GN=KRT9 PE=1 SV=3	2974	56	8.4e-294	62255	191	175	37	37	77.5	5.14	MSCRQFSSSYLSRSGGGGGGGLGSGGSIRSSYSRFSSSGGGGGGGRFSSSSGYGGGSSRVCGRGGGGSFGYSYGGGSGGGFSASSLGGGFGGGSRGFGGASGGGYSSSGGFGGGFGGGSGGGFGGGYGSGFGGFGGFGGGAGGGDGGILTANEKSTMQELNSRLASYLDKVQALEEANNDLENKIQDWYDKKGPAAIQKNYSPYYNTIDDLKDQIVDLTVGNNKTLLDIDNTRMTLDDFRIKFEMEQNLRQGVDADINGLRQVLDNLTMEKSDLEMQYETLQEELMALKKNHKEEMSQLTGQNSGDVNVEINVAPGKDLTKTLNDMRQEYEQLIAKNRKDIENQYETQITQIEHEVSSSGQEVQSSAKEVTQLRHGVQELEIELQSQLSKKAALEKSLE…	2390	1	1	1	579.791	2	-0.0007	251	261	0	89.57	5.2e-08	R	QGVDADINGLR	Q		Deamidated (NQ)	0.00000001000.0
5	1::sp|cRAP041|P35527|K1C9_HUMAN	Keratin, type I cytoskeletal 9 OS=Homo sapiens GN=KRT9 PE=1 SV=3	2974	56	8.4e-294	62255	191	175	37	37	77.5	5.14	MSCRQFSSSYLSRSGGGGGGGLGSGGSIRSSYSRFSSSGGGGGGGRFSSSSGYGGGSSRVCGRGGGGSFGYSYGGGSGGGFSASSLGGGFGGGSRGFGGASGGGYSSSGGFGGGFGGGSGGGFGGGYGSGFGGFGGFGGGAGGGDGGILTANEKSTMQELNSRLASYLDKVQALEEANNDLENKIQDWYDKKGPAAIQKNYSPYYNTIDDLKDQIVDLTVGNNKTLLDIDNTRMTLDDFRIKFEMEQNLRQGVDADINGLRQVLDNLTMEKSDLEMQYETLQEELMALKKNHKEEMSQLTGQNSGDVNVEINVAPGKDLTKTLNDMRQEYEQLIAKNRKDIENQYETQITQIEHEVSSSGQEVQSSAKEVTQLRHGVQELEIELQSQLSKKAALEKSLE…	2567	1	1	1	595.808	2	0.0005	262	271	0	65.25	2.4e-05	R	QVLDNLTMEK	S
5	1::sp|cRAP041|P35527|K1C9_HUMAN	Keratin, type I cytoskeletal 9 OS=Homo sapiens GN=KRT9 PE=1 SV=3	2974	56	8.4e-294	62255	191	175	37	37	77.5	5.14	MSCRQFSSSYLSRSGGGGGGGLGSGGSIRSSYSRFSSSGGGGGGGRFSSSSGYGGGSSRVCGRGGGGSFGYSYGGGSGGGFSASSLGGGFGGGSRGFGGASGGGYSSSGGFGGGFGGGSGGGFGGGYGSGFGGFGGFGGGAGGGDGGILTANEKSTMQELNSRLASYLDKVQALEEANNDLENKIQDWYDKKGPAAIQKNYSPYYNTIDDLKDQIVDLTVGNNKTLLDIDNTRMTLDDFRIKFEMEQNLRQGVDADINGLRQVLDNLTMEKSDLEMQYETLQEELMALKKNHKEEMSQLTGQNSGDVNVEINVAPGKDLTKTLNDMRQEYEQLIAKNRKDIENQYETQITQIEHEVSSSGQEVQSSAKEVTQLRHGVQELEIELQSQLSKKAALEKSLE…	2681	1	1	1	603.805	2	-0.0002	262	271	0	67.03	1.5e-05	R	QVLDNLTMEK	S		Oxidation (M)	0.0000000300.0
5	1::sp|cRAP041|P35527|K1C9_HUMAN	Keratin, type I cytoskeletal 9 OS=Homo sapiens GN=KRT9 PE=1 SV=3	2974	56	8.4e-294	62255	191	175	37	37	77.5	5.14	MSCRQFSSSYLSRSGGGGGGGLGSGGSIRSSYSRFSSSGGGGGGGRFSSSSGYGGGSSRVCGRGGGGSFGYSYGGGSGGGFSASSLGGGFGGGSRGFGGASGGGYSSSGGFGGGFGGGSGGGFGGGYGSGFGGFGGFGGGAGGGDGGILTANEKSTMQELNSRLASYLDKVQALEEANNDLENKIQDWYDKKGPAAIQKNYSPYYNTIDDLKDQIVDLTVGNNKTLLDIDNTRMTLDDFRIKFEMEQNLRQGVDADINGLRQVLDNLTMEKSDLEMQYETLQEELMALKKNHKEEMSQLTGQNSGDVNVEINVAPGKDLTKTLNDMRQEYEQLIAKNRKDIENQYETQITQIEHEVSSSGQEVQSSAKEVTQLRHGVQELEIELQSQLSKKAALEKSLE…	2796	1	1	1	616.802	2	-0.0011	14	29	0	111.43	5e-10	R	SGGGGGGGLGSGGSIR	S
5	1::sp|cRAP041|P35527|K1C9_HUMAN	Keratin, type I cytoskeletal 9 OS=Homo sapiens GN=KRT9 PE=1 SV=3	2974	56	8.4e-294	62255	191	175	37	37	77.5	5.14	MSCRQFSSSYLSRSGGGGGGGLGSGGSIRSSYSRFSSSGGGGGGGRFSSSSGYGGGSSRVCGRGGGGSFGYSYGGGSGGGFSASSLGGGFGGGSRGFGGASGGGYSSSGGFGGGFGGGSGGGFGGGYGSGFGGFGGFGGGAGGGDGGILTANEKSTMQELNSRLASYLDKVQALEEANNDLENKIQDWYDKKGPAAIQKNYSPYYNTIDDLKDQIVDLTVGNNKTLLDIDNTRMTLDDFRIKFEMEQNLRQGVDADINGLRQVLDNLTMEKSDLEMQYETLQEELMALKKNHKEEMSQLTGQNSGDVNVEINVAPGKDLTKTLNDMRQEYEQLIAKNRKDIENQYETQITQIEHEVSSSGQEVQSSAKEVTQLRHGVQELEIELQSQLSKKAALEKSLE…	2819	1	1	1	618.265	2	-0.0061	47	59	0	82.21	1.1e-07	R	FSSSSGYGGGSSR	V
5	1::sp|cRAP041|P35527|K1C9_HUMAN	Keratin, type I cytoskeletal 9 OS=Homo sapiens GN=KRT9 PE=1 SV=3	2974	56	8.4e-294	62255	191	175	37	37	77.5	5.14	MSCRQFSSSYLSRSGGGGGGGLGSGGSIRSSYSRFSSSGGGGGGGRFSSSSGYGGGSSRVCGRGGGGSFGYSYGGGSGGGFSASSLGGGFGGGSRGFGGASGGGYSSSGGFGGGFGGGSGGGFGGGYGSGFGGFGGFGGGAGGGDGGILTANEKSTMQELNSRLASYLDKVQALEEANNDLENKIQDWYDKKGPAAIQKNYSPYYNTIDDLKDQIVDLTVGNNKTLLDIDNTRMTLDDFRIKFEMEQNLRQGVDADINGLRQVLDNLTMEKSDLEMQYETLQEELMALKKNHKEEMSQLTGQNSGDVNVEINVAPGKDLTKTLNDMRQEYEQLIAKNRKDIENQYETQITQIEHEVSSSGQEVQSSAKEVTQLRHGVQELEIELQSQLSKKAALEKSLE…	3264	1	1	1	654.342	2	-0.0015	241	250	1	25.46	0.19	R	IKFEMEQNLR	Q
5	1::sp|cRAP041|P35527|K1C9_HUMAN	Keratin, type I cytoskeletal 9 OS=Homo sapiens GN=KRT9 PE=1 SV=3	2974	56	8.4e-294	62255	191	175	37	37	77.5	5.14	MSCRQFSSSYLSRSGGGGGGGLGSGGSIRSSYSRFSSSGGGGGGGRFSSSSGYGGGSSRVCGRGGGGSFGYSYGGGSGGGFSASSLGGGFGGGSRGFGGASGGGYSSSGGFGGGFGGGSGGGFGGGYGSGFGGFGGFGGGAGGGDGGILTANEKSTMQELNSRLASYLDKVQALEEANNDLENKIQDWYDKKGPAAIQKNYSPYYNTIDDLKDQIVDLTVGNNKTLLDIDNTRMTLDDFRIKFEMEQNLRQGVDADINGLRQVLDNLTMEKSDLEMQYETLQEELMALKKNHKEEMSQLTGQNSGDVNVEINVAPGKDLTKTLNDMRQEYEQLIAKNRKDIENQYETQITQIEHEVSSSGQEVQSSAKEVTQLRHGVQELEIELQSQLSKKAALEKSLE…	3267	1	1	1	436.564	3	-0.0008	241	250	1	48.49	0.00099	R	IKFEMEQNLR	Q
5	1::sp|cRAP041|P35527|K1C9_HUMAN	Keratin, type I cytoskeletal 9 OS=Homo sapiens GN=KRT9 PE=1 SV=3	2974	56	8.4e-294	62255	191	175	37	37	77.5	5.14	MSCRQFSSSYLSRSGGGGGGGLGSGGSIRSSYSRFSSSGGGGGGGRFSSSSGYGGGSSRVCGRGGGGSFGYSYGGGSGGGFSASSLGGGFGGGSRGFGGASGGGYSSSGGFGGGFGGGSGGGFGGGYGSGFGGFGGFGGGAGGGDGGILTANEKSTMQELNSRLASYLDKVQALEEANNDLENKIQDWYDKKGPAAIQKNYSPYYNTIDDLKDQIVDLTVGNNKTLLDIDNTRMTLDDFRIKFEMEQNLRQGVDADINGLRQVLDNLTMEKSDLEMQYETLQEELMALKKNHKEEMSQLTGQNSGDVNVEINVAPGKDLTKTLNDMRQEYEQLIAKNRKDIENQYETQITQIEHEVSSSGQEVQSSAKEVTQLRHGVQELEIELQSQLSKKAALEKSLE…	3379	1	1	1	662.339	2	-0.0012	241	250	1	49.66	0.00069	R	IKFEMEQNLR	Q		Oxidation (M)	0.0000300000.0
5	1::sp|cRAP041|P35527|K1C9_HUMAN	Keratin, type I cytoskeletal 9 OS=Homo sapiens GN=KRT9 PE=1 SV=3	2974	56	8.4e-294	62255	191	175	37	37	77.5	5.14	MSCRQFSSSYLSRSGGGGGGGLGSGGSIRSSYSRFSSSGGGGGGGRFSSSSGYGGGSSRVCGRGGGGSFGYSYGGGSGGGFSASSLGGGFGGGSRGFGGASGGGYSSSGGFGGGFGGGSGGGFGGGYGSGFGGFGGFGGGAGGGDGGILTANEKSTMQELNSRLASYLDKVQALEEANNDLENKIQDWYDKKGPAAIQKNYSPYYNTIDDLKDQIVDLTVGNNKTLLDIDNTRMTLDDFRIKFEMEQNLRQGVDADINGLRQVLDNLTMEKSDLEMQYETLQEELMALKKNHKEEMSQLTGQNSGDVNVEINVAPGKDLTKTLNDMRQEYEQLIAKNRKDIENQYETQITQIEHEVSSSGQEVQSSAKEVTQLRHGVQELEIELQSQLSKKAALEKSLE…	3384	1	1	1	441.896	3	-0.0006	241	250	1	66.7	1.4e-05	R	IKFEMEQNLR	Q		Oxidation (M)	0.0000300000.0
5	1::sp|cRAP041|P35527|K1C9_HUMAN	Keratin, type I cytoskeletal 9 OS=Homo sapiens GN=KRT9 PE=1 SV=3	2974	56	8.4e-294	62255	191	175	37	37	77.5	5.14	MSCRQFSSSYLSRSGGGGGGGLGSGGSIRSSYSRFSSSGGGGGGGRFSSSSGYGGGSSRVCGRGGGGSFGYSYGGGSGGGFSASSLGGGFGGGSRGFGGASGGGYSSSGGFGGGFGGGSGGGFGGGYGSGFGGFGGFGGGAGGGDGGILTANEKSTMQELNSRLASYLDKVQALEEANNDLENKIQDWYDKKGPAAIQKNYSPYYNTIDDLKDQIVDLTVGNNKTLLDIDNTRMTLDDFRIKFEMEQNLRQGVDADINGLRQVLDNLTMEKSDLEMQYETLQEELMALKKNHKEEMSQLTGQNSGDVNVEINVAPGKDLTKTLNDMRQEYEQLIAKNRKDIENQYETQITQIEHEVSSSGQEVQSSAKEVTQLRHGVQELEIELQSQLSKKAALEKSLE…	5108	1	1	1	793.884	2	-0.0042	171	184	0	102.8	3.8e-09	K	VQALEEANNDLENK	I
5	1::sp|cRAP041|P35527|K1C9_HUMAN	Keratin, type I cytoskeletal 9 OS=Homo sapiens GN=KRT9 PE=1 SV=3	2974	56	8.4e-294	62255	191	175	37	37	77.5	5.14	MSCRQFSSSYLSRSGGGGGGGLGSGGSIRSSYSRFSSSGGGGGGGRFSSSSGYGGGSSRVCGRGGGGSFGYSYGGGSGGGFSASSLGGGFGGGSRGFGGASGGGYSSSGGFGGGFGGGSGGGFGGGYGSGFGGFGGFGGGAGGGDGGILTANEKSTMQELNSRLASYLDKVQALEEANNDLENKIQDWYDKKGPAAIQKNYSPYYNTIDDLKDQIVDLTVGNNKTLLDIDNTRMTLDDFRIKFEMEQNLRQGVDADINGLRQVLDNLTMEKSDLEMQYETLQEELMALKKNHKEEMSQLTGQNSGDVNVEINVAPGKDLTKTLNDMRQEYEQLIAKNRKDIENQYETQITQIEHEVSSSGQEVQSSAKEVTQLRHGVQELEIELQSQLSKKAALEKSLE…	5110	1	1	1	529.593	3	0	171	184	0	59.74	7.7e-05	K	VQALEEANNDLENK	I
5	1::sp|cRAP041|P35527|K1C9_HUMAN	Keratin, type I cytoskeletal 9 OS=Homo sapiens GN=KRT9 PE=1 SV=3	2974	56	8.4e-294	62255	191	175	37	37	77.5	5.14	MSCRQFSSSYLSRSGGGGGGGLGSGGSIRSSYSRFSSSGGGGGGGRFSSSSGYGGGSSRVCGRGGGGSFGYSYGGGSGGGFSASSLGGGFGGGSRGFGGASGGGYSSSGGFGGGFGGGSGGGFGGGYGSGFGGFGGFGGGAGGGDGGILTANEKSTMQELNSRLASYLDKVQALEEANNDLENKIQDWYDKKGPAAIQKNYSPYYNTIDDLKDQIVDLTVGNNKTLLDIDNTRMTLDDFRIKFEMEQNLRQGVDADINGLRQVLDNLTMEKSDLEMQYETLQEELMALKKNHKEEMSQLTGQNSGDVNVEINVAPGKDLTKTLNDMRQEYEQLIAKNRKDIENQYETQITQIEHEVSSSGQEVQSSAKEVTQLRHGVQELEIELQSQLSKKAALEKSLE…	6011	1	1	1	896.367	2	-0.0014	491	513	0	137.52	1.4e-13	R	GGSGGSYGGGGSGGGYGGGSGSR	G
5	1::sp|cRAP041|P35527|K1C9_HUMAN	Keratin, type I cytoskeletal 9 OS=Homo sapiens GN=KRT9 PE=1 SV=3	2974	56	8.4e-294	62255	191	175	37	37	77.5	5.14	MSCRQFSSSYLSRSGGGGGGGLGSGGSIRSSYSRFSSSGGGGGGGRFSSSSGYGGGSSRVCGRGGGGSFGYSYGGGSGGGFSASSLGGGFGGGSRGFGGASGGGYSSSGGFGGGFGGGSGGGFGGGYGSGFGGFGGFGGGAGGGDGGILTANEKSTMQELNSRLASYLDKVQALEEANNDLENKIQDWYDKKGPAAIQKNYSPYYNTIDDLKDQIVDLTVGNNKTLLDIDNTRMTLDDFRIKFEMEQNLRQGVDADINGLRQVLDNLTMEKSDLEMQYETLQEELMALKKNHKEEMSQLTGQNSGDVNVEINVAPGKDLTKTLNDMRQEYEQLIAKNRKDIENQYETQITQIEHEVSSSGQEVQSSAKEVTQLRHGVQELEIELQSQLSKKAALEKSLE…	6167	1	1	1	919.486	2	-0.0013	375	390	0	124.54	2.4e-11	R	HGVQELEIELQSQLSK	K
5	1::sp|cRAP041|P35527|K1C9_HUMAN	Keratin, type I cytoskeletal 9 OS=Homo sapiens GN=KRT9 PE=1 SV=3	2974	56	8.4e-294	62255	191	175	37	37	77.5	5.14	MSCRQFSSSYLSRSGGGGGGGLGSGGSIRSSYSRFSSSGGGGGGGRFSSSSGYGGGSSRVCGRGGGGSFGYSYGGGSGGGFSASSLGGGFGGGSRGFGGASGGGYSSSGGFGGGFGGGSGGGFGGGYGSGFGGFGGFGGGAGGGDGGILTANEKSTMQELNSRLASYLDKVQALEEANNDLENKIQDWYDKKGPAAIQKNYSPYYNTIDDLKDQIVDLTVGNNKTLLDIDNTRMTLDDFRIKFEMEQNLRQGVDADINGLRQVLDNLTMEKSDLEMQYETLQEELMALKKNHKEEMSQLTGQNSGDVNVEINVAPGKDLTKTLNDMRQEYEQLIAKNRKDIENQYETQITQIEHEVSSSGQEVQSSAKEVTQLRHGVQELEIELQSQLSKKAALEKSLE…	6172	1	1	1	613.327	3	-0.0001	375	390	0	98.13	1.1e-08	R	HGVQELEIELQSQLSK	K
5	1::sp|cRAP041|P35527|K1C9_HUMAN	Keratin, type I cytoskeletal 9 OS=Homo sapiens GN=KRT9 PE=1 SV=3	2974	56	8.4e-294	62255	191	175	37	37	77.5	5.14	MSCRQFSSSYLSRSGGGGGGGLGSGGSIRSSYSRFSSSGGGGGGGRFSSSSGYGGGSSRVCGRGGGGSFGYSYGGGSGGGFSASSLGGGFGGGSRGFGGASGGGYSSSGGFGGGFGGGSGGGFGGGYGSGFGGFGGFGGGAGGGDGGILTANEKSTMQELNSRLASYLDKVQALEEANNDLENKIQDWYDKKGPAAIQKNYSPYYNTIDDLKDQIVDLTVGNNKTLLDIDNTRMTLDDFRIKFEMEQNLRQGVDADINGLRQVLDNLTMEKSDLEMQYETLQEELMALKKNHKEEMSQLTGQNSGDVNVEINVAPGKDLTKTLNDMRQEYEQLIAKNRKDIENQYETQITQIEHEVSSSGQEVQSSAKEVTQLRHGVQELEIELQSQLSKKAALEKSLE…	6234	1	1	1	617.98	3	-0.0015	322	336	1	22.19	0.54	K	TLNDMRQEYEQLIAK	N
5	1::sp|cRAP041|P35527|K1C9_HUMAN	Keratin, type I cytoskeletal 9 OS=Homo sapiens GN=KRT9 PE=1 SV=3	2974	56	8.4e-294	62255	191	175	37	37	77.5	5.14	MSCRQFSSSYLSRSGGGGGGGLGSGGSIRSSYSRFSSSGGGGGGGRFSSSSGYGGGSSRVCGRGGGGSFGYSYGGGSGGGFSASSLGGGFGGGSRGFGGASGGGYSSSGGFGGGFGGGSGGGFGGGYGSGFGGFGGFGGGAGGGDGGILTANEKSTMQELNSRLASYLDKVQALEEANNDLENKIQDWYDKKGPAAIQKNYSPYYNTIDDLKDQIVDLTVGNNKTLLDIDNTRMTLDDFRIKFEMEQNLRQGVDADINGLRQVLDNLTMEKSDLEMQYETLQEELMALKKNHKEEMSQLTGQNSGDVNVEINVAPGKDLTKTLNDMRQEYEQLIAKNRKDIENQYETQITQIEHEVSSSGQEVQSSAKEVTQLRHGVQELEIELQSQLSKKAALEKSLE…	6236	1	1	1	926.467	2	0.0007	322	336	1	71.53	6.3e-06	K	TLNDMRQEYEQLIAK	N
5	1::sp|cRAP041|P35527|K1C9_HUMAN	Keratin, type I cytoskeletal 9 OS=Homo sapiens GN=KRT9 PE=1 SV=3	2974	56	8.4e-294	62255	191	175	37	37	77.5	5.14	MSCRQFSSSYLSRSGGGGGGGLGSGGSIRSSYSRFSSSGGGGGGGRFSSSSGYGGGSSRVCGRGGGGSFGYSYGGGSGGGFSASSLGGGFGGGSRGFGGASGGGYSSSGGFGGGFGGGSGGGFGGGYGSGFGGFGGFGGGAGGGDGGILTANEKSTMQELNSRLASYLDKVQALEEANNDLENKIQDWYDKKGPAAIQKNYSPYYNTIDDLKDQIVDLTVGNNKTLLDIDNTRMTLDDFRIKFEMEQNLRQGVDADINGLRQVLDNLTMEKSDLEMQYETLQEELMALKKNHKEEMSQLTGQNSGDVNVEINVAPGKDLTKTLNDMRQEYEQLIAKNRKDIENQYETQITQIEHEVSSSGQEVQSSAKEVTQLRHGVQELEIELQSQLSKKAALEKSLE…	6297	1	1	1	623.313	3	0.0035	322	336	1	26.54	0.2	K	TLNDMRQEYEQLIAK	N		Oxidation (M)	0.000030000000000.0
5	1::sp|cRAP041|P35527|K1C9_HUMAN	Keratin, type I cytoskeletal 9 OS=Homo sapiens GN=KRT9 PE=1 SV=3	2974	56	8.4e-294	62255	191	175	37	37	77.5	5.14	MSCRQFSSSYLSRSGGGGGGGLGSGGSIRSSYSRFSSSGGGGGGGRFSSSSGYGGGSSRVCGRGGGGSFGYSYGGGSGGGFSASSLGGGFGGGSRGFGGASGGGYSSSGGFGGGFGGGSGGGFGGGYGSGFGGFGGFGGGAGGGDGGILTANEKSTMQELNSRLASYLDKVQALEEANNDLENKIQDWYDKKGPAAIQKNYSPYYNTIDDLKDQIVDLTVGNNKTLLDIDNTRMTLDDFRIKFEMEQNLRQGVDADINGLRQVLDNLTMEKSDLEMQYETLQEELMALKKNHKEEMSQLTGQNSGDVNVEINVAPGKDLTKTLNDMRQEYEQLIAKNRKDIENQYETQITQIEHEVSSSGQEVQSSAKEVTQLRHGVQELEIELQSQLSKKAALEKSLE…	6665	1	1	1	656.024	3	-0.0027	375	391	1	73.89	2e-06	R	HGVQELEIELQSQLSKK	A
5	1::sp|cRAP041|P35527|K1C9_HUMAN	Keratin, type I cytoskeletal 9 OS=Homo sapiens GN=KRT9 PE=1 SV=3	2974	56	8.4e-294	62255	191	175	37	37	77.5	5.14	MSCRQFSSSYLSRSGGGGGGGLGSGGSIRSSYSRFSSSGGGGGGGRFSSSSGYGGGSSRVCGRGGGGSFGYSYGGGSGGGFSASSLGGGFGGGSRGFGGASGGGYSSSGGFGGGFGGGSGGGFGGGYGSGFGGFGGFGGGAGGGDGGILTANEKSTMQELNSRLASYLDKVQALEEANNDLENKIQDWYDKKGPAAIQKNYSPYYNTIDDLKDQIVDLTVGNNKTLLDIDNTRMTLDDFRIKFEMEQNLRQGVDADINGLRQVLDNLTMEKSDLEMQYETLQEELMALKKNHKEEMSQLTGQNSGDVNVEINVAPGKDLTKTLNDMRQEYEQLIAKNRKDIENQYETQITQIEHEVSSSGQEVQSSAKEVTQLRHGVQELEIELQSQLSKKAALEKSLE…	6669	1	1	1	656.359	3	0.0168	375	391	1	51.52	0.00036	R	HGVQELEIELQSQLSKK	A		Deamidated (NQ)	0.00010000000000000.0
5	1::sp|cRAP041|P35527|K1C9_HUMAN	Keratin, type I cytoskeletal 9 OS=Homo sapiens GN=KRT9 PE=1 SV=3	2974	56	8.4e-294	62255	191	175	37	37	77.5	5.14	MSCRQFSSSYLSRSGGGGGGGLGSGGSIRSSYSRFSSSGGGGGGGRFSSSSGYGGGSSRVCGRGGGGSFGYSYGGGSGGGFSASSLGGGFGGGSRGFGGASGGGYSSSGGFGGGFGGGSGGGFGGGYGSGFGGFGGFGGGAGGGDGGILTANEKSTMQELNSRLASYLDKVQALEEANNDLENKIQDWYDKKGPAAIQKNYSPYYNTIDDLKDQIVDLTVGNNKTLLDIDNTRMTLDDFRIKFEMEQNLRQGVDADINGLRQVLDNLTMEKSDLEMQYETLQEELMALKKNHKEEMSQLTGQNSGDVNVEINVAPGKDLTKTLNDMRQEYEQLIAKNRKDIENQYETQITQIEHEVSSSGQEVQSSAKEVTQLRHGVQELEIELQSQLSKKAALEKSLE…	6978	1	1	1	699.015	3	-0.0073	428	444	0	83.03	4.7e-07	R	QEIECQNQEYSLLLSIK	M
5	1::sp|cRAP041|P35527|K1C9_HUMAN	Keratin, type I cytoskeletal 9 OS=Homo sapiens GN=KRT9 PE=1 SV=3	2974	56	8.4e-294	62255	191	175	37	37	77.5	5.14	MSCRQFSSSYLSRSGGGGGGGLGSGGSIRSSYSRFSSSGGGGGGGRFSSSSGYGGGSSRVCGRGGGGSFGYSYGGGSGGGFSASSLGGGFGGGSRGFGGASGGGYSSSGGFGGGFGGGSGGGFGGGYGSGFGGFGGFGGGAGGGDGGILTANEKSTMQELNSRLASYLDKVQALEEANNDLENKIQDWYDKKGPAAIQKNYSPYYNTIDDLKDQIVDLTVGNNKTLLDIDNTRMTLDDFRIKFEMEQNLRQGVDADINGLRQVLDNLTMEKSDLEMQYETLQEELMALKKNHKEEMSQLTGQNSGDVNVEINVAPGKDLTKTLNDMRQEYEQLIAKNRKDIENQYETQITQIEHEVSSSGQEVQSSAKEVTQLRHGVQELEIELQSQLSKKAALEKSLE…	6979	1	1	1	1048.02	2	-0.0016	428	444	0	115.82	2.5e-10	R	QEIECQNQEYSLLLSIK	M
5	1::sp|cRAP041|P35527|K1C9_HUMAN	Keratin, type I cytoskeletal 9 OS=Homo sapiens GN=KRT9 PE=1 SV=3	2974	56	8.4e-294	62255	191	175	37	37	77.5	5.14	MSCRQFSSSYLSRSGGGGGGGLGSGGSIRSSYSRFSSSGGGGGGGRFSSSSGYGGGSSRVCGRGGGGSFGYSYGGGSGGGFSASSLGGGFGGGSRGFGGASGGGYSSSGGFGGGFGGGSGGGFGGGYGSGFGGFGGFGGGAGGGDGGILTANEKSTMQELNSRLASYLDKVQALEEANNDLENKIQDWYDKKGPAAIQKNYSPYYNTIDDLKDQIVDLTVGNNKTLLDIDNTRMTLDDFRIKFEMEQNLRQGVDADINGLRQVLDNLTMEKSDLEMQYETLQEELMALKKNHKEEMSQLTGQNSGDVNVEINVAPGKDLTKTLNDMRQEYEQLIAKNRKDIENQYETQITQIEHEVSSSGQEVQSSAKEVTQLRHGVQELEIELQSQLSKKAALEKSLE…	6984	1	1	1	1048.52	2	0.0166	428	444	0	83.15	4.6e-07	R	QEIECQNQEYSLLLSIK	M		Deamidated (NQ)	0.00000100000000000.0
5	1::sp|cRAP041|P35527|K1C9_HUMAN	Keratin, type I cytoskeletal 9 OS=Homo sapiens GN=KRT9 PE=1 SV=3	2974	56	8.4e-294	62255	191	175	37	37	77.5	5.14	MSCRQFSSSYLSRSGGGGGGGLGSGGSIRSSYSRFSSSGGGGGGGRFSSSSGYGGGSSRVCGRGGGGSFGYSYGGGSGGGFSASSLGGGFGGGSRGFGGASGGGYSSSGGFGGGFGGGSGGGFGGGYGSGFGGFGGFGGGAGGGDGGILTANEKSTMQELNSRLASYLDKVQALEEANNDLENKIQDWYDKKGPAAIQKNYSPYYNTIDDLKDQIVDLTVGNNKTLLDIDNTRMTLDDFRIKFEMEQNLRQGVDADINGLRQVLDNLTMEKSDLEMQYETLQEELMALKKNHKEEMSQLTGQNSGDVNVEINVAPGKDLTKTLNDMRQEYEQLIAKNRKDIENQYETQITQIEHEVSSSGQEVQSSAKEVTQLRHGVQELEIELQSQLSKKAALEKSLE…	7647	1	1	1	767.044	3	-0.0032	272	290	1	73.84	4.1e-06	K	SDLEMQYETLQEELMALKK	N
5	1::sp|cRAP041|P35527|K1C9_HUMAN	Keratin, type I cytoskeletal 9 OS=Homo sapiens GN=KRT9 PE=1 SV=3	2974	56	8.4e-294	62255	191	175	37	37	77.5	5.14	MSCRQFSSSYLSRSGGGGGGGLGSGGSIRSSYSRFSSSGGGGGGGRFSSSSGYGGGSSRVCGRGGGGSFGYSYGGGSGGGFSASSLGGGFGGGSRGFGGASGGGYSSSGGFGGGFGGGSGGGFGGGYGSGFGGFGGFGGGAGGGDGGILTANEKSTMQELNSRLASYLDKVQALEEANNDLENKIQDWYDKKGPAAIQKNYSPYYNTIDDLKDQIVDLTVGNNKTLLDIDNTRMTLDDFRIKFEMEQNLRQGVDADINGLRQVLDNLTMEKSDLEMQYETLQEELMALKKNHKEEMSQLTGQNSGDVNVEINVAPGKDLTKTLNDMRQEYEQLIAKNRKDIENQYETQITQIEHEVSSSGQEVQSSAKEVTQLRHGVQELEIELQSQLSKKAALEKSLE…	7705	1	1	1	772.375	3	-0.0033	272	290	1	62.87	5e-05	K	SDLEMQYETLQEELMALKK	N		Oxidation (M)	0.0000000000000030000.0
5	1::sp|cRAP041|P35527|K1C9_HUMAN	Keratin, type I cytoskeletal 9 OS=Homo sapiens GN=KRT9 PE=1 SV=3	2974	56	8.4e-294	62255	191	175	37	37	77.5	5.14	MSCRQFSSSYLSRSGGGGGGGLGSGGSIRSSYSRFSSSGGGGGGGRFSSSSGYGGGSSRVCGRGGGGSFGYSYGGGSGGGFSASSLGGGFGGGSRGFGGASGGGYSSSGGFGGGFGGGSGGGFGGGYGSGFGGFGGFGGGAGGGDGGILTANEKSTMQELNSRLASYLDKVQALEEANNDLENKIQDWYDKKGPAAIQKNYSPYYNTIDDLKDQIVDLTVGNNKTLLDIDNTRMTLDDFRIKFEMEQNLRQGVDADINGLRQVLDNLTMEKSDLEMQYETLQEELMALKKNHKEEMSQLTGQNSGDVNVEINVAPGKDLTKTLNDMRQEYEQLIAKNRKDIENQYETQITQIEHEVSSSGQEVQSSAKEVTQLRHGVQELEIELQSQLSKKAALEKSLE…	7741	1	1	1	777.706	3	-0.005	272	290	1	73.78	3.9e-06	K	SDLEMQYETLQEELMALKK	N		2 Oxidation (M)	0.0000300000000030000.0
5	1::sp|cRAP041|P35527|K1C9_HUMAN	Keratin, type I cytoskeletal 9 OS=Homo sapiens GN=KRT9 PE=1 SV=3	2974	56	8.4e-294	62255	191	175	37	37	77.5	5.14	MSCRQFSSSYLSRSGGGGGGGLGSGGSIRSSYSRFSSSGGGGGGGRFSSSSGYGGGSSRVCGRGGGGSFGYSYGGGSGGGFSASSLGGGFGGGSRGFGGASGGGYSSSGGFGGGFGGGSGGGFGGGYGSGFGGFGGFGGGAGGGDGGILTANEKSTMQELNSRLASYLDKVQALEEANNDLENKIQDWYDKKGPAAIQKNYSPYYNTIDDLKDQIVDLTVGNNKTLLDIDNTRMTLDDFRIKFEMEQNLRQGVDADINGLRQVLDNLTMEKSDLEMQYETLQEELMALKKNHKEEMSQLTGQNSGDVNVEINVAPGKDLTKTLNDMRQEYEQLIAKNRKDIENQYETQITQIEHEVSSSGQEVQSSAKEVTQLRHGVQELEIELQSQLSKKAALEKSLE…	7742	1	1	1	778.044	3	0.0233	272	290	1	45.97	0.0026	K	SDLEMQYETLQEELMALKK	N		Deamidated (NQ); 2 Oxidation (M)	0.0000310000000030000.0
5	1::sp|cRAP041|P35527|K1C9_HUMAN	Keratin, type I cytoskeletal 9 OS=Homo sapiens GN=KRT9 PE=1 SV=3	2974	56	8.4e-294	62255	191	175	37	37	77.5	5.14	MSCRQFSSSYLSRSGGGGGGGLGSGGSIRSSYSRFSSSGGGGGGGRFSSSSGYGGGSSRVCGRGGGGSFGYSYGGGSGGGFSASSLGGGFGGGSRGFGGASGGGYSSSGGFGGGFGGGSGGGFGGGYGSGFGGFGGFGGGAGGGDGGILTANEKSTMQELNSRLASYLDKVQALEEANNDLENKIQDWYDKKGPAAIQKNYSPYYNTIDDLKDQIVDLTVGNNKTLLDIDNTRMTLDDFRIKFEMEQNLRQGVDADINGLRQVLDNLTMEKSDLEMQYETLQEELMALKKNHKEEMSQLTGQNSGDVNVEINVAPGKDLTKTLNDMRQEYEQLIAKNRKDIENQYETQITQIEHEVSSSGQEVQSSAKEVTQLRHGVQELEIELQSQLSKKAALEKSLE…	7844	1	1	1	793.067	3	-0.0005	164	184	1	136.32	2.4e-12	R	LASYLDKVQALEEANNDLENK	I
5	1::sp|cRAP041|P35527|K1C9_HUMAN	Keratin, type I cytoskeletal 9 OS=Homo sapiens GN=KRT9 PE=1 SV=3	2974	56	8.4e-294	62255	191	175	37	37	77.5	5.14	MSCRQFSSSYLSRSGGGGGGGLGSGGSIRSSYSRFSSSGGGGGGGRFSSSSGYGGGSSRVCGRGGGGSFGYSYGGGSGGGFSASSLGGGFGGGSRGFGGASGGGYSSSGGFGGGFGGGSGGGFGGGYGSGFGGFGGFGGGAGGGDGGILTANEKSTMQELNSRLASYLDKVQALEEANNDLENKIQDWYDKKGPAAIQKNYSPYYNTIDDLKDQIVDLTVGNNKTLLDIDNTRMTLDDFRIKFEMEQNLRQGVDADINGLRQVLDNLTMEKSDLEMQYETLQEELMALKKNHKEEMSQLTGQNSGDVNVEINVAPGKDLTKTLNDMRQEYEQLIAKNRKDIENQYETQITQIEHEVSSSGQEVQSSAKEVTQLRHGVQELEIELQSQLSKKAALEKSLE…	7845	1	1	1	793.395	3	-0.0007	164	184	1	66.62	2.3e-05	R	LASYLDKVQALEEANNDLENK	I		Deamidated (NQ)	0.000000000000001000000.0
5	1::sp|cRAP041|P35527|K1C9_HUMAN	Keratin, type I cytoskeletal 9 OS=Homo sapiens GN=KRT9 PE=1 SV=3	2974	56	8.4e-294	62255	191	175	37	37	77.5	5.14	MSCRQFSSSYLSRSGGGGGGGLGSGGSIRSSYSRFSSSGGGGGGGRFSSSSGYGGGSSRVCGRGGGGSFGYSYGGGSGGGFSASSLGGGFGGGSRGFGGASGGGYSSSGGFGGGFGGGSGGGFGGGYGSGFGGFGGFGGGAGGGDGGILTANEKSTMQELNSRLASYLDKVQALEEANNDLENKIQDWYDKKGPAAIQKNYSPYYNTIDDLKDQIVDLTVGNNKTLLDIDNTRMTLDDFRIKFEMEQNLRQGVDADINGLRQVLDNLTMEKSDLEMQYETLQEELMALKKNHKEEMSQLTGQNSGDVNVEINVAPGKDLTKTLNDMRQEYEQLIAKNRKDIENQYETQITQIEHEVSSSGQEVQSSAKEVTQLRHGVQELEIELQSQLSKKAALEKSLE…	7846	1	1	1	793.4	3	0.0138	164	184	1	53.91	0.00042	R	LASYLDKVQALEEANNDLENK	I		Deamidated (NQ)	0.000000001000000000000.0
5	1::sp|cRAP041|P35527|K1C9_HUMAN	Keratin, type I cytoskeletal 9 OS=Homo sapiens GN=KRT9 PE=1 SV=3	2974	56	8.4e-294	62255	191	175	37	37	77.5	5.14	MSCRQFSSSYLSRSGGGGGGGLGSGGSIRSSYSRFSSSGGGGGGGRFSSSSGYGGGSSRVCGRGGGGSFGYSYGGGSGGGFSASSLGGGFGGGSRGFGGASGGGYSSSGGFGGGFGGGSGGGFGGGYGSGFGGFGGFGGGAGGGDGGILTANEKSTMQELNSRLASYLDKVQALEEANNDLENKIQDWYDKKGPAAIQKNYSPYYNTIDDLKDQIVDLTVGNNKTLLDIDNTRMTLDDFRIKFEMEQNLRQGVDADINGLRQVLDNLTMEKSDLEMQYETLQEELMALKKNHKEEMSQLTGQNSGDVNVEINVAPGKDLTKTLNDMRQEYEQLIAKNRKDIENQYETQITQIEHEVSSSGQEVQSSAKEVTQLRHGVQELEIELQSQLSKKAALEKSLE…	8109	1	1	1	837.381	3	-0.0021	450	472	0	91.98	3.9e-08	K	EIETYHNLLEGGQEDFESSGAGK	I
5	1::sp|cRAP041|P35527|K1C9_HUMAN	Keratin, type I cytoskeletal 9 OS=Homo sapiens GN=KRT9 PE=1 SV=3	2974	56	8.4e-294	62255	191	175	37	37	77.5	5.14	MSCRQFSSSYLSRSGGGGGGGLGSGGSIRSSYSRFSSSGGGGGGGRFSSSSGYGGGSSRVCGRGGGGSFGYSYGGGSGGGFSASSLGGGFGGGSRGFGGASGGGYSSSGGFGGGFGGGSGGGFGGGYGSGFGGFGGFGGGAGGGDGGILTANEKSTMQELNSRLASYLDKVQALEEANNDLENKIQDWYDKKGPAAIQKNYSPYYNTIDDLKDQIVDLTVGNNKTLLDIDNTRMTLDDFRIKFEMEQNLRQGVDADINGLRQVLDNLTMEKSDLEMQYETLQEELMALKKNHKEEMSQLTGQNSGDVNVEINVAPGKDLTKTLNDMRQEYEQLIAKNRKDIENQYETQITQIEHEVSSSGQEVQSSAKEVTQLRHGVQELEIELQSQLSKKAALEKSLE…	8111	1	1	1	1255.57	2	0.0033	450	472	0	95.16	1.9e-08	K	EIETYHNLLEGGQEDFESSGAGK	I
5	1::sp|cRAP041|P35527|K1C9_HUMAN	Keratin, type I cytoskeletal 9 OS=Homo sapiens GN=KRT9 PE=1 SV=3	2974	56	8.4e-294	62255	191	175	37	37	77.5	5.14	MSCRQFSSSYLSRSGGGGGGGLGSGGSIRSSYSRFSSSGGGGGGGRFSSSSGYGGGSSRVCGRGGGGSFGYSYGGGSGGGFSASSLGGGFGGGSRGFGGASGGGYSSSGGFGGGFGGGSGGGFGGGYGSGFGGFGGFGGGAGGGDGGILTANEKSTMQELNSRLASYLDKVQALEEANNDLENKIQDWYDKKGPAAIQKNYSPYYNTIDDLKDQIVDLTVGNNKTLLDIDNTRMTLDDFRIKFEMEQNLRQGVDADINGLRQVLDNLTMEKSDLEMQYETLQEELMALKKNHKEEMSQLTGQNSGDVNVEINVAPGKDLTKTLNDMRQEYEQLIAKNRKDIENQYETQITQIEHEVSSSGQEVQSSAKEVTQLRHGVQELEIELQSQLSKKAALEKSLE…	8117	1	1	1	839.4	3	-0.0091	294	317	0	49.46	0.0011	K	EEMSQLTGQNSGDVNVEINVAPGK	D
5	1::sp|cRAP041|P35527|K1C9_HUMAN	Keratin, type I cytoskeletal 9 OS=Homo sapiens GN=KRT9 PE=1 SV=3	2974	56	8.4e-294	62255	191	175	37	37	77.5	5.14	MSCRQFSSSYLSRSGGGGGGGLGSGGSIRSSYSRFSSSGGGGGGGRFSSSSGYGGGSSRVCGRGGGGSFGYSYGGGSGGGFSASSLGGGFGGGSRGFGGASGGGYSSSGGFGGGFGGGSGGGFGGGYGSGFGGFGGFGGGAGGGDGGILTANEKSTMQELNSRLASYLDKVQALEEANNDLENKIQDWYDKKGPAAIQKNYSPYYNTIDDLKDQIVDLTVGNNKTLLDIDNTRMTLDDFRIKFEMEQNLRQGVDADINGLRQVLDNLTMEKSDLEMQYETLQEELMALKKNHKEEMSQLTGQNSGDVNVEINVAPGKDLTKTLNDMRQEYEQLIAKNRKDIENQYETQITQIEHEVSSSGQEVQSSAKEVTQLRHGVQELEIELQSQLSKKAALEKSLE…	8160	1	1	1	845.737	3	-0.0035	171	191	1	77.02	1.9e-06	K	VQALEEANNDLENKIQDWYDK	K
5	1::sp|cRAP041|P35527|K1C9_HUMAN	Keratin, type I cytoskeletal 9 OS=Homo sapiens GN=KRT9 PE=1 SV=3	2974	56	8.4e-294	62255	191	175	37	37	77.5	5.14	MSCRQFSSSYLSRSGGGGGGGLGSGGSIRSSYSRFSSSGGGGGGGRFSSSSGYGGGSSRVCGRGGGGSFGYSYGGGSGGGFSASSLGGGFGGGSRGFGGASGGGYSSSGGFGGGFGGGSGGGFGGGYGSGFGGFGGFGGGAGGGDGGILTANEKSTMQELNSRLASYLDKVQALEEANNDLENKIQDWYDKKGPAAIQKNYSPYYNTIDDLKDQIVDLTVGNNKTLLDIDNTRMTLDDFRIKFEMEQNLRQGVDADINGLRQVLDNLTMEKSDLEMQYETLQEELMALKKNHKEEMSQLTGQNSGDVNVEINVAPGKDLTKTLNDMRQEYEQLIAKNRKDIENQYETQITQIEHEVSSSGQEVQSSAKEVTQLRHGVQELEIELQSQLSKKAALEKSLE…	8165	1	1	1	846.068	3	0.0051	171	191	1	31.56	0.064	K	VQALEEANNDLENKIQDWYDK	K		Deamidated (NQ)	0.000000000000100000000.0
5	1::sp|cRAP041|P35527|K1C9_HUMAN	Keratin, type I cytoskeletal 9 OS=Homo sapiens GN=KRT9 PE=1 SV=3	2974	56	8.4e-294	62255	191	175	37	37	77.5	5.14	MSCRQFSSSYLSRSGGGGGGGLGSGGSIRSSYSRFSSSGGGGGGGRFSSSSGYGGGSSRVCGRGGGGSFGYSYGGGSGGGFSASSLGGGFGGGSRGFGGASGGGYSSSGGFGGGFGGGSGGGFGGGYGSGFGGFGGFGGGAGGGDGGILTANEKSTMQELNSRLASYLDKVQALEEANNDLENKIQDWYDKKGPAAIQKNYSPYYNTIDDLKDQIVDLTVGNNKTLLDIDNTRMTLDDFRIKFEMEQNLRQGVDADINGLRQVLDNLTMEKSDLEMQYETLQEELMALKKNHKEEMSQLTGQNSGDVNVEINVAPGKDLTKTLNDMRQEYEQLIAKNRKDIENQYETQITQIEHEVSSSGQEVQSSAKEVTQLRHGVQELEIELQSQLSKKAALEKSLE…	8403	1	1	1	666.576	4	-0.0133	171	192	2	66.21	2.6e-05	K	VQALEEANNDLENKIQDWYDKK	G
5	1::sp|cRAP041|P35527|K1C9_HUMAN	Keratin, type I cytoskeletal 9 OS=Homo sapiens GN=KRT9 PE=1 SV=3	2974	56	8.4e-294	62255	191	175	37	37	77.5	5.14	MSCRQFSSSYLSRSGGGGGGGLGSGGSIRSSYSRFSSSGGGGGGGRFSSSSGYGGGSSRVCGRGGGGSFGYSYGGGSGGGFSASSLGGGFGGGSRGFGGASGGGYSSSGGFGGGFGGGSGGGFGGGYGSGFGGFGGFGGGAGGGDGGILTANEKSTMQELNSRLASYLDKVQALEEANNDLENKIQDWYDKKGPAAIQKNYSPYYNTIDDLKDQIVDLTVGNNKTLLDIDNTRMTLDDFRIKFEMEQNLRQGVDADINGLRQVLDNLTMEKSDLEMQYETLQEELMALKKNHKEEMSQLTGQNSGDVNVEINVAPGKDLTKTLNDMRQEYEQLIAKNRKDIENQYETQITQIEHEVSSSGQEVQSSAKEVTQLRHGVQELEIELQSQLSKKAALEKSLE…	8405	1	1	1	888.437	3	0.0012	171	192	2	44.86	0.0035	K	VQALEEANNDLENKIQDWYDKK	G
5	1::sp|cRAP041|P35527|K1C9_HUMAN	Keratin, type I cytoskeletal 9 OS=Homo sapiens GN=KRT9 PE=1 SV=3	2974	56	8.4e-294	62255	191	175	37	37	77.5	5.14	MSCRQFSSSYLSRSGGGGGGGLGSGGSIRSSYSRFSSSGGGGGGGRFSSSSGYGGGSSRVCGRGGGGSFGYSYGGGSGGGFSASSLGGGFGGGSRGFGGASGGGYSSSGGFGGGFGGGSGGGFGGGYGSGFGGFGGFGGGAGGGDGGILTANEKSTMQELNSRLASYLDKVQALEEANNDLENKIQDWYDKKGPAAIQKNYSPYYNTIDDLKDQIVDLTVGNNKTLLDIDNTRMTLDDFRIKFEMEQNLRQGVDADINGLRQVLDNLTMEKSDLEMQYETLQEELMALKKNHKEEMSQLTGQNSGDVNVEINVAPGKDLTKTLNDMRQEYEQLIAKNRKDIENQYETQITQIEHEVSSSGQEVQSSAKEVTQLRHGVQELEIELQSQLSKKAALEKSLE…	8410	1	1	1	666.827	4	0.0095	171	192	2	68.3	1.6e-05	K	VQALEEANNDLENKIQDWYDKK	G		Deamidated (NQ)	0.0000000010000000000000.0
5	1::sp|cRAP041|P35527|K1C9_HUMAN	Keratin, type I cytoskeletal 9 OS=Homo sapiens GN=KRT9 PE=1 SV=3	2974	56	8.4e-294	62255	191	175	37	37	77.5	5.14	MSCRQFSSSYLSRSGGGGGGGLGSGGSIRSSYSRFSSSGGGGGGGRFSSSSGYGGGSSRVCGRGGGGSFGYSYGGGSGGGFSASSLGGGFGGGSRGFGGASGGGYSSSGGFGGGFGGGSGGGFGGGYGSGFGGFGGFGGGAGGGDGGILTANEKSTMQELNSRLASYLDKVQALEEANNDLENKIQDWYDKKGPAAIQKNYSPYYNTIDDLKDQIVDLTVGNNKTLLDIDNTRMTLDDFRIKFEMEQNLRQGVDADINGLRQVLDNLTMEKSDLEMQYETLQEELMALKKNHKEEMSQLTGQNSGDVNVEINVAPGKDLTKTLNDMRQEYEQLIAKNRKDIENQYETQITQIEHEVSSSGQEVQSSAKEVTQLRHGVQELEIELQSQLSKKAALEKSLE…	8412	1	1	1	667.078	4	0.0275	171	192	2	40.45	0.01	K	VQALEEANNDLENKIQDWYDKK	G		2 Deamidated (NQ)	0.0000000010001000000000.0
5	1::sp|cRAP041|P35527|K1C9_HUMAN	Keratin, type I cytoskeletal 9 OS=Homo sapiens GN=KRT9 PE=1 SV=3	2974	56	8.4e-294	62255	191	175	37	37	77.5	5.14	MSCRQFSSSYLSRSGGGGGGGLGSGGSIRSSYSRFSSSGGGGGGGRFSSSSGYGGGSSRVCGRGGGGSFGYSYGGGSGGGFSASSLGGGFGGGSRGFGGASGGGYSSSGGFGGGFGGGSGGGFGGGYGSGFGGFGGFGGGAGGGDGGILTANEKSTMQELNSRLASYLDKVQALEEANNDLENKIQDWYDKKGPAAIQKNYSPYYNTIDDLKDQIVDLTVGNNKTLLDIDNTRMTLDDFRIKFEMEQNLRQGVDADINGLRQVLDNLTMEKSDLEMQYETLQEELMALKKNHKEEMSQLTGQNSGDVNVEINVAPGKDLTKTLNDMRQEYEQLIAKNRKDIENQYETQITQIEHEVSSSGQEVQSSAKEVTQLRHGVQELEIELQSQLSKKAALEKSLE…	8461	1	1	1	902.391	3	-0.0026	64	95	0	101.52	2.2e-09	R	GGGGSFGYSYGGGSGGGFSASSLGGGFGGGSR	G
5	1::sp|cRAP041|P35527|K1C9_HUMAN	Keratin, type I cytoskeletal 9 OS=Homo sapiens GN=KRT9 PE=1 SV=3	2974	56	8.4e-294	62255	191	175	37	37	77.5	5.14	MSCRQFSSSYLSRSGGGGGGGLGSGGSIRSSYSRFSSSGGGGGGGRFSSSSGYGGGSSRVCGRGGGGSFGYSYGGGSGGGFSASSLGGGFGGGSRGFGGASGGGYSSSGGFGGGFGGGSGGGFGGGYGSGFGGFGGFGGGAGGGDGGILTANEKSTMQELNSRLASYLDKVQALEEANNDLENKIQDWYDKKGPAAIQKNYSPYYNTIDDLKDQIVDLTVGNNKTLLDIDNTRMTLDDFRIKFEMEQNLRQGVDADINGLRQVLDNLTMEKSDLEMQYETLQEELMALKKNHKEEMSQLTGQNSGDVNVEINVAPGKDLTKTLNDMRQEYEQLIAKNRKDIENQYETQITQIEHEVSSSGQEVQSSAKEVTQLRHGVQELEIELQSQLSKKAALEKSLE…	8465	1	1	1	1353.58	2	0.0023	64	95	0	100.99	2e-09	R	GGGGSFGYSYGGGSGGGFSASSLGGGFGGGSR	G		Deamidated (R)	0.00000000000000000000000000000002.0
5	1::sp|cRAP041|P35527|K1C9_HUMAN	Keratin, type I cytoskeletal 9 OS=Homo sapiens GN=KRT9 PE=1 SV=3	2974	56	8.4e-294	62255	191	175	37	37	77.5	5.14	MSCRQFSSSYLSRSGGGGGGGLGSGGSIRSSYSRFSSSGGGGGGGRFSSSSGYGGGSSRVCGRGGGGSFGYSYGGGSGGGFSASSLGGGFGGGSRGFGGASGGGYSSSGGFGGGFGGGSGGGFGGGYGSGFGGFGGFGGGAGGGDGGILTANEKSTMQELNSRLASYLDKVQALEEANNDLENKIQDWYDKKGPAAIQKNYSPYYNTIDDLKDQIVDLTVGNNKTLLDIDNTRMTLDDFRIKFEMEQNLRQGVDADINGLRQVLDNLTMEKSDLEMQYETLQEELMALKKNHKEEMSQLTGQNSGDVNVEINVAPGKDLTKTLNDMRQEYEQLIAKNRKDIENQYETQITQIEHEVSSSGQEVQSSAKEVTQLRHGVQELEIELQSQLSKKAALEKSLE…	8746	1	1	1	720.842	4	-0.0053	447	472	1	52.17	0.00059	R	LEKEIETYHNLLEGGQEDFESSGAGK	I
5	1::sp|cRAP041|P35527|K1C9_HUMAN	Keratin, type I cytoskeletal 9 OS=Homo sapiens GN=KRT9 PE=1 SV=3	2974	56	8.4e-294	62255	191	175	37	37	77.5	5.14	MSCRQFSSSYLSRSGGGGGGGLGSGGSIRSSYSRFSSSGGGGGGGRFSSSSGYGGGSSRVCGRGGGGSFGYSYGGGSGGGFSASSLGGGFGGGSRGFGGASGGGYSSSGGFGGGFGGGSGGGFGGGYGSGFGGFGGFGGGAGGGDGGILTANEKSTMQELNSRLASYLDKVQALEEANNDLENKIQDWYDKKGPAAIQKNYSPYYNTIDDLKDQIVDLTVGNNKTLLDIDNTRMTLDDFRIKFEMEQNLRQGVDADINGLRQVLDNLTMEKSDLEMQYETLQEELMALKKNHKEEMSQLTGQNSGDVNVEINVAPGKDLTKTLNDMRQEYEQLIAKNRKDIENQYETQITQIEHEVSSSGQEVQSSAKEVTQLRHGVQELEIELQSQLSKKAALEKSLE…	8748	1	1	1	960.789	3	-0.0022	447	472	1	63.78	4.1e-05	R	LEKEIETYHNLLEGGQEDFESSGAGK	I
5	1::sp|cRAP041|P35527|K1C9_HUMAN	Keratin, type I cytoskeletal 9 OS=Homo sapiens GN=KRT9 PE=1 SV=3	2974	56	8.4e-294	62255	191	175	37	37	77.5	5.14	MSCRQFSSSYLSRSGGGGGGGLGSGGSIRSSYSRFSSSGGGGGGGRFSSSSGYGGGSSRVCGRGGGGSFGYSYGGGSGGGFSASSLGGGFGGGSRGFGGASGGGYSSSGGFGGGFGGGSGGGFGGGYGSGFGGFGGFGGGAGGGDGGILTANEKSTMQELNSRLASYLDKVQALEEANNDLENKIQDWYDKKGPAAIQKNYSPYYNTIDDLKDQIVDLTVGNNKTLLDIDNTRMTLDDFRIKFEMEQNLRQGVDADINGLRQVLDNLTMEKSDLEMQYETLQEELMALKKNHKEEMSQLTGQNSGDVNVEINVAPGKDLTKTLNDMRQEYEQLIAKNRKDIENQYETQITQIEHEVSSSGQEVQSSAKEVTQLRHGVQELEIELQSQLSKKAALEKSLE…	8753	1	1	1	721.095	4	0.02	447	472	1	59.08	0.00013	R	LEKEIETYHNLLEGGQEDFESSGAGK	I		Deamidated (NQ)	0.00000000000000010000000000.0
5	1::sp|cRAP041|P35527|K1C9_HUMAN	Keratin, type I cytoskeletal 9 OS=Homo sapiens GN=KRT9 PE=1 SV=3	2974	56	8.4e-294	62255	191	175	37	37	77.5	5.14	MSCRQFSSSYLSRSGGGGGGGLGSGGSIRSSYSRFSSSGGGGGGGRFSSSSGYGGGSSRVCGRGGGGSFGYSYGGGSGGGFSASSLGGGFGGGSRGFGGASGGGYSSSGGFGGGFGGGSGGGFGGGYGSGFGGFGGFGGGAGGGDGGILTANEKSTMQELNSRLASYLDKVQALEEANNDLENKIQDWYDKKGPAAIQKNYSPYYNTIDDLKDQIVDLTVGNNKTLLDIDNTRMTLDDFRIKFEMEQNLRQGVDADINGLRQVLDNLTMEKSDLEMQYETLQEELMALKKNHKEEMSQLTGQNSGDVNVEINVAPGKDLTKTLNDMRQEYEQLIAKNRKDIENQYETQITQIEHEVSSSGQEVQSSAKEVTQLRHGVQELEIELQSQLSKKAALEKSLE…	8775	1	1	1	724.602	4	-0.0025	291	317	1	84.55	3.7e-07	K	NHKEEMSQLTGQNSGDVNVEINVAPGK	D
5	1::sp|cRAP041|P35527|K1C9_HUMAN	Keratin, type I cytoskeletal 9 OS=Homo sapiens GN=KRT9 PE=1 SV=3	2974	56	8.4e-294	62255	191	175	37	37	77.5	5.14	MSCRQFSSSYLSRSGGGGGGGLGSGGSIRSSYSRFSSSGGGGGGGRFSSSSGYGGGSSRVCGRGGGGSFGYSYGGGSGGGFSASSLGGGFGGGSRGFGGASGGGYSSSGGFGGGFGGGSGGGFGGGYGSGFGGFGGFGGGAGGGDGGILTANEKSTMQELNSRLASYLDKVQALEEANNDLENKIQDWYDKKGPAAIQKNYSPYYNTIDDLKDQIVDLTVGNNKTLLDIDNTRMTLDDFRIKFEMEQNLRQGVDADINGLRQVLDNLTMEKSDLEMQYETLQEELMALKKNHKEEMSQLTGQNSGDVNVEINVAPGKDLTKTLNDMRQEYEQLIAKNRKDIENQYETQITQIEHEVSSSGQEVQSSAKEVTQLRHGVQELEIELQSQLSKKAALEKSLE…	8780	1	1	1	965.803	3	0.0032	291	317	1	44.11	0.0041	K	NHKEEMSQLTGQNSGDVNVEINVAPGK	D
5	1::sp|cRAP041|P35527|K1C9_HUMAN	Keratin, type I cytoskeletal 9 OS=Homo sapiens GN=KRT9 PE=1 SV=3	2974	56	8.4e-294	62255	191	175	37	37	77.5	5.14	MSCRQFSSSYLSRSGGGGGGGLGSGGSIRSSYSRFSSSGGGGGGGRFSSSSGYGGGSSRVCGRGGGGSFGYSYGGGSGGGFSASSLGGGFGGGSRGFGGASGGGYSSSGGFGGGFGGGSGGGFGGGYGSGFGGFGGFGGGAGGGDGGILTANEKSTMQELNSRLASYLDKVQALEEANNDLENKIQDWYDKKGPAAIQKNYSPYYNTIDDLKDQIVDLTVGNNKTLLDIDNTRMTLDDFRIKFEMEQNLRQGVDADINGLRQVLDNLTMEKSDLEMQYETLQEELMALKKNHKEEMSQLTGQNSGDVNVEINVAPGKDLTKTLNDMRQEYEQLIAKNRKDIENQYETQITQIEHEVSSSGQEVQSSAKEVTQLRHGVQELEIELQSQLSKKAALEKSLE…	8788	1	1	1	725.102	4	0.0283	291	317	1	32.55	0.06	K	NHKEEMSQLTGQNSGDVNVEINVAPGK	D		2 Deamidated (NQ)	0.000000010001000000000000000.0
5	1::sp|cRAP041|P35527|K1C9_HUMAN	Keratin, type I cytoskeletal 9 OS=Homo sapiens GN=KRT9 PE=1 SV=3	2974	56	8.4e-294	62255	191	175	37	37	77.5	5.14	MSCRQFSSSYLSRSGGGGGGGLGSGGSIRSSYSRFSSSGGGGGGGRFSSSSGYGGGSSRVCGRGGGGSFGYSYGGGSGGGFSASSLGGGFGGGSRGFGGASGGGYSSSGGFGGGFGGGSGGGFGGGYGSGFGGFGGFGGGAGGGDGGILTANEKSTMQELNSRLASYLDKVQALEEANNDLENKIQDWYDKKGPAAIQKNYSPYYNTIDDLKDQIVDLTVGNNKTLLDIDNTRMTLDDFRIKFEMEQNLRQGVDADINGLRQVLDNLTMEKSDLEMQYETLQEELMALKKNHKEEMSQLTGQNSGDVNVEINVAPGKDLTKTLNDMRQEYEQLIAKNRKDIENQYETQITQIEHEVSSSGQEVQSSAKEVTQLRHGVQELEIELQSQLSKKAALEKSLE…	8789	1	1	1	966.47	3	0.0358	291	317	1	49.53	0.0012	K	NHKEEMSQLTGQNSGDVNVEINVAPGK	D		2 Deamidated (NQ)	0.000000000000100001000000000.0
5	1::sp|cRAP041|P35527|K1C9_HUMAN	Keratin, type I cytoskeletal 9 OS=Homo sapiens GN=KRT9 PE=1 SV=3	2974	56	8.4e-294	62255	191	175	37	37	77.5	5.14	MSCRQFSSSYLSRSGGGGGGGLGSGGSIRSSYSRFSSSGGGGGGGRFSSSSGYGGGSSRVCGRGGGGSFGYSYGGGSGGGFSASSLGGGFGGGSRGFGGASGGGYSSSGGFGGGFGGGSGGGFGGGYGSGFGGFGGFGGGAGGGDGGILTANEKSTMQELNSRLASYLDKVQALEEANNDLENKIQDWYDKKGPAAIQKNYSPYYNTIDDLKDQIVDLTVGNNKTLLDIDNTRMTLDDFRIKFEMEQNLRQGVDADINGLRQVLDNLTMEKSDLEMQYETLQEELMALKKNHKEEMSQLTGQNSGDVNVEINVAPGKDLTKTLNDMRQEYEQLIAKNRKDIENQYETQITQIEHEVSSSGQEVQSSAKEVTQLRHGVQELEIELQSQLSKKAALEKSLE…	8790	1	1	1	725.104	4	0.0373	291	317	1	43.93	0.0044	K	NHKEEMSQLTGQNSGDVNVEINVAPGK	D		2 Deamidated (NQ)	0.100000010000000000000000000.0
5	1::sp|cRAP041|P35527|K1C9_HUMAN	Keratin, type I cytoskeletal 9 OS=Homo sapiens GN=KRT9 PE=1 SV=3	2974	56	8.4e-294	62255	191	175	37	37	77.5	5.14	MSCRQFSSSYLSRSGGGGGGGLGSGGSIRSSYSRFSSSGGGGGGGRFSSSSGYGGGSSRVCGRGGGGSFGYSYGGGSGGGFSASSLGGGFGGGSRGFGGASGGGYSSSGGFGGGFGGGSGGGFGGGYGSGFGGFGGFGGGAGGGDGGILTANEKSTMQELNSRLASYLDKVQALEEANNDLENKIQDWYDKKGPAAIQKNYSPYYNTIDDLKDQIVDLTVGNNKTLLDIDNTRMTLDDFRIKFEMEQNLRQGVDADINGLRQVLDNLTMEKSDLEMQYETLQEELMALKKNHKEEMSQLTGQNSGDVNVEINVAPGKDLTKTLNDMRQEYEQLIAKNRKDIENQYETQITQIEHEVSSSGQEVQSSAKEVTQLRHGVQELEIELQSQLSKKAALEKSLE…	8795	1	1	1	725.353	4	0.0486	291	317	1	26.01	0.27	K	NHKEEMSQLTGQNSGDVNVEINVAPGK	D		3 Deamidated (NQ)	0.000000010001100000000000000.0
5	1::sp|cRAP041|P35527|K1C9_HUMAN	Keratin, type I cytoskeletal 9 OS=Homo sapiens GN=KRT9 PE=1 SV=3	2974	56	8.4e-294	62255	191	175	37	37	77.5	5.14	MSCRQFSSSYLSRSGGGGGGGLGSGGSIRSSYSRFSSSGGGGGGGRFSSSSGYGGGSSRVCGRGGGGSFGYSYGGGSGGGFSASSLGGGFGGGSRGFGGASGGGYSSSGGFGGGFGGGSGGGFGGGYGSGFGGFGGFGGGAGGGDGGILTANEKSTMQELNSRLASYLDKVQALEEANNDLENKIQDWYDKKGPAAIQKNYSPYYNTIDDLKDQIVDLTVGNNKTLLDIDNTRMTLDDFRIKFEMEQNLRQGVDADINGLRQVLDNLTMEKSDLEMQYETLQEELMALKKNHKEEMSQLTGQNSGDVNVEINVAPGKDLTKTLNDMRQEYEQLIAKNRKDIENQYETQITQIEHEVSSSGQEVQSSAKEVTQLRHGVQELEIELQSQLSKKAALEKSLE…	8805	1	1	1	968.144	3	0.0075	200	224	1	71.73	7.7e-06	K	NYSPYYNTIDDLKDQIVDLTVGNNK	T
5	1::sp|cRAP041|P35527|K1C9_HUMAN	Keratin, type I cytoskeletal 9 OS=Homo sapiens GN=KRT9 PE=1 SV=3	2974	56	8.4e-294	62255	191	175	37	37	77.5	5.14	MSCRQFSSSYLSRSGGGGGGGLGSGGSIRSSYSRFSSSGGGGGGGRFSSSSGYGGGSSRVCGRGGGGSFGYSYGGGSGGGFSASSLGGGFGGGSRGFGGASGGGYSSSGGFGGGFGGGSGGGFGGGYGSGFGGFGGFGGGAGGGDGGILTANEKSTMQELNSRLASYLDKVQALEEANNDLENKIQDWYDKKGPAAIQKNYSPYYNTIDDLKDQIVDLTVGNNKTLLDIDNTRMTLDDFRIKFEMEQNLRQGVDADINGLRQVLDNLTMEKSDLEMQYETLQEELMALKKNHKEEMSQLTGQNSGDVNVEINVAPGKDLTKTLNDMRQEYEQLIAKNRKDIENQYETQITQIEHEVSSSGQEVQSSAKEVTQLRHGVQELEIELQSQLSKKAALEKSLE…	8807	1	1	1	726.608	4	0.0153	200	224	1	44.8	0.0038	K	NYSPYYNTIDDLKDQIVDLTVGNNK	T		Deamidated (NQ)	0.0000000000000010000000000.0
5	1::sp|cRAP041|P35527|K1C9_HUMAN	Keratin, type I cytoskeletal 9 OS=Homo sapiens GN=KRT9 PE=1 SV=3	2974	56	8.4e-294	62255	191	175	37	37	77.5	5.14	MSCRQFSSSYLSRSGGGGGGGLGSGGSIRSSYSRFSSSGGGGGGGRFSSSSGYGGGSSRVCGRGGGGSFGYSYGGGSGGGFSASSLGGGFGGGSRGFGGASGGGYSSSGGFGGGFGGGSGGGFGGGYGSGFGGFGGFGGGAGGGDGGILTANEKSTMQELNSRLASYLDKVQALEEANNDLENKIQDWYDKKGPAAIQKNYSPYYNTIDDLKDQIVDLTVGNNKTLLDIDNTRMTLDDFRIKFEMEQNLRQGVDADINGLRQVLDNLTMEKSDLEMQYETLQEELMALKKNHKEEMSQLTGQNSGDVNVEINVAPGKDLTKTLNDMRQEYEQLIAKNRKDIENQYETQITQIEHEVSSSGQEVQSSAKEVTQLRHGVQELEIELQSQLSKKAALEKSLE…	8982	1	1	1	991.82	3	-0.0022	294	321	1	47.12	0.0021	K	EEMSQLTGQNSGDVNVEINVAPGKDLTK	T
5	1::sp|cRAP041|P35527|K1C9_HUMAN	Keratin, type I cytoskeletal 9 OS=Homo sapiens GN=KRT9 PE=1 SV=3	2974	56	8.4e-294	62255	191	175	37	37	77.5	5.14	MSCRQFSSSYLSRSGGGGGGGLGSGGSIRSSYSRFSSSGGGGGGGRFSSSSGYGGGSSRVCGRGGGGSFGYSYGGGSGGGFSASSLGGGFGGGSRGFGGASGGGYSSSGGFGGGFGGGSGGGFGGGYGSGFGGFGGFGGGAGGGDGGILTANEKSTMQELNSRLASYLDKVQALEEANNDLENKIQDWYDKKGPAAIQKNYSPYYNTIDDLKDQIVDLTVGNNKTLLDIDNTRMTLDDFRIKFEMEQNLRQGVDADINGLRQVLDNLTMEKSDLEMQYETLQEELMALKKNHKEEMSQLTGQNSGDVNVEINVAPGKDLTKTLNDMRQEYEQLIAKNRKDIENQYETQITQIEHEVSSSGQEVQSSAKEVTQLRHGVQELEIELQSQLSKKAALEKSLE…	9366	1	1	1	1075.1	3	-0.0073	580	619	0	185.81	1.5e-18	R	GGSGGSHGGGSGFGGESGGSYGGGEEASGSGGGYGGGSGK	S
5	1::sp|cRAP041|P35527|K1C9_HUMAN	Keratin, type I cytoskeletal 9 OS=Homo sapiens GN=KRT9 PE=1 SV=3	2974	56	8.4e-294	62255	191	175	37	37	77.5	5.14	MSCRQFSSSYLSRSGGGGGGGLGSGGSIRSSYSRFSSSGGGGGGGRFSSSSGYGGGSSRVCGRGGGGSFGYSYGGGSGGGFSASSLGGGFGGGSRGFGGASGGGYSSSGGFGGGFGGGSGGGFGGGYGSGFGGFGGFGGGAGGGDGGILTANEKSTMQELNSRLASYLDKVQALEEANNDLENKIQDWYDKKGPAAIQKNYSPYYNTIDDLKDQIVDLTVGNNKTLLDIDNTRMTLDDFRIKFEMEQNLRQGVDADINGLRQVLDNLTMEKSDLEMQYETLQEELMALKKNHKEEMSQLTGQNSGDVNVEINVAPGKDLTKTLNDMRQEYEQLIAKNRKDIENQYETQITQIEHEVSSSGQEVQSSAKEVTQLRHGVQELEIELQSQLSKKAALEKSLE…	9371	1	1	1	806.576	4	0.0007	580	619	0	80.55	5.5e-08	R	GGSGGSHGGGSGFGGESGGSYGGGEEASGSGGGYGGGSGK	S
5	1::sp|cRAP041|P35527|K1C9_HUMAN	Keratin, type I cytoskeletal 9 OS=Homo sapiens GN=KRT9 PE=1 SV=3	2974	56	8.4e-294	62255	191	175	37	37	77.5	5.14	MSCRQFSSSYLSRSGGGGGGGLGSGGSIRSSYSRFSSSGGGGGGGRFSSSSGYGGGSSRVCGRGGGGSFGYSYGGGSGGGFSASSLGGGFGGGSRGFGGASGGGYSSSGGFGGGFGGGSGGGFGGGYGSGFGGFGGFGGGAGGGDGGILTANEKSTMQELNSRLASYLDKVQALEEANNDLENKIQDWYDKKGPAAIQKNYSPYYNTIDDLKDQIVDLTVGNNKTLLDIDNTRMTLDDFRIKFEMEQNLRQGVDADINGLRQVLDNLTMEKSDLEMQYETLQEELMALKKNHKEEMSQLTGQNSGDVNVEINVAPGKDLTKTLNDMRQEYEQLIAKNRKDIENQYETQITQIEHEVSSSGQEVQSSAKEVTQLRHGVQELEIELQSQLSKKAALEKSLE…	9447	1	1	1	816.881	4	-0.0103	340	368	0	88.07	1.3e-07	K	DIENQYETQITQIEHEVSSSGQEVQSSAK	E
5	1::sp|cRAP041|P35527|K1C9_HUMAN	Keratin, type I cytoskeletal 9 OS=Homo sapiens GN=KRT9 PE=1 SV=3	2974	56	8.4e-294	62255	191	175	37	37	77.5	5.14	MSCRQFSSSYLSRSGGGGGGGLGSGGSIRSSYSRFSSSGGGGGGGRFSSSSGYGGGSSRVCGRGGGGSFGYSYGGGSGGGFSASSLGGGFGGGSRGFGGASGGGYSSSGGFGGGFGGGSGGGFGGGYGSGFGGFGGFGGGAGGGDGGILTANEKSTMQELNSRLASYLDKVQALEEANNDLENKIQDWYDKKGPAAIQKNYSPYYNTIDDLKDQIVDLTVGNNKTLLDIDNTRMTLDDFRIKFEMEQNLRQGVDADINGLRQVLDNLTMEKSDLEMQYETLQEELMALKKNHKEEMSQLTGQNSGDVNVEINVAPGKDLTKTLNDMRQEYEQLIAKNRKDIENQYETQITQIEHEVSSSGQEVQSSAKEVTQLRHGVQELEIELQSQLSKKAALEKSLE…	9450	1	1	1	1088.84	3	-0.0019	340	368	0	83.91	3.7e-07	K	DIENQYETQITQIEHEVSSSGQEVQSSAK	E
5	1::sp|cRAP041|P35527|K1C9_HUMAN	Keratin, type I cytoskeletal 9 OS=Homo sapiens GN=KRT9 PE=1 SV=3	2974	56	8.4e-294	62255	191	175	37	37	77.5	5.14	MSCRQFSSSYLSRSGGGGGGGLGSGGSIRSSYSRFSSSGGGGGGGRFSSSSGYGGGSSRVCGRGGGGSFGYSYGGGSGGGFSASSLGGGFGGGSRGFGGASGGGYSSSGGFGGGFGGGSGGGFGGGYGSGFGGFGGFGGGAGGGDGGILTANEKSTMQELNSRLASYLDKVQALEEANNDLENKIQDWYDKKGPAAIQKNYSPYYNTIDDLKDQIVDLTVGNNKTLLDIDNTRMTLDDFRIKFEMEQNLRQGVDADINGLRQVLDNLTMEKSDLEMQYETLQEELMALKKNHKEEMSQLTGQNSGDVNVEINVAPGKDLTKTLNDMRQEYEQLIAKNRKDIENQYETQITQIEHEVSSSGQEVQSSAKEVTQLRHGVQELEIELQSQLSKKAALEKSLE…	9452	1	1	1	1089.17	3	-0.0063	340	368	0	80.22	7.6e-07	K	DIENQYETQITQIEHEVSSSGQEVQSSAK	E		Deamidated (NQ)	0.00000000100000000000000000000.0
5	1::sp|cRAP041|P35527|K1C9_HUMAN	Keratin, type I cytoskeletal 9 OS=Homo sapiens GN=KRT9 PE=1 SV=3	2974	56	8.4e-294	62255	191	175	37	37	77.5	5.14	MSCRQFSSSYLSRSGGGGGGGLGSGGSIRSSYSRFSSSGGGGGGGRFSSSSGYGGGSSRVCGRGGGGSFGYSYGGGSGGGFSASSLGGGFGGGSRGFGGASGGGYSSSGGFGGGFGGGSGGGFGGGYGSGFGGFGGFGGGAGGGDGGILTANEKSTMQELNSRLASYLDKVQALEEANNDLENKIQDWYDKKGPAAIQKNYSPYYNTIDDLKDQIVDLTVGNNKTLLDIDNTRMTLDDFRIKFEMEQNLRQGVDADINGLRQVLDNLTMEKSDLEMQYETLQEELMALKKNHKEEMSQLTGQNSGDVNVEINVAPGKDLTKTLNDMRQEYEQLIAKNRKDIENQYETQITQIEHEVSSSGQEVQSSAKEVTQLRHGVQELEIELQSQLSKKAALEKSLE…	9453	1	1	1	1089.51	3	0.019	340	368	0	76.31	2e-06	K	DIENQYETQITQIEHEVSSSGQEVQSSAK	E		2 Deamidated (NQ)	0.00011000000000000000000000000.0
5	1::sp|cRAP041|P35527|K1C9_HUMAN	Keratin, type I cytoskeletal 9 OS=Homo sapiens GN=KRT9 PE=1 SV=3	2974	56	8.4e-294	62255	191	175	37	37	77.5	5.14	MSCRQFSSSYLSRSGGGGGGGLGSGGSIRSSYSRFSSSGGGGGGGRFSSSSGYGGGSSRVCGRGGGGSFGYSYGGGSGGGFSASSLGGGFGGGSRGFGGASGGGYSSSGGFGGGFGGGSGGGFGGGYGSGFGGFGGFGGGAGGGDGGILTANEKSTMQELNSRLASYLDKVQALEEANNDLENKIQDWYDKKGPAAIQKNYSPYYNTIDDLKDQIVDLTVGNNKTLLDIDNTRMTLDDFRIKFEMEQNLRQGVDADINGLRQVLDNLTMEKSDLEMQYETLQEELMALKKNHKEEMSQLTGQNSGDVNVEINVAPGKDLTKTLNDMRQEYEQLIAKNRKDIENQYETQITQIEHEVSSSGQEVQSSAKEVTQLRHGVQELEIELQSQLSKKAALEKSLE…	9591	1	1	1	838.916	4	-0.0008	291	321	2	66.04	2.6e-05	K	NHKEEMSQLTGQNSGDVNVEINVAPGKDLTK	T
5	1::sp|cRAP041|P35527|K1C9_HUMAN	Keratin, type I cytoskeletal 9 OS=Homo sapiens GN=KRT9 PE=1 SV=3	2974	56	8.4e-294	62255	191	175	37	37	77.5	5.14	MSCRQFSSSYLSRSGGGGGGGLGSGGSIRSSYSRFSSSGGGGGGGRFSSSSGYGGGSSRVCGRGGGGSFGYSYGGGSGGGFSASSLGGGFGGGSRGFGGASGGGYSSSGGFGGGFGGGSGGGFGGGYGSGFGGFGGFGGGAGGGDGGILTANEKSTMQELNSRLASYLDKVQALEEANNDLENKIQDWYDKKGPAAIQKNYSPYYNTIDDLKDQIVDLTVGNNKTLLDIDNTRMTLDDFRIKFEMEQNLRQGVDADINGLRQVLDNLTMEKSDLEMQYETLQEELMALKKNHKEEMSQLTGQNSGDVNVEINVAPGKDLTKTLNDMRQEYEQLIAKNRKDIENQYETQITQIEHEVSSSGQEVQSSAKEVTQLRHGVQELEIELQSQLSKKAALEKSLE…	9671	1	1	1	848.907	4	-0.0044	339	368	1	124.46	3.7e-11	R	KDIENQYETQITQIEHEVSSSGQEVQSSAK	E
5	1::sp|cRAP041|P35527|K1C9_HUMAN	Keratin, type I cytoskeletal 9 OS=Homo sapiens GN=KRT9 PE=1 SV=3	2974	56	8.4e-294	62255	191	175	37	37	77.5	5.14	MSCRQFSSSYLSRSGGGGGGGLGSGGSIRSSYSRFSSSGGGGGGGRFSSSSGYGGGSSRVCGRGGGGSFGYSYGGGSGGGFSASSLGGGFGGGSRGFGGASGGGYSSSGGFGGGFGGGSGGGFGGGYGSGFGGFGGFGGGAGGGDGGILTANEKSTMQELNSRLASYLDKVQALEEANNDLENKIQDWYDKKGPAAIQKNYSPYYNTIDDLKDQIVDLTVGNNKTLLDIDNTRMTLDDFRIKFEMEQNLRQGVDADINGLRQVLDNLTMEKSDLEMQYETLQEELMALKKNHKEEMSQLTGQNSGDVNVEINVAPGKDLTKTLNDMRQEYEQLIAKNRKDIENQYETQITQIEHEVSSSGQEVQSSAKEVTQLRHGVQELEIELQSQLSKKAALEKSLE…	9672	1	1	1	1131.54	3	0.003	339	368	1	110.72	8.9e-10	R	KDIENQYETQITQIEHEVSSSGQEVQSSAK	E
5	1::sp|cRAP041|P35527|K1C9_HUMAN	Keratin, type I cytoskeletal 9 OS=Homo sapiens GN=KRT9 PE=1 SV=3	2974	56	8.4e-294	62255	191	175	37	37	77.5	5.14	MSCRQFSSSYLSRSGGGGGGGLGSGGSIRSSYSRFSSSGGGGGGGRFSSSSGYGGGSSRVCGRGGGGSFGYSYGGGSGGGFSASSLGGGFGGGSRGFGGASGGGYSSSGGFGGGFGGGSGGGFGGGYGSGFGGFGGFGGGAGGGDGGILTANEKSTMQELNSRLASYLDKVQALEEANNDLENKIQDWYDKKGPAAIQKNYSPYYNTIDDLKDQIVDLTVGNNKTLLDIDNTRMTLDDFRIKFEMEQNLRQGVDADINGLRQVLDNLTMEKSDLEMQYETLQEELMALKKNHKEEMSQLTGQNSGDVNVEINVAPGKDLTKTLNDMRQEYEQLIAKNRKDIENQYETQITQIEHEVSSSGQEVQSSAKEVTQLRHGVQELEIELQSQLSKKAALEKSLE…	9674	1	1	1	1131.88	3	0.018	339	368	1	22.32	0.6	R	KDIENQYETQITQIEHEVSSSGQEVQSSAK	E		Deamidated (NQ)	0.000001000000000000000000000000.0
5	1::sp|cRAP041|P35527|K1C9_HUMAN	Keratin, type I cytoskeletal 9 OS=Homo sapiens GN=KRT9 PE=1 SV=3	2974	56	8.4e-294	62255	191	175	37	37	77.5	5.14	MSCRQFSSSYLSRSGGGGGGGLGSGGSIRSSYSRFSSSGGGGGGGRFSSSSGYGGGSSRVCGRGGGGSFGYSYGGGSGGGFSASSLGGGFGGGSRGFGGASGGGYSSSGGFGGGFGGGSGGGFGGGYGSGFGGFGGFGGGAGGGDGGILTANEKSTMQELNSRLASYLDKVQALEEANNDLENKIQDWYDKKGPAAIQKNYSPYYNTIDDLKDQIVDLTVGNNKTLLDIDNTRMTLDDFRIKFEMEQNLRQGVDADINGLRQVLDNLTMEKSDLEMQYETLQEELMALKKNHKEEMSQLTGQNSGDVNVEINVAPGKDLTKTLNDMRQEYEQLIAKNRKDIENQYETQITQIEHEVSSSGQEVQSSAKEVTQLRHGVQELEIELQSQLSKKAALEKSLE…	10438	1	1	1	1243.99	4	-0.0038	514	579	0	49.91	3.6e-05	R	GGSGGSYGGGSGSGGGSGGGYGGGSGGGHSGGSGGGHSGGSGGNYGGGSGSGGGSGGGYGGGSGSR	G
5	1::sp|cRAP041|P35527|K1C9_HUMAN	Keratin, type I cytoskeletal 9 OS=Homo sapiens GN=KRT9 PE=1 SV=3	2974	56	8.4e-294	62255	191	175	37	37	77.5	5.14	MSCRQFSSSYLSRSGGGGGGGLGSGGSIRSSYSRFSSSGGGGGGGRFSSSSGYGGGSSRVCGRGGGGSFGYSYGGGSGGGFSASSLGGGFGGGSRGFGGASGGGYSSSGGFGGGFGGGSGGGFGGGYGSGFGGFGGFGGGAGGGDGGILTANEKSTMQELNSRLASYLDKVQALEEANNDLENKIQDWYDKKGPAAIQKNYSPYYNTIDDLKDQIVDLTVGNNKTLLDIDNTRMTLDDFRIKFEMEQNLRQGVDADINGLRQVLDNLTMEKSDLEMQYETLQEELMALKKNHKEEMSQLTGQNSGDVNVEINVAPGKDLTKTLNDMRQEYEQLIAKNRKDIENQYETQITQIEHEVSSSGQEVQSSAKEVTQLRHGVQELEIELQSQLSKKAALEKSLE…	10441	1	1	1	1244.24	4	0.0097	514	579	0	46.04	9.3e-05	R	GGSGGSYGGGSGSGGGSGGGYGGGSGGGHSGGSGGGHSGGSGGNYGGGSGSGGGSGGGYGGGSGSR	G		Deamidated (NQ)	0.000000000000000000000000000000000000000000010000000000000000000000.0
6	1::sp|cRAP087|P02769|ALBU_BOVIN	Serum albumin OS=Bos taurus GN=ALB PE=1 SV=4	2718	56	3.2e-268	71244	164	149	48	44	74.1	5.82	MKWVTFISLLLLFSSAYSRGVFRRDTHKSEIAHRFKDLGEEHFKGLVLIAFSQYLQQCPFDEHVKLVNELTEFAKTCVADESHAGCEKSLHTLFGDELCKVASLRETYGDMADCCEKQEPERNECFLSHKDDSPDLPKLKPDPNTLCDEFKADEKKFWGKYLYEIARRHPYFYAPELLYYANKYNGVFQECCQAEDKGACLLPKIETMREKVLASSARQRLRCASIQKFGERALKAWSVARLSQKFPKAEFVEVTKLVTDLTKVHKECCHGDLLECADDRADLAKYICDNQDTISSKLKECCDKPLLEKSHCIAEVEKDAIPENLPPLTADFAEDKDVCKNYQEAKDAFLGSFLYEYSRRHPEYAVSVLLRLAKEYEATLEECCAKDDPHACYSTVFDK…	121	1	1	0	395.239	2	-0.0003	257	263	0	51.26	0.00011	K	LVTDLTK	V
6	1::sp|cRAP087|P02769|ALBU_BOVIN	Serum albumin OS=Bos taurus GN=ALB PE=1 SV=4	2718	56	3.2e-268	71244	164	149	48	44	74.1	5.82	MKWVTFISLLLLFSSAYSRGVFRRDTHKSEIAHRFKDLGEEHFKGLVLIAFSQYLQQCPFDEHVKLVNELTEFAKTCVADESHAGCEKSLHTLFGDELCKVASLRETYGDMADCCEKQEPERNECFLSHKDDSPDLPKLKPDPNTLCDEFKADEKKFWGKYLYEIARRHPYFYAPELLYYANKYNGVFQECCQAEDKGACLLPKIETMREKVLASSARQRLRCASIQKFGERALKAWSVARLSQKFPKAEFVEVTKLVTDLTKVHKECCHGDLLECADDRADLAKYICDNQDTISSKLKECCDKPLLEKSHCIAEVEKDAIPENLPPLTADFAEDKDVCKNYQEAKDAFLGSFLYEYSRRHPEYAVSVLLRLAKEYEATLEECCAKDDPHACYSTVFDK…	383	1	1	1	409.716	2	-0.0004	562	568	0	25.47	0.18	K	ATEEQLK	T
6	1::sp|cRAP087|P02769|ALBU_BOVIN	Serum albumin OS=Bos taurus GN=ALB PE=1 SV=4	2718	56	3.2e-268	71244	164	149	48	44	74.1	5.82	MKWVTFISLLLLFSSAYSRGVFRRDTHKSEIAHRFKDLGEEHFKGLVLIAFSQYLQQCPFDEHVKLVNELTEFAKTCVADESHAGCEKSLHTLFGDELCKVASLRETYGDMADCCEKQEPERNECFLSHKDDSPDLPKLKPDPNTLCDEFKADEKKFWGKYLYEIARRHPYFYAPELLYYANKYNGVFQECCQAEDKGACLLPKIETMREKVLASSARQRLRCASIQKFGERALKAWSVARLSQKFPKAEFVEVTKLVTDLTKVHKECCHGDLLECADDRADLAKYICDNQDTISSKLKECCDKPLLEKSHCIAEVEKDAIPENLPPLTADFAEDKDVCKNYQEAKDAFLGSFLYEYSRRHPEYAVSVLLRLAKEYEATLEECCAKDDPHACYSTVFDK…	623	1	1	1	424.255	2	-0.0007	242	248	1	39.87	0.0025	R	LSQKFPK	A
6	1::sp|cRAP087|P02769|ALBU_BOVIN	Serum albumin OS=Bos taurus GN=ALB PE=1 SV=4	2718	56	3.2e-268	71244	164	149	48	44	74.1	5.82	MKWVTFISLLLLFSSAYSRGVFRRDTHKSEIAHRFKDLGEEHFKGLVLIAFSQYLQQCPFDEHVKLVNELTEFAKTCVADESHAGCEKSLHTLFGDELCKVASLRETYGDMADCCEKQEPERNECFLSHKDDSPDLPKLKPDPNTLCDEFKADEKKFWGKYLYEIARRHPYFYAPELLYYANKYNGVFQECCQAEDKGACLLPKIETMREKVLASSARQRLRCASIQKFGERALKAWSVARLSQKFPKAEFVEVTKLVTDLTKVHKECCHGDLLECADDRADLAKYICDNQDTISSKLKECCDKPLLEKSHCIAEVEKDAIPENLPPLTADFAEDKDVCKNYQEAKDAFLGSFLYEYSRRHPEYAVSVLLRLAKEYEATLEECCAKDDPHACYSTVFDK…	924	1	1	0	449.744	2	-0.0002	483	489	0	33.87	0.012	R	LCVLHEK	T
6	1::sp|cRAP087|P02769|ALBU_BOVIN	Serum albumin OS=Bos taurus GN=ALB PE=1 SV=4	2718	56	3.2e-268	71244	164	149	48	44	74.1	5.82	MKWVTFISLLLLFSSAYSRGVFRRDTHKSEIAHRFKDLGEEHFKGLVLIAFSQYLQQCPFDEHVKLVNELTEFAKTCVADESHAGCEKSLHTLFGDELCKVASLRETYGDMADCCEKQEPERNECFLSHKDDSPDLPKLKPDPNTLCDEFKADEKKFWGKYLYEIARRHPYFYAPELLYYANKYNGVFQECCQAEDKGACLLPKIETMREKVLASSARQRLRCASIQKFGERALKAWSVARLSQKFPKAEFVEVTKLVTDLTKVHKECCHGDLLECADDRADLAKYICDNQDTISSKLKECCDKPLLEKSHCIAEVEKDAIPENLPPLTADFAEDKDVCKNYQEAKDAFLGSFLYEYSRRHPEYAVSVLLRLAKEYEATLEECCAKDDPHACYSTVFDK…	1155	1	1	1	461.747	2	-0.0005	249	256	0	48.01	0.0007	K	AEFVEVTK	L
6	1::sp|cRAP087|P02769|ALBU_BOVIN	Serum albumin OS=Bos taurus GN=ALB PE=1 SV=4	2718	56	3.2e-268	71244	164	149	48	44	74.1	5.82	MKWVTFISLLLLFSSAYSRGVFRRDTHKSEIAHRFKDLGEEHFKGLVLIAFSQYLQQCPFDEHVKLVNELTEFAKTCVADESHAGCEKSLHTLFGDELCKVASLRETYGDMADCCEKQEPERNECFLSHKDDSPDLPKLKPDPNTLCDEFKADEKKFWGKYLYEIARRHPYFYAPELLYYANKYNGVFQECCQAEDKGACLLPKIETMREKVLASSARQRLRCASIQKFGERALKAWSVARLSQKFPKAEFVEVTKLVTDLTKVHKECCHGDLLECADDRADLAKYICDNQDTISSKLKECCDKPLLEKSHCIAEVEKDAIPENLPPLTADFAEDKDVCKNYQEAKDAFLGSFLYEYSRRHPEYAVSVLLRLAKEYEATLEECCAKDDPHACYSTVFDK…	1166	1	1	0	464.25	2	-0.0001	161	167	0	34.6	0.0093	K	YLYEIAR	R
6	1::sp|cRAP087|P02769|ALBU_BOVIN	Serum albumin OS=Bos taurus GN=ALB PE=1 SV=4	2718	56	3.2e-268	71244	164	149	48	44	74.1	5.82	MKWVTFISLLLLFSSAYSRGVFRRDTHKSEIAHRFKDLGEEHFKGLVLIAFSQYLQQCPFDEHVKLVNELTEFAKTCVADESHAGCEKSLHTLFGDELCKVASLRETYGDMADCCEKQEPERNECFLSHKDDSPDLPKLKPDPNTLCDEFKADEKKFWGKYLYEIARRHPYFYAPELLYYANKYNGVFQECCQAEDKGACLLPKIETMREKVLASSARQRLRCASIQKFGERALKAWSVARLSQKFPKAEFVEVTKLVTDLTKVHKECCHGDLLECADDRADLAKYICDNQDTISSKLKECCDKPLLEKSHCIAEVEKDAIPENLPPLTADFAEDKDVCKNYQEAKDAFLGSFLYEYSRRHPEYAVSVLLRLAKEYEATLEECCAKDDPHACYSTVFDK…	1387	1	1	1	487.732	2	-0.0002	37	44	0	21.02	0.21	K	DLGEEHFK	G
6	1::sp|cRAP087|P02769|ALBU_BOVIN	Serum albumin OS=Bos taurus GN=ALB PE=1 SV=4	2718	56	3.2e-268	71244	164	149	48	44	74.1	5.82	MKWVTFISLLLLFSSAYSRGVFRRDTHKSEIAHRFKDLGEEHFKGLVLIAFSQYLQQCPFDEHVKLVNELTEFAKTCVADESHAGCEKSLHTLFGDELCKVASLRETYGDMADCCEKQEPERNECFLSHKDDSPDLPKLKPDPNTLCDEFKADEKKFWGKYLYEIARRHPYFYAPELLYYANKYNGVFQECCQAEDKGACLLPKIETMREKVLASSARQRLRCASIQKFGERALKAWSVARLSQKFPKAEFVEVTKLVTDLTKVHKECCHGDLLECADDRADLAKYICDNQDTISSKLKECCDKPLLEKSHCIAEVEKDAIPENLPPLTADFAEDKDVCKNYQEAKDAFLGSFLYEYSRRHPEYAVSVLLRLAKEYEATLEECCAKDDPHACYSTVFDK…	1603	1	1	1	507.813	2	-0.0006	549	557	0	82.42	1.8e-07	K	QTALVELLK	H
6	1::sp|cRAP087|P02769|ALBU_BOVIN	Serum albumin OS=Bos taurus GN=ALB PE=1 SV=4	2718	56	3.2e-268	71244	164	149	48	44	74.1	5.82	MKWVTFISLLLLFSSAYSRGVFRRDTHKSEIAHRFKDLGEEHFKGLVLIAFSQYLQQCPFDEHVKLVNELTEFAKTCVADESHAGCEKSLHTLFGDELCKVASLRETYGDMADCCEKQEPERNECFLSHKDDSPDLPKLKPDPNTLCDEFKADEKKFWGKYLYEIARRHPYFYAPELLYYANKYNGVFQECCQAEDKGACLLPKIETMREKVLASSARQRLRCASIQKFGERALKAWSVARLSQKFPKAEFVEVTKLVTDLTKVHKECCHGDLLECADDRADLAKYICDNQDTISSKLKECCDKPLLEKSHCIAEVEKDAIPENLPPLTADFAEDKDVCKNYQEAKDAFLGSFLYEYSRRHPEYAVSVLLRLAKEYEATLEECCAKDDPHACYSTVFDK…	1831	1	1	1	534.724	2	0	413	420	0	59.08	1.5e-05	K	QNCDQFEK	L
6	1::sp|cRAP087|P02769|ALBU_BOVIN	Serum albumin OS=Bos taurus GN=ALB PE=1 SV=4	2718	56	3.2e-268	71244	164	149	48	44	74.1	5.82	MKWVTFISLLLLFSSAYSRGVFRRDTHKSEIAHRFKDLGEEHFKGLVLIAFSQYLQQCPFDEHVKLVNELTEFAKTCVADESHAGCEKSLHTLFGDELCKVASLRETYGDMADCCEKQEPERNECFLSHKDDSPDLPKLKPDPNTLCDEFKADEKKFWGKYLYEIARRHPYFYAPELLYYANKYNGVFQECCQAEDKGACLLPKIETMREKVLASSARQRLRCASIQKFGERALKAWSVARLSQKFPKAEFVEVTKLVTDLTKVHKECCHGDLLECADDRADLAKYICDNQDTISSKLKECCDKPLLEKSHCIAEVEKDAIPENLPPLTADFAEDKDVCKNYQEAKDAFLGSFLYEYSRRHPEYAVSVLLRLAKEYEATLEECCAKDDPHACYSTVFDK…	1842	1	1	1	536.759	2	0.0019	310	318	0	23.08	0.17	K	SHCIAEVEK	D
6	1::sp|cRAP087|P02769|ALBU_BOVIN	Serum albumin OS=Bos taurus GN=ALB PE=1 SV=4	2718	56	3.2e-268	71244	164	149	48	44	74.1	5.82	MKWVTFISLLLLFSSAYSRGVFRRDTHKSEIAHRFKDLGEEHFKGLVLIAFSQYLQQCPFDEHVKLVNELTEFAKTCVADESHAGCEKSLHTLFGDELCKVASLRETYGDMADCCEKQEPERNECFLSHKDDSPDLPKLKPDPNTLCDEFKADEKKFWGKYLYEIARRHPYFYAPELLYYANKYNGVFQECCQAEDKGACLLPKIETMREKVLASSARQRLRCASIQKFGERALKAWSVARLSQKFPKAEFVEVTKLVTDLTKVHKECCHGDLLECADDRADLAKYICDNQDTISSKLKECCDKPLLEKSHCIAEVEKDAIPENLPPLTADFAEDKDVCKNYQEAKDAFLGSFLYEYSRRHPEYAVSVLLRLAKEYEATLEECCAKDDPHACYSTVFDK…	2043	1	1	1	554.26	2	-0.0018	588	597	0	50.65	0.00044	K	EACFAVEGPK	L
6	1::sp|cRAP087|P02769|ALBU_BOVIN	Serum albumin OS=Bos taurus GN=ALB PE=1 SV=4	2718	56	3.2e-268	71244	164	149	48	44	74.1	5.82	MKWVTFISLLLLFSSAYSRGVFRRDTHKSEIAHRFKDLGEEHFKGLVLIAFSQYLQQCPFDEHVKLVNELTEFAKTCVADESHAGCEKSLHTLFGDELCKVASLRETYGDMADCCEKQEPERNECFLSHKDDSPDLPKLKPDPNTLCDEFKADEKKFWGKYLYEIARRHPYFYAPELLYYANKYNGVFQECCQAEDKGACLLPKIETMREKVLASSARQRLRCASIQKFGERALKAWSVARLSQKFPKAEFVEVTKLVTDLTKVHKECCHGDLLECADDRADLAKYICDNQDTISSKLKECCDKPLLEKSHCIAEVEKDAIPENLPPLTADFAEDKDVCKNYQEAKDAFLGSFLYEYSRRHPEYAVSVLLRLAKEYEATLEECCAKDDPHACYSTVFDK…	2225	1	1	0	569.752	2	-0.0005	499	507	0	51.43	0.00019	K	CCTESLVNR	R
6	1::sp|cRAP087|P02769|ALBU_BOVIN	Serum albumin OS=Bos taurus GN=ALB PE=1 SV=4	2718	56	3.2e-268	71244	164	149	48	44	74.1	5.82	MKWVTFISLLLLFSSAYSRGVFRRDTHKSEIAHRFKDLGEEHFKGLVLIAFSQYLQQCPFDEHVKLVNELTEFAKTCVADESHAGCEKSLHTLFGDELCKVASLRETYGDMADCCEKQEPERNECFLSHKDDSPDLPKLKPDPNTLCDEFKADEKKFWGKYLYEIARRHPYFYAPELLYYANKYNGVFQECCQAEDKGACLLPKIETMREKVLASSARQRLRCASIQKFGERALKAWSVARLSQKFPKAEFVEVTKLVTDLTKVHKECCHGDLLECADDRADLAKYICDNQDTISSKLKECCDKPLLEKSHCIAEVEKDAIPENLPPLTADFAEDKDVCKNYQEAKDAFLGSFLYEYSRRHPEYAVSVLLRLAKEYEATLEECCAKDDPHACYSTVFDK…	2229	1	1	0	570.247	2	0.0043	499	507	0	26.08	0.051	K	CCTESLVNR	R		Deamidated (NQ)	0.000000010.0
6	1::sp|cRAP087|P02769|ALBU_BOVIN	Serum albumin OS=Bos taurus GN=ALB PE=1 SV=4	2718	56	3.2e-268	71244	164	149	48	44	74.1	5.82	MKWVTFISLLLLFSSAYSRGVFRRDTHKSEIAHRFKDLGEEHFKGLVLIAFSQYLQQCPFDEHVKLVNELTEFAKTCVADESHAGCEKSLHTLFGDELCKVASLRETYGDMADCCEKQEPERNECFLSHKDDSPDLPKLKPDPNTLCDEFKADEKKFWGKYLYEIARRHPYFYAPELLYYANKYNGVFQECCQAEDKGACLLPKIETMREKVLASSARQRLRCASIQKFGERALKAWSVARLSQKFPKAEFVEVTKLVTDLTKVHKECCHGDLLECADDRADLAKYICDNQDTISSKLKECCDKPLLEKSHCIAEVEKDAIPENLPPLTADFAEDKDVCKNYQEAKDAFLGSFLYEYSRRHPEYAVSVLLRLAKEYEATLEECCAKDDPHACYSTVFDK…	2272	1	1	1	381.576	3	-0.0007	548	557	1	54.57	3.4e-05	K	KQTALVELLK	H
6	1::sp|cRAP087|P02769|ALBU_BOVIN	Serum albumin OS=Bos taurus GN=ALB PE=1 SV=4	2718	56	3.2e-268	71244	164	149	48	44	74.1	5.82	MKWVTFISLLLLFSSAYSRGVFRRDTHKSEIAHRFKDLGEEHFKGLVLIAFSQYLQQCPFDEHVKLVNELTEFAKTCVADESHAGCEKSLHTLFGDELCKVASLRETYGDMADCCEKQEPERNECFLSHKDDSPDLPKLKPDPNTLCDEFKADEKKFWGKYLYEIARRHPYFYAPELLYYANKYNGVFQECCQAEDKGACLLPKIETMREKVLASSARQRLRCASIQKFGERALKAWSVARLSQKFPKAEFVEVTKLVTDLTKVHKECCHGDLLECADDRADLAKYICDNQDTISSKLKECCDKPLLEKSHCIAEVEKDAIPENLPPLTADFAEDKDVCKNYQEAKDAFLGSFLYEYSRRHPEYAVSVLLRLAKEYEATLEECCAKDDPHACYSTVFDK…	2274	1	1	1	571.861	2	0.0001	548	557	1	42.69	0.00054	K	KQTALVELLK	H
6	1::sp|cRAP087|P02769|ALBU_BOVIN	Serum albumin OS=Bos taurus GN=ALB PE=1 SV=4	2718	56	3.2e-268	71244	164	149	48	44	74.1	5.82	MKWVTFISLLLLFSSAYSRGVFRRDTHKSEIAHRFKDLGEEHFKGLVLIAFSQYLQQCPFDEHVKLVNELTEFAKTCVADESHAGCEKSLHTLFGDELCKVASLRETYGDMADCCEKQEPERNECFLSHKDDSPDLPKLKPDPNTLCDEFKADEKKFWGKYLYEIARRHPYFYAPELLYYANKYNGVFQECCQAEDKGACLLPKIETMREKVLASSARQRLRCASIQKFGERALKAWSVARLSQKFPKAEFVEVTKLVTDLTKVHKECCHGDLLECADDRADLAKYICDNQDTISSKLKECCDKPLLEKSHCIAEVEKDAIPENLPPLTADFAEDKDVCKNYQEAKDAFLGSFLYEYSRRHPEYAVSVLLRLAKEYEATLEECCAKDDPHACYSTVFDK…	2430	1	1	1	582.319	2	0.0001	66	75	0	64.79	1.8e-05	K	LVNELTEFAK	T
6	1::sp|cRAP087|P02769|ALBU_BOVIN	Serum albumin OS=Bos taurus GN=ALB PE=1 SV=4	2718	56	3.2e-268	71244	164	149	48	44	74.1	5.82	MKWVTFISLLLLFSSAYSRGVFRRDTHKSEIAHRFKDLGEEHFKGLVLIAFSQYLQQCPFDEHVKLVNELTEFAKTCVADESHAGCEKSLHTLFGDELCKVASLRETYGDMADCCEKQEPERNECFLSHKDDSPDLPKLKPDPNTLCDEFKADEKKFWGKYLYEIARRHPYFYAPELLYYANKYNGVFQECCQAEDKGACLLPKIETMREKVLASSARQRLRCASIQKFGERALKAWSVARLSQKFPKAEFVEVTKLVTDLTKVHKECCHGDLLECADDRADLAKYICDNQDTISSKLKECCDKPLLEKSHCIAEVEKDAIPENLPPLTADFAEDKDVCKNYQEAKDAFLGSFLYEYSRRHPEYAVSVLLRLAKEYEATLEECCAKDDPHACYSTVFDK…	2445	1	1	1	389.502	3	-0.0012	460	468	0	35.19	0.0058	R	CCTKPESER	M
6	1::sp|cRAP087|P02769|ALBU_BOVIN	Serum albumin OS=Bos taurus GN=ALB PE=1 SV=4	2718	56	3.2e-268	71244	164	149	48	44	74.1	5.82	MKWVTFISLLLLFSSAYSRGVFRRDTHKSEIAHRFKDLGEEHFKGLVLIAFSQYLQQCPFDEHVKLVNELTEFAKTCVADESHAGCEKSLHTLFGDELCKVASLRETYGDMADCCEKQEPERNECFLSHKDDSPDLPKLKPDPNTLCDEFKADEKKFWGKYLYEIARRHPYFYAPELLYYANKYNGVFQECCQAEDKGACLLPKIETMREKVLASSARQRLRCASIQKFGERALKAWSVARLSQKFPKAEFVEVTKLVTDLTKVHKECCHGDLLECADDRADLAKYICDNQDTISSKLKECCDKPLLEKSHCIAEVEKDAIPENLPPLTADFAEDKDVCKNYQEAKDAFLGSFLYEYSRRHPEYAVSVLLRLAKEYEATLEECCAKDDPHACYSTVFDK…	2446	1	1	1	583.75	2	-0.0009	460	468	0	39.08	0.0024	R	CCTKPESER	M
6	1::sp|cRAP087|P02769|ALBU_BOVIN	Serum albumin OS=Bos taurus GN=ALB PE=1 SV=4	2718	56	3.2e-268	71244	164	149	48	44	74.1	5.82	MKWVTFISLLLLFSSAYSRGVFRRDTHKSEIAHRFKDLGEEHFKGLVLIAFSQYLQQCPFDEHVKLVNELTEFAKTCVADESHAGCEKSLHTLFGDELCKVASLRETYGDMADCCEKQEPERNECFLSHKDDSPDLPKLKPDPNTLCDEFKADEKKFWGKYLYEIARRHPYFYAPELLYYANKYNGVFQECCQAEDKGACLLPKIETMREKVLASSARQRLRCASIQKFGERALKAWSVARLSQKFPKAEFVEVTKLVTDLTKVHKECCHGDLLECADDRADLAKYICDNQDTISSKLKECCDKPLLEKSHCIAEVEKDAIPENLPPLTADFAEDKDVCKNYQEAKDAFLGSFLYEYSRRHPEYAVSVLLRLAKEYEATLEECCAKDDPHACYSTVFDK…	2887	1	1	1	417.211	3	-0.002	35	44	1	45.49	0.0022	R	FKDLGEEHFK	G
6	1::sp|cRAP087|P02769|ALBU_BOVIN	Serum albumin OS=Bos taurus GN=ALB PE=1 SV=4	2718	56	3.2e-268	71244	164	149	48	44	74.1	5.82	MKWVTFISLLLLFSSAYSRGVFRRDTHKSEIAHRFKDLGEEHFKGLVLIAFSQYLQQCPFDEHVKLVNELTEFAKTCVADESHAGCEKSLHTLFGDELCKVASLRETYGDMADCCEKQEPERNECFLSHKDDSPDLPKLKPDPNTLCDEFKADEKKFWGKYLYEIARRHPYFYAPELLYYANKYNGVFQECCQAEDKGACLLPKIETMREKVLASSARQRLRCASIQKFGERALKAWSVARLSQKFPKAEFVEVTKLVTDLTKVHKECCHGDLLECADDRADLAKYICDNQDTISSKLKECCDKPLLEKSHCIAEVEKDAIPENLPPLTADFAEDKDVCKNYQEAKDAFLGSFLYEYSRRHPEYAVSVLLRLAKEYEATLEECCAKDDPHACYSTVFDK…	3110	1	1	1	642.359	2	-0.0006	361	371	0	39.04	0.0043	R	HPEYAVSVLLR	L
6	1::sp|cRAP087|P02769|ALBU_BOVIN	Serum albumin OS=Bos taurus GN=ALB PE=1 SV=4	2718	56	3.2e-268	71244	164	149	48	44	74.1	5.82	MKWVTFISLLLLFSSAYSRGVFRRDTHKSEIAHRFKDLGEEHFKGLVLIAFSQYLQQCPFDEHVKLVNELTEFAKTCVADESHAGCEKSLHTLFGDELCKVASLRETYGDMADCCEKQEPERNECFLSHKDDSPDLPKLKPDPNTLCDEFKADEKKFWGKYLYEIARRHPYFYAPELLYYANKYNGVFQECCQAEDKGACLLPKIETMREKVLASSARQRLRCASIQKFGERALKAWSVARLSQKFPKAEFVEVTKLVTDLTKVHKECCHGDLLECADDRADLAKYICDNQDTISSKLKECCDKPLLEKSHCIAEVEKDAIPENLPPLTADFAEDKDVCKNYQEAKDAFLGSFLYEYSRRHPEYAVSVLLRLAKEYEATLEECCAKDDPHACYSTVFDK…	3156	1	1	1	431.205	3	-0.0007	300	309	0	34.13	0.021	K	ECCDKPLLEK	S
6	1::sp|cRAP087|P02769|ALBU_BOVIN	Serum albumin OS=Bos taurus GN=ALB PE=1 SV=4	2718	56	3.2e-268	71244	164	149	48	44	74.1	5.82	MKWVTFISLLLLFSSAYSRGVFRRDTHKSEIAHRFKDLGEEHFKGLVLIAFSQYLQQCPFDEHVKLVNELTEFAKTCVADESHAGCEKSLHTLFGDELCKVASLRETYGDMADCCEKQEPERNECFLSHKDDSPDLPKLKPDPNTLCDEFKADEKKFWGKYLYEIARRHPYFYAPELLYYANKYNGVFQECCQAEDKGACLLPKIETMREKVLASSARQRLRCASIQKFGERALKAWSVARLSQKFPKAEFVEVTKLVTDLTKVHKECCHGDLLECADDRADLAKYICDNQDTISSKLKECCDKPLLEKSHCIAEVEKDAIPENLPPLTADFAEDKDVCKNYQEAKDAFLGSFLYEYSRRHPEYAVSVLLRLAKEYEATLEECCAKDDPHACYSTVFDK…	3247	1	1	1	653.362	2	0	402	412	0	62.29	3e-05	K	HLVDEPQNLIK	Q
6	1::sp|cRAP087|P02769|ALBU_BOVIN	Serum albumin OS=Bos taurus GN=ALB PE=1 SV=4	2718	56	3.2e-268	71244	164	149	48	44	74.1	5.82	MKWVTFISLLLLFSSAYSRGVFRRDTHKSEIAHRFKDLGEEHFKGLVLIAFSQYLQQCPFDEHVKLVNELTEFAKTCVADESHAGCEKSLHTLFGDELCKVASLRETYGDMADCCEKQEPERNECFLSHKDDSPDLPKLKPDPNTLCDEFKADEKKFWGKYLYEIARRHPYFYAPELLYYANKYNGVFQECCQAEDKGACLLPKIETMREKVLASSARQRLRCASIQKFGERALKAWSVARLSQKFPKAEFVEVTKLVTDLTKVHKECCHGDLLECADDRADLAKYICDNQDTISSKLKECCDKPLLEKSHCIAEVEKDAIPENLPPLTADFAEDKDVCKNYQEAKDAFLGSFLYEYSRRHPEYAVSVLLRLAKEYEATLEECCAKDDPHACYSTVFDK…	3264	2	0	1	654.342	2	-0.0081	402	412	0	25.2	0.21	K	HLVDEPQNLIK	Q		2 Deamidated (NQ)	0.00000011000.0
6	1::sp|cRAP087|P02769|ALBU_BOVIN	Serum albumin OS=Bos taurus GN=ALB PE=1 SV=4	2718	56	3.2e-268	71244	164	149	48	44	74.1	5.82	MKWVTFISLLLLFSSAYSRGVFRRDTHKSEIAHRFKDLGEEHFKGLVLIAFSQYLQQCPFDEHVKLVNELTEFAKTCVADESHAGCEKSLHTLFGDELCKVASLRETYGDMADCCEKQEPERNECFLSHKDDSPDLPKLKPDPNTLCDEFKADEKKFWGKYLYEIARRHPYFYAPELLYYANKYNGVFQECCQAEDKGACLLPKIETMREKVLASSARQRLRCASIQKFGERALKAWSVARLSQKFPKAEFVEVTKLVTDLTKVHKECCHGDLLECADDRADLAKYICDNQDTISSKLKECCDKPLLEKSHCIAEVEKDAIPENLPPLTADFAEDKDVCKNYQEAKDAFLGSFLYEYSRRHPEYAVSVLLRLAKEYEATLEECCAKDDPHACYSTVFDK…	4003	1	1	1	700.352	2	0.004	569	580	0	56.4	0.00014	K	TVMENFVAFVDK	C
6	1::sp|cRAP087|P02769|ALBU_BOVIN	Serum albumin OS=Bos taurus GN=ALB PE=1 SV=4	2718	56	3.2e-268	71244	164	149	48	44	74.1	5.82	MKWVTFISLLLLFSSAYSRGVFRRDTHKSEIAHRFKDLGEEHFKGLVLIAFSQYLQQCPFDEHVKLVNELTEFAKTCVADESHAGCEKSLHTLFGDELCKVASLRETYGDMADCCEKQEPERNECFLSHKDDSPDLPKLKPDPNTLCDEFKADEKKFWGKYLYEIARRHPYFYAPELLYYANKYNGVFQECCQAEDKGACLLPKIETMREKVLASSARQRLRCASIQKFGERALKAWSVARLSQKFPKAEFVEVTKLVTDLTKVHKECCHGDLLECADDRADLAKYICDNQDTISSKLKECCDKPLLEKSHCIAEVEKDAIPENLPPLTADFAEDKDVCKNYQEAKDAFLGSFLYEYSRRHPEYAVSVLLRLAKEYEATLEECCAKDDPHACYSTVFDK…	4086	1	1	1	708.345	2	-0.0056	569	580	0	80.45	4.9e-07	K	TVMENFVAFVDK	C		Oxidation (M)	0.003000000000.0
6	1::sp|cRAP087|P02769|ALBU_BOVIN	Serum albumin OS=Bos taurus GN=ALB PE=1 SV=4	2718	56	3.2e-268	71244	164	149	48	44	74.1	5.82	MKWVTFISLLLLFSSAYSRGVFRRDTHKSEIAHRFKDLGEEHFKGLVLIAFSQYLQQCPFDEHVKLVNELTEFAKTCVADESHAGCEKSLHTLFGDELCKVASLRETYGDMADCCEKQEPERNECFLSHKDDSPDLPKLKPDPNTLCDEFKADEKKFWGKYLYEIARRHPYFYAPELLYYANKYNGVFQECCQAEDKGACLLPKIETMREKVLASSARQRLRCASIQKFGERALKAWSVARLSQKFPKAEFVEVTKLVTDLTKVHKECCHGDLLECADDRADLAKYICDNQDTISSKLKECCDKPLLEKSHCIAEVEKDAIPENLPPLTADFAEDKDVCKNYQEAKDAFLGSFLYEYSRRHPEYAVSVLLRLAKEYEATLEECCAKDDPHACYSTVFDK…	4105	1	1	1	473.902	3	-0.0007	89	100	0	61.71	5.2e-05	K	SLHTLFGDELCK	V
6	1::sp|cRAP087|P02769|ALBU_BOVIN	Serum albumin OS=Bos taurus GN=ALB PE=1 SV=4	2718	56	3.2e-268	71244	164	149	48	44	74.1	5.82	MKWVTFISLLLLFSSAYSRGVFRRDTHKSEIAHRFKDLGEEHFKGLVLIAFSQYLQQCPFDEHVKLVNELTEFAKTCVADESHAGCEKSLHTLFGDELCKVASLRETYGDMADCCEKQEPERNECFLSHKDDSPDLPKLKPDPNTLCDEFKADEKKFWGKYLYEIARRHPYFYAPELLYYANKYNGVFQECCQAEDKGACLLPKIETMREKVLASSARQRLRCASIQKFGERALKAWSVARLSQKFPKAEFVEVTKLVTDLTKVHKECCHGDLLECADDRADLAKYICDNQDTISSKLKECCDKPLLEKSHCIAEVEKDAIPENLPPLTADFAEDKDVCKNYQEAKDAFLGSFLYEYSRRHPEYAVSVLLRLAKEYEATLEECCAKDDPHACYSTVFDK…	4111	1	1	1	710.351	2	0.0003	89	100	0	79.9	7.8e-07	K	SLHTLFGDELCK	V
6	1::sp|cRAP087|P02769|ALBU_BOVIN	Serum albumin OS=Bos taurus GN=ALB PE=1 SV=4	2718	56	3.2e-268	71244	164	149	48	44	74.1	5.82	MKWVTFISLLLLFSSAYSRGVFRRDTHKSEIAHRFKDLGEEHFKGLVLIAFSQYLQQCPFDEHVKLVNELTEFAKTCVADESHAGCEKSLHTLFGDELCKVASLRETYGDMADCCEKQEPERNECFLSHKDDSPDLPKLKPDPNTLCDEFKADEKKFWGKYLYEIARRHPYFYAPELLYYANKYNGVFQECCQAEDKGACLLPKIETMREKVLASSARQRLRCASIQKFGERALKAWSVARLSQKFPKAEFVEVTKLVTDLTKVHKECCHGDLLECADDRADLAKYICDNQDTISSKLKECCDKPLLEKSHCIAEVEKDAIPENLPPLTADFAEDKDVCKNYQEAKDAFLGSFLYEYSRRHPEYAVSVLLRLAKEYEATLEECCAKDDPHACYSTVFDK…	4252	1	1	1	480.609	3	-0.0004	360	371	1	73.21	1.5e-06	R	RHPEYAVSVLLR	L
6	1::sp|cRAP087|P02769|ALBU_BOVIN	Serum albumin OS=Bos taurus GN=ALB PE=1 SV=4	2718	56	3.2e-268	71244	164	149	48	44	74.1	5.82	MKWVTFISLLLLFSSAYSRGVFRRDTHKSEIAHRFKDLGEEHFKGLVLIAFSQYLQQCPFDEHVKLVNELTEFAKTCVADESHAGCEKSLHTLFGDELCKVASLRETYGDMADCCEKQEPERNECFLSHKDDSPDLPKLKPDPNTLCDEFKADEKKFWGKYLYEIARRHPYFYAPELLYYANKYNGVFQECCQAEDKGACLLPKIETMREKVLASSARQRLRCASIQKFGERALKAWSVARLSQKFPKAEFVEVTKLVTDLTKVHKECCHGDLLECADDRADLAKYICDNQDTISSKLKECCDKPLLEKSHCIAEVEKDAIPENLPPLTADFAEDKDVCKNYQEAKDAFLGSFLYEYSRRHPEYAVSVLLRLAKEYEATLEECCAKDDPHACYSTVFDK…	4273	1	1	1	722.324	2	-0.0007	286	297	0	87.24	6.1e-08	K	YICDNQDTISSK	L
6	1::sp|cRAP087|P02769|ALBU_BOVIN	Serum albumin OS=Bos taurus GN=ALB PE=1 SV=4	2718	56	3.2e-268	71244	164	149	48	44	74.1	5.82	MKWVTFISLLLLFSSAYSRGVFRRDTHKSEIAHRFKDLGEEHFKGLVLIAFSQYLQQCPFDEHVKLVNELTEFAKTCVADESHAGCEKSLHTLFGDELCKVASLRETYGDMADCCEKQEPERNECFLSHKDDSPDLPKLKPDPNTLCDEFKADEKKFWGKYLYEIARRHPYFYAPELLYYANKYNGVFQECCQAEDKGACLLPKIETMREKVLASSARQRLRCASIQKFGERALKAWSVARLSQKFPKAEFVEVTKLVTDLTKVHKECCHGDLLECADDRADLAKYICDNQDTISSKLKECCDKPLLEKSHCIAEVEKDAIPENLPPLTADFAEDKDVCKNYQEAKDAFLGSFLYEYSRRHPEYAVSVLLRLAKEYEATLEECCAKDDPHACYSTVFDK…	4277	1	1	1	722.815	2	-0.0026	286	297	0	72.19	1.4e-06	K	YICDNQDTISSK	L		Deamidated (NQ)	0.000010000000.0
6	1::sp|cRAP087|P02769|ALBU_BOVIN	Serum albumin OS=Bos taurus GN=ALB PE=1 SV=4	2718	56	3.2e-268	71244	164	149	48	44	74.1	5.82	MKWVTFISLLLLFSSAYSRGVFRRDTHKSEIAHRFKDLGEEHFKGLVLIAFSQYLQQCPFDEHVKLVNELTEFAKTCVADESHAGCEKSLHTLFGDELCKVASLRETYGDMADCCEKQEPERNECFLSHKDDSPDLPKLKPDPNTLCDEFKADEKKFWGKYLYEIARRHPYFYAPELLYYANKYNGVFQECCQAEDKGACLLPKIETMREKVLASSARQRLRCASIQKFGERALKAWSVARLSQKFPKAEFVEVTKLVTDLTKVHKECCHGDLLECADDRADLAKYICDNQDTISSKLKECCDKPLLEKSHCIAEVEKDAIPENLPPLTADFAEDKDVCKNYQEAKDAFLGSFLYEYSRRHPEYAVSVLLRLAKEYEATLEECCAKDDPHACYSTVFDK…	4278	1	1	1	722.822	2	0.0107	286	297	0	59.45	3.2e-05	K	YICDNQDTISSK	L		Deamidated (NQ)	0.000001000000.0
6	1::sp|cRAP087|P02769|ALBU_BOVIN	Serum albumin OS=Bos taurus GN=ALB PE=1 SV=4	2718	56	3.2e-268	71244	164	149	48	44	74.1	5.82	MKWVTFISLLLLFSSAYSRGVFRRDTHKSEIAHRFKDLGEEHFKGLVLIAFSQYLQQCPFDEHVKLVNELTEFAKTCVADESHAGCEKSLHTLFGDELCKVASLRETYGDMADCCEKQEPERNECFLSHKDDSPDLPKLKPDPNTLCDEFKADEKKFWGKYLYEIARRHPYFYAPELLYYANKYNGVFQECCQAEDKGACLLPKIETMREKVLASSARQRLRCASIQKFGERALKAWSVARLSQKFPKAEFVEVTKLVTDLTKVHKECCHGDLLECADDRADLAKYICDNQDTISSKLKECCDKPLLEKSHCIAEVEKDAIPENLPPLTADFAEDKDVCKNYQEAKDAFLGSFLYEYSRRHPEYAVSVLLRLAKEYEATLEECCAKDDPHACYSTVFDK…	4373	1	1	1	488.535	3	0.0003	76	88	0	44.51	0.00028	K	TCVADESHAGCEK	S
6	1::sp|cRAP087|P02769|ALBU_BOVIN	Serum albumin OS=Bos taurus GN=ALB PE=1 SV=4	2718	56	3.2e-268	71244	164	149	48	44	74.1	5.82	MKWVTFISLLLLFSSAYSRGVFRRDTHKSEIAHRFKDLGEEHFKGLVLIAFSQYLQQCPFDEHVKLVNELTEFAKTCVADESHAGCEKSLHTLFGDELCKVASLRETYGDMADCCEKQEPERNECFLSHKDDSPDLPKLKPDPNTLCDEFKADEKKFWGKYLYEIARRHPYFYAPELLYYANKYNGVFQECCQAEDKGACLLPKIETMREKVLASSARQRLRCASIQKFGERALKAWSVARLSQKFPKAEFVEVTKLVTDLTKVHKECCHGDLLECADDRADLAKYICDNQDTISSKLKECCDKPLLEKSHCIAEVEKDAIPENLPPLTADFAEDKDVCKNYQEAKDAFLGSFLYEYSRRHPEYAVSVLLRLAKEYEATLEECCAKDDPHACYSTVFDK…	4460	1	1	1	739.764	2	-0.0023	106	117	0	65.25	3e-07	R	ETYGDMADCCEK	Q
6	1::sp|cRAP087|P02769|ALBU_BOVIN	Serum albumin OS=Bos taurus GN=ALB PE=1 SV=4	2718	56	3.2e-268	71244	164	149	48	44	74.1	5.82	MKWVTFISLLLLFSSAYSRGVFRRDTHKSEIAHRFKDLGEEHFKGLVLIAFSQYLQQCPFDEHVKLVNELTEFAKTCVADESHAGCEKSLHTLFGDELCKVASLRETYGDMADCCEKQEPERNECFLSHKDDSPDLPKLKPDPNTLCDEFKADEKKFWGKYLYEIARRHPYFYAPELLYYANKYNGVFQECCQAEDKGACLLPKIETMREKVLASSARQRLRCASIQKFGERALKAWSVARLSQKFPKAEFVEVTKLVTDLTKVHKECCHGDLLECADDRADLAKYICDNQDTISSKLKECCDKPLLEKSHCIAEVEKDAIPENLPPLTADFAEDKDVCKNYQEAKDAFLGSFLYEYSRRHPEYAVSVLLRLAKEYEATLEECCAKDDPHACYSTVFDK…	4465	1	1	1	493.937	3	-0.0002	421	433	0	65.03	1.7e-05	K	LGEYGFQNALIVR	Y
6	1::sp|cRAP087|P02769|ALBU_BOVIN	Serum albumin OS=Bos taurus GN=ALB PE=1 SV=4	2718	56	3.2e-268	71244	164	149	48	44	74.1	5.82	MKWVTFISLLLLFSSAYSRGVFRRDTHKSEIAHRFKDLGEEHFKGLVLIAFSQYLQQCPFDEHVKLVNELTEFAKTCVADESHAGCEKSLHTLFGDELCKVASLRETYGDMADCCEKQEPERNECFLSHKDDSPDLPKLKPDPNTLCDEFKADEKKFWGKYLYEIARRHPYFYAPELLYYANKYNGVFQECCQAEDKGACLLPKIETMREKVLASSARQRLRCASIQKFGERALKAWSVARLSQKFPKAEFVEVTKLVTDLTKVHKECCHGDLLECADDRADLAKYICDNQDTISSKLKECCDKPLLEKSHCIAEVEKDAIPENLPPLTADFAEDKDVCKNYQEAKDAFLGSFLYEYSRRHPEYAVSVLLRLAKEYEATLEECCAKDDPHACYSTVFDK…	4467	1	1	1	740.401	2	0.0002	421	433	0	98.11	8.2e-09	K	LGEYGFQNALIVR	Y
6	1::sp|cRAP087|P02769|ALBU_BOVIN	Serum albumin OS=Bos taurus GN=ALB PE=1 SV=4	2718	56	3.2e-268	71244	164	149	48	44	74.1	5.82	MKWVTFISLLLLFSSAYSRGVFRRDTHKSEIAHRFKDLGEEHFKGLVLIAFSQYLQQCPFDEHVKLVNELTEFAKTCVADESHAGCEKSLHTLFGDELCKVASLRETYGDMADCCEKQEPERNECFLSHKDDSPDLPKLKPDPNTLCDEFKADEKKFWGKYLYEIARRHPYFYAPELLYYANKYNGVFQECCQAEDKGACLLPKIETMREKVLASSARQRLRCASIQKFGERALKAWSVARLSQKFPKAEFVEVTKLVTDLTKVHKECCHGDLLECADDRADLAKYICDNQDTISSKLKECCDKPLLEKSHCIAEVEKDAIPENLPPLTADFAEDKDVCKNYQEAKDAFLGSFLYEYSRRHPEYAVSVLLRLAKEYEATLEECCAKDDPHACYSTVFDK…	4594	1	1	1	747.76	2	-0.0055	106	117	0	46.3	2.3e-05	R	ETYGDMADCCEK	Q		Oxidation (M)	0.000003000000.0
6	1::sp|cRAP087|P02769|ALBU_BOVIN	Serum albumin OS=Bos taurus GN=ALB PE=1 SV=4	2718	56	3.2e-268	71244	164	149	48	44	74.1	5.82	MKWVTFISLLLLFSSAYSRGVFRRDTHKSEIAHRFKDLGEEHFKGLVLIAFSQYLQQCPFDEHVKLVNELTEFAKTCVADESHAGCEKSLHTLFGDELCKVASLRETYGDMADCCEKQEPERNECFLSHKDDSPDLPKLKPDPNTLCDEFKADEKKFWGKYLYEIARRHPYFYAPELLYYANKYNGVFQECCQAEDKGACLLPKIETMREKVLASSARQRLRCASIQKFGERALKAWSVARLSQKFPKAEFVEVTKLVTDLTKVHKECCHGDLLECADDRADLAKYICDNQDTISSKLKECCDKPLLEKSHCIAEVEKDAIPENLPPLTADFAEDKDVCKNYQEAKDAFLGSFLYEYSRRHPEYAVSVLLRLAKEYEATLEECCAKDDPHACYSTVFDK…	4644	1	1	1	751.81	2	-0.001	375	386	0	59.54	1.2e-05	K	EYEATLEECCAK	D
6	1::sp|cRAP087|P02769|ALBU_BOVIN	Serum albumin OS=Bos taurus GN=ALB PE=1 SV=4	2718	56	3.2e-268	71244	164	149	48	44	74.1	5.82	MKWVTFISLLLLFSSAYSRGVFRRDTHKSEIAHRFKDLGEEHFKGLVLIAFSQYLQQCPFDEHVKLVNELTEFAKTCVADESHAGCEKSLHTLFGDELCKVASLRETYGDMADCCEKQEPERNECFLSHKDDSPDLPKLKPDPNTLCDEFKADEKKFWGKYLYEIARRHPYFYAPELLYYANKYNGVFQECCQAEDKGACLLPKIETMREKVLASSARQRLRCASIQKFGERALKAWSVARLSQKFPKAEFVEVTKLVTDLTKVHKECCHGDLLECADDRADLAKYICDNQDTISSKLKECCDKPLLEKSHCIAEVEKDAIPENLPPLTADFAEDKDVCKNYQEAKDAFLGSFLYEYSRRHPEYAVSVLLRLAKEYEATLEECCAKDDPHACYSTVFDK…	4699	1	1	0	756.425	2	-0.001	438	451	0	83.08	1.8e-07	K	VPQVSTPTLVEVSR	S
6	1::sp|cRAP087|P02769|ALBU_BOVIN	Serum albumin OS=Bos taurus GN=ALB PE=1 SV=4	2718	56	3.2e-268	71244	164	149	48	44	74.1	5.82	MKWVTFISLLLLFSSAYSRGVFRRDTHKSEIAHRFKDLGEEHFKGLVLIAFSQYLQQCPFDEHVKLVNELTEFAKTCVADESHAGCEKSLHTLFGDELCKVASLRETYGDMADCCEKQEPERNECFLSHKDDSPDLPKLKPDPNTLCDEFKADEKKFWGKYLYEIARRHPYFYAPELLYYANKYNGVFQECCQAEDKGACLLPKIETMREKVLASSARQRLRCASIQKFGERALKAWSVARLSQKFPKAEFVEVTKLVTDLTKVHKECCHGDLLECADDRADLAKYICDNQDTISSKLKECCDKPLLEKSHCIAEVEKDAIPENLPPLTADFAEDKDVCKNYQEAKDAFLGSFLYEYSRRHPEYAVSVLLRLAKEYEATLEECCAKDDPHACYSTVFDK…	4700	1	1	0	504.619	3	-0.0007	438	451	0	41.9	0.0024	K	VPQVSTPTLVEVSR	S
6	1::sp|cRAP087|P02769|ALBU_BOVIN	Serum albumin OS=Bos taurus GN=ALB PE=1 SV=4	2718	56	3.2e-268	71244	164	149	48	44	74.1	5.82	MKWVTFISLLLLFSSAYSRGVFRRDTHKSEIAHRFKDLGEEHFKGLVLIAFSQYLQQCPFDEHVKLVNELTEFAKTCVADESHAGCEKSLHTLFGDELCKVASLRETYGDMADCCEKQEPERNECFLSHKDDSPDLPKLKPDPNTLCDEFKADEKKFWGKYLYEIARRHPYFYAPELLYYANKYNGVFQECCQAEDKGACLLPKIETMREKVLASSARQRLRCASIQKFGERALKAWSVARLSQKFPKAEFVEVTKLVTDLTKVHKECCHGDLLECADDRADLAKYICDNQDTISSKLKECCDKPLLEKSHCIAEVEKDAIPENLPPLTADFAEDKDVCKNYQEAKDAFLGSFLYEYSRRHPEYAVSVLLRLAKEYEATLEECCAKDDPHACYSTVFDK…	4868	1	1	1	766.894	2	-0.0013	298	309	1	60.86	7.8e-05	K	LKECCDKPLLEK	S
6	1::sp|cRAP087|P02769|ALBU_BOVIN	Serum albumin OS=Bos taurus GN=ALB PE=1 SV=4	2718	56	3.2e-268	71244	164	149	48	44	74.1	5.82	MKWVTFISLLLLFSSAYSRGVFRRDTHKSEIAHRFKDLGEEHFKGLVLIAFSQYLQQCPFDEHVKLVNELTEFAKTCVADESHAGCEKSLHTLFGDELCKVASLRETYGDMADCCEKQEPERNECFLSHKDDSPDLPKLKPDPNTLCDEFKADEKKFWGKYLYEIARRHPYFYAPELLYYANKYNGVFQECCQAEDKGACLLPKIETMREKVLASSARQRLRCASIQKFGERALKAWSVARLSQKFPKAEFVEVTKLVTDLTKVHKECCHGDLLECADDRADLAKYICDNQDTISSKLKECCDKPLLEKSHCIAEVEKDAIPENLPPLTADFAEDKDVCKNYQEAKDAFLGSFLYEYSRRHPEYAVSVLLRLAKEYEATLEECCAKDDPHACYSTVFDK…	4871	1	1	1	511.598	3	-0.0006	298	309	1	60.01	9.5e-05	K	LKECCDKPLLEK	S
6	1::sp|cRAP087|P02769|ALBU_BOVIN	Serum albumin OS=Bos taurus GN=ALB PE=1 SV=4	2718	56	3.2e-268	71244	164	149	48	44	74.1	5.82	MKWVTFISLLLLFSSAYSRGVFRRDTHKSEIAHRFKDLGEEHFKGLVLIAFSQYLQQCPFDEHVKLVNELTEFAKTCVADESHAGCEKSLHTLFGDELCKVASLRETYGDMADCCEKQEPERNECFLSHKDDSPDLPKLKPDPNTLCDEFKADEKKFWGKYLYEIARRHPYFYAPELLYYANKYNGVFQECCQAEDKGACLLPKIETMREKVLASSARQRLRCASIQKFGERALKAWSVARLSQKFPKAEFVEVTKLVTDLTKVHKECCHGDLLECADDRADLAKYICDNQDTISSKLKECCDKPLLEKSHCIAEVEKDAIPENLPPLTADFAEDKDVCKNYQEAKDAFLGSFLYEYSRRHPEYAVSVLLRLAKEYEATLEECCAKDDPHACYSTVFDK…	4873	1	1	1	383.951	4	-0.0005	298	309	1	40.72	0.008	K	LKECCDKPLLEK	S
6	1::sp|cRAP087|P02769|ALBU_BOVIN	Serum albumin OS=Bos taurus GN=ALB PE=1 SV=4	2718	56	3.2e-268	71244	164	149	48	44	74.1	5.82	MKWVTFISLLLLFSSAYSRGVFRRDTHKSEIAHRFKDLGEEHFKGLVLIAFSQYLQQCPFDEHVKLVNELTEFAKTCVADESHAGCEKSLHTLFGDELCKVASLRETYGDMADCCEKQEPERNECFLSHKDDSPDLPKLKPDPNTLCDEFKADEKKFWGKYLYEIARRHPYFYAPELLYYANKYNGVFQECCQAEDKGACLLPKIETMREKVLASSARQRLRCASIQKFGERALKAWSVARLSQKFPKAEFVEVTKLVTDLTKVHKECCHGDLLECADDRADLAKYICDNQDTISSKLKECCDKPLLEKSHCIAEVEKDAIPENLPPLTADFAEDKDVCKNYQEAKDAFLGSFLYEYSRRHPEYAVSVLLRLAKEYEATLEECCAKDDPHACYSTVFDK…	4988	1	1	1	777.829	2	-0.002	387	399	0	61.52	1.4e-05	K	DDPHACYSTVFDK	L
6	1::sp|cRAP087|P02769|ALBU_BOVIN	Serum albumin OS=Bos taurus GN=ALB PE=1 SV=4	2718	56	3.2e-268	71244	164	149	48	44	74.1	5.82	MKWVTFISLLLLFSSAYSRGVFRRDTHKSEIAHRFKDLGEEHFKGLVLIAFSQYLQQCPFDEHVKLVNELTEFAKTCVADESHAGCEKSLHTLFGDELCKVASLRETYGDMADCCEKQEPERNECFLSHKDDSPDLPKLKPDPNTLCDEFKADEKKFWGKYLYEIARRHPYFYAPELLYYANKYNGVFQECCQAEDKGACLLPKIETMREKVLASSARQRLRCASIQKFGERALKAWSVARLSQKFPKAEFVEVTKLVTDLTKVHKECCHGDLLECADDRADLAKYICDNQDTISSKLKECCDKPLLEKSHCIAEVEKDAIPENLPPLTADFAEDKDVCKNYQEAKDAFLGSFLYEYSRRHPEYAVSVLLRLAKEYEATLEECCAKDDPHACYSTVFDK…	4991	1	1	1	518.889	3	-0.0004	387	399	0	49.02	0.00025	K	DDPHACYSTVFDK	L
6	1::sp|cRAP087|P02769|ALBU_BOVIN	Serum albumin OS=Bos taurus GN=ALB PE=1 SV=4	2718	56	3.2e-268	71244	164	149	48	44	74.1	5.82	MKWVTFISLLLLFSSAYSRGVFRRDTHKSEIAHRFKDLGEEHFKGLVLIAFSQYLQQCPFDEHVKLVNELTEFAKTCVADESHAGCEKSLHTLFGDELCKVASLRETYGDMADCCEKQEPERNECFLSHKDDSPDLPKLKPDPNTLCDEFKADEKKFWGKYLYEIARRHPYFYAPELLYYANKYNGVFQECCQAEDKGACLLPKIETMREKVLASSARQRLRCASIQKFGERALKAWSVARLSQKFPKAEFVEVTKLVTDLTKVHKECCHGDLLECADDRADLAKYICDNQDTISSKLKECCDKPLLEKSHCIAEVEKDAIPENLPPLTADFAEDKDVCKNYQEAKDAFLGSFLYEYSRRHPEYAVSVLLRLAKEYEATLEECCAKDDPHACYSTVFDK…	5035	1	1	1	784.377	2	0.0044	347	359	0	80.1	7.4e-07	K	DAFLGSFLYEYSR	R
6	1::sp|cRAP087|P02769|ALBU_BOVIN	Serum albumin OS=Bos taurus GN=ALB PE=1 SV=4	2718	56	3.2e-268	71244	164	149	48	44	74.1	5.82	MKWVTFISLLLLFSSAYSRGVFRRDTHKSEIAHRFKDLGEEHFKGLVLIAFSQYLQQCPFDEHVKLVNELTEFAKTCVADESHAGCEKSLHTLFGDELCKVASLRETYGDMADCCEKQEPERNECFLSHKDDSPDLPKLKPDPNTLCDEFKADEKKFWGKYLYEIARRHPYFYAPELLYYANKYNGVFQECCQAEDKGACLLPKIETMREKVLASSARQRLRCASIQKFGERALKAWSVARLSQKFPKAEFVEVTKLVTDLTKVHKECCHGDLLECADDRADLAKYICDNQDTISSKLKECCDKPLLEKSHCIAEVEKDAIPENLPPLTADFAEDKDVCKNYQEAKDAFLGSFLYEYSRRHPEYAVSVLLRLAKEYEATLEECCAKDDPHACYSTVFDK…	5066	1	1	1	526.261	3	0.0003	139	151	0	61.7	5.7e-05	K	LKPDPNTLCDEFK	A
6	1::sp|cRAP087|P02769|ALBU_BOVIN	Serum albumin OS=Bos taurus GN=ALB PE=1 SV=4	2718	56	3.2e-268	71244	164	149	48	44	74.1	5.82	MKWVTFISLLLLFSSAYSRGVFRRDTHKSEIAHRFKDLGEEHFKGLVLIAFSQYLQQCPFDEHVKLVNELTEFAKTCVADESHAGCEKSLHTLFGDELCKVASLRETYGDMADCCEKQEPERNECFLSHKDDSPDLPKLKPDPNTLCDEFKADEKKFWGKYLYEIARRHPYFYAPELLYYANKYNGVFQECCQAEDKGACLLPKIETMREKVLASSARQRLRCASIQKFGERALKAWSVARLSQKFPKAEFVEVTKLVTDLTKVHKECCHGDLLECADDRADLAKYICDNQDTISSKLKECCDKPLLEKSHCIAEVEKDAIPENLPPLTADFAEDKDVCKNYQEAKDAFLGSFLYEYSRRHPEYAVSVLLRLAKEYEATLEECCAKDDPHACYSTVFDK…	5067	1	1	1	788.888	2	0.0006	139	151	0	62.32	4.9e-05	K	LKPDPNTLCDEFK	A
6	1::sp|cRAP087|P02769|ALBU_BOVIN	Serum albumin OS=Bos taurus GN=ALB PE=1 SV=4	2718	56	3.2e-268	71244	164	149	48	44	74.1	5.82	MKWVTFISLLLLFSSAYSRGVFRRDTHKSEIAHRFKDLGEEHFKGLVLIAFSQYLQQCPFDEHVKLVNELTEFAKTCVADESHAGCEKSLHTLFGDELCKVASLRETYGDMADCCEKQEPERNECFLSHKDDSPDLPKLKPDPNTLCDEFKADEKKFWGKYLYEIARRHPYFYAPELLYYANKYNGVFQECCQAEDKGACLLPKIETMREKVLASSARQRLRCASIQKFGERALKAWSVARLSQKFPKAEFVEVTKLVTDLTKVHKECCHGDLLECADDRADLAKYICDNQDTISSKLKECCDKPLLEKSHCIAEVEKDAIPENLPPLTADFAEDKDVCKNYQEAKDAFLGSFLYEYSRRHPEYAVSVLLRLAKEYEATLEECCAKDDPHACYSTVFDK…	5455	1	1	0	820.472	2	-0.0013	437	451	1	87.81	3.4e-08	R	KVPQVSTPTLVEVSR	S
6	1::sp|cRAP087|P02769|ALBU_BOVIN	Serum albumin OS=Bos taurus GN=ALB PE=1 SV=4	2718	56	3.2e-268	71244	164	149	48	44	74.1	5.82	MKWVTFISLLLLFSSAYSRGVFRRDTHKSEIAHRFKDLGEEHFKGLVLIAFSQYLQQCPFDEHVKLVNELTEFAKTCVADESHAGCEKSLHTLFGDELCKVASLRETYGDMADCCEKQEPERNECFLSHKDDSPDLPKLKPDPNTLCDEFKADEKKFWGKYLYEIARRHPYFYAPELLYYANKYNGVFQECCQAEDKGACLLPKIETMREKVLASSARQRLRCASIQKFGERALKAWSVARLSQKFPKAEFVEVTKLVTDLTKVHKECCHGDLLECADDRADLAKYICDNQDTISSKLKECCDKPLLEKSHCIAEVEKDAIPENLPPLTADFAEDKDVCKNYQEAKDAFLGSFLYEYSRRHPEYAVSVLLRLAKEYEATLEECCAKDDPHACYSTVFDK…	5457	1	1	0	547.317	3	-0.0002	437	451	1	93.59	9.1e-09	R	KVPQVSTPTLVEVSR	S
6	1::sp|cRAP087|P02769|ALBU_BOVIN	Serum albumin OS=Bos taurus GN=ALB PE=1 SV=4	2718	56	3.2e-268	71244	164	149	48	44	74.1	5.82	MKWVTFISLLLLFSSAYSRGVFRRDTHKSEIAHRFKDLGEEHFKGLVLIAFSQYLQQCPFDEHVKLVNELTEFAKTCVADESHAGCEKSLHTLFGDELCKVASLRETYGDMADCCEKQEPERNECFLSHKDDSPDLPKLKPDPNTLCDEFKADEKKFWGKYLYEIARRHPYFYAPELLYYANKYNGVFQECCQAEDKGACLLPKIETMREKVLASSARQRLRCASIQKFGERALKAWSVARLSQKFPKAEFVEVTKLVTDLTKVHKECCHGDLLECADDRADLAKYICDNQDTISSKLKECCDKPLLEKSHCIAEVEKDAIPENLPPLTADFAEDKDVCKNYQEAKDAFLGSFLYEYSRRHPEYAVSVLLRLAKEYEATLEECCAKDDPHACYSTVFDK…	5747	1	1	1	862.923	2	0.0037	469	482	0	122.12	5.2e-11	R	MPCTEDYLSLILNR	L
6	1::sp|cRAP087|P02769|ALBU_BOVIN	Serum albumin OS=Bos taurus GN=ALB PE=1 SV=4	2718	56	3.2e-268	71244	164	149	48	44	74.1	5.82	MKWVTFISLLLLFSSAYSRGVFRRDTHKSEIAHRFKDLGEEHFKGLVLIAFSQYLQQCPFDEHVKLVNELTEFAKTCVADESHAGCEKSLHTLFGDELCKVASLRETYGDMADCCEKQEPERNECFLSHKDDSPDLPKLKPDPNTLCDEFKADEKKFWGKYLYEIARRHPYFYAPELLYYANKYNGVFQECCQAEDKGACLLPKIETMREKVLASSARQRLRCASIQKFGERALKAWSVARLSQKFPKAEFVEVTKLVTDLTKVHKECCHGDLLECADDRADLAKYICDNQDTISSKLKECCDKPLLEKSHCIAEVEKDAIPENLPPLTADFAEDKDVCKNYQEAKDAFLGSFLYEYSRRHPEYAVSVLLRLAKEYEATLEECCAKDDPHACYSTVFDK…	5844	1	1	1	874.355	2	-0.0031	184	197	0	64.84	2.9e-06	K	YNGVFQECCQAEDK	G
6	1::sp|cRAP087|P02769|ALBU_BOVIN	Serum albumin OS=Bos taurus GN=ALB PE=1 SV=4	2718	56	3.2e-268	71244	164	149	48	44	74.1	5.82	MKWVTFISLLLLFSSAYSRGVFRRDTHKSEIAHRFKDLGEEHFKGLVLIAFSQYLQQCPFDEHVKLVNELTEFAKTCVADESHAGCEKSLHTLFGDELCKVASLRETYGDMADCCEKQEPERNECFLSHKDDSPDLPKLKPDPNTLCDEFKADEKKFWGKYLYEIARRHPYFYAPELLYYANKYNGVFQECCQAEDKGACLLPKIETMREKVLASSARQRLRCASIQKFGERALKAWSVARLSQKFPKAEFVEVTKLVTDLTKVHKECCHGDLLECADDRADLAKYICDNQDTISSKLKECCDKPLLEKSHCIAEVEKDAIPENLPPLTADFAEDKDVCKNYQEAKDAFLGSFLYEYSRRHPEYAVSVLLRLAKEYEATLEECCAKDDPHACYSTVFDK…	5850	1	1	1	874.847	2	-0.0014	184	197	0	83.29	2.8e-08	K	YNGVFQECCQAEDK	G		Deamidated (NQ)	0.01000000000000.0
6	1::sp|cRAP087|P02769|ALBU_BOVIN	Serum albumin OS=Bos taurus GN=ALB PE=1 SV=4	2718	56	3.2e-268	71244	164	149	48	44	74.1	5.82	MKWVTFISLLLLFSSAYSRGVFRRDTHKSEIAHRFKDLGEEHFKGLVLIAFSQYLQQCPFDEHVKLVNELTEFAKTCVADESHAGCEKSLHTLFGDELCKVASLRETYGDMADCCEKQEPERNECFLSHKDDSPDLPKLKPDPNTLCDEFKADEKKFWGKYLYEIARRHPYFYAPELLYYANKYNGVFQECCQAEDKGACLLPKIETMREKVLASSARQRLRCASIQKFGERALKAWSVARLSQKFPKAEFVEVTKLVTDLTKVHKECCHGDLLECADDRADLAKYICDNQDTISSKLKECCDKPLLEKSHCIAEVEKDAIPENLPPLTADFAEDKDVCKNYQEAKDAFLGSFLYEYSRRHPEYAVSVLLRLAKEYEATLEECCAKDDPHACYSTVFDK…	5855	1	1	1	583.892	3	-0.001	267	280	0	43.35	0.00012	K	ECCHGDLLECADDR	A
6	1::sp|cRAP087|P02769|ALBU_BOVIN	Serum albumin OS=Bos taurus GN=ALB PE=1 SV=4	2718	56	3.2e-268	71244	164	149	48	44	74.1	5.82	MKWVTFISLLLLFSSAYSRGVFRRDTHKSEIAHRFKDLGEEHFKGLVLIAFSQYLQQCPFDEHVKLVNELTEFAKTCVADESHAGCEKSLHTLFGDELCKVASLRETYGDMADCCEKQEPERNECFLSHKDDSPDLPKLKPDPNTLCDEFKADEKKFWGKYLYEIARRHPYFYAPELLYYANKYNGVFQECCQAEDKGACLLPKIETMREKVLASSARQRLRCASIQKFGERALKAWSVARLSQKFPKAEFVEVTKLVTDLTKVHKECCHGDLLECADDRADLAKYICDNQDTISSKLKECCDKPLLEKSHCIAEVEKDAIPENLPPLTADFAEDKDVCKNYQEAKDAFLGSFLYEYSRRHPEYAVSVLLRLAKEYEATLEECCAKDDPHACYSTVFDK…	6030	1	1	1	449.713	4	-0.0008	387	401	1	39.33	0.0084	K	DDPHACYSTVFDKLK	H
6	1::sp|cRAP087|P02769|ALBU_BOVIN	Serum albumin OS=Bos taurus GN=ALB PE=1 SV=4	2718	56	3.2e-268	71244	164	149	48	44	74.1	5.82	MKWVTFISLLLLFSSAYSRGVFRRDTHKSEIAHRFKDLGEEHFKGLVLIAFSQYLQQCPFDEHVKLVNELTEFAKTCVADESHAGCEKSLHTLFGDELCKVASLRETYGDMADCCEKQEPERNECFLSHKDDSPDLPKLKPDPNTLCDEFKADEKKFWGKYLYEIARRHPYFYAPELLYYANKYNGVFQECCQAEDKGACLLPKIETMREKVLASSARQRLRCASIQKFGERALKAWSVARLSQKFPKAEFVEVTKLVTDLTKVHKECCHGDLLECADDRADLAKYICDNQDTISSKLKECCDKPLLEKSHCIAEVEKDAIPENLPPLTADFAEDKDVCKNYQEAKDAFLGSFLYEYSRRHPEYAVSVLLRLAKEYEATLEECCAKDDPHACYSTVFDK…	6031	1	1	1	599.282	3	0.0007	387	401	1	39.74	0.008	K	DDPHACYSTVFDKLK	H
6	1::sp|cRAP087|P02769|ALBU_BOVIN	Serum albumin OS=Bos taurus GN=ALB PE=1 SV=4	2718	56	3.2e-268	71244	164	149	48	44	74.1	5.82	MKWVTFISLLLLFSSAYSRGVFRRDTHKSEIAHRFKDLGEEHFKGLVLIAFSQYLQQCPFDEHVKLVNELTEFAKTCVADESHAGCEKSLHTLFGDELCKVASLRETYGDMADCCEKQEPERNECFLSHKDDSPDLPKLKPDPNTLCDEFKADEKKFWGKYLYEIARRHPYFYAPELLYYANKYNGVFQECCQAEDKGACLLPKIETMREKVLASSARQRLRCASIQKFGERALKAWSVARLSQKFPKAEFVEVTKLVTDLTKVHKECCHGDLLECADDRADLAKYICDNQDTISSKLKECCDKPLLEKSHCIAEVEKDAIPENLPPLTADFAEDKDVCKNYQEAKDAFLGSFLYEYSRRHPEYAVSVLLRLAKEYEATLEECCAKDDPHACYSTVFDK…	6352	1	1	1	627.644	3	-0.0046	508	523	0	41.74	0.0064	R	RPCFSALTPDETYVPK	A
6	1::sp|cRAP087|P02769|ALBU_BOVIN	Serum albumin OS=Bos taurus GN=ALB PE=1 SV=4	2718	56	3.2e-268	71244	164	149	48	44	74.1	5.82	MKWVTFISLLLLFSSAYSRGVFRRDTHKSEIAHRFKDLGEEHFKGLVLIAFSQYLQQCPFDEHVKLVNELTEFAKTCVADESHAGCEKSLHTLFGDELCKVASLRETYGDMADCCEKQEPERNECFLSHKDDSPDLPKLKPDPNTLCDEFKADEKKFWGKYLYEIARRHPYFYAPELLYYANKYNGVFQECCQAEDKGACLLPKIETMREKVLASSARQRLRCASIQKFGERALKAWSVARLSQKFPKAEFVEVTKLVTDLTKVHKECCHGDLLECADDRADLAKYICDNQDTISSKLKECCDKPLLEKSHCIAEVEKDAIPENLPPLTADFAEDKDVCKNYQEAKDAFLGSFLYEYSRRHPEYAVSVLLRLAKEYEATLEECCAKDDPHACYSTVFDK…	6354	1	1	1	940.964	2	-0.0005	508	523	0	36.18	0.023	R	RPCFSALTPDETYVPK	A
6	1::sp|cRAP087|P02769|ALBU_BOVIN	Serum albumin OS=Bos taurus GN=ALB PE=1 SV=4	2718	56	3.2e-268	71244	164	149	48	44	74.1	5.82	MKWVTFISLLLLFSSAYSRGVFRRDTHKSEIAHRFKDLGEEHFKGLVLIAFSQYLQQCPFDEHVKLVNELTEFAKTCVADESHAGCEKSLHTLFGDELCKVASLRETYGDMADCCEKQEPERNECFLSHKDDSPDLPKLKPDPNTLCDEFKADEKKFWGKYLYEIARRHPYFYAPELLYYANKYNGVFQECCQAEDKGACLLPKIETMREKVLASSARQRLRCASIQKFGERALKAWSVARLSQKFPKAEFVEVTKLVTDLTKVHKECCHGDLLECADDRADLAKYICDNQDTISSKLKECCDKPLLEKSHCIAEVEKDAIPENLPPLTADFAEDKDVCKNYQEAKDAFLGSFLYEYSRRHPEYAVSVLLRLAKEYEATLEECCAKDDPHACYSTVFDK…	6386	1	1	1	630.311	3	-0.0075	169	183	0	39.9	0.0093	R	HPYFYAPELLYYANK	Y
6	1::sp|cRAP087|P02769|ALBU_BOVIN	Serum albumin OS=Bos taurus GN=ALB PE=1 SV=4	2718	56	3.2e-268	71244	164	149	48	44	74.1	5.82	MKWVTFISLLLLFSSAYSRGVFRRDTHKSEIAHRFKDLGEEHFKGLVLIAFSQYLQQCPFDEHVKLVNELTEFAKTCVADESHAGCEKSLHTLFGDELCKVASLRETYGDMADCCEKQEPERNECFLSHKDDSPDLPKLKPDPNTLCDEFKADEKKFWGKYLYEIARRHPYFYAPELLYYANKYNGVFQECCQAEDKGACLLPKIETMREKVLASSARQRLRCASIQKFGERALKAWSVARLSQKFPKAEFVEVTKLVTDLTKVHKECCHGDLLECADDRADLAKYICDNQDTISSKLKECCDKPLLEKSHCIAEVEKDAIPENLPPLTADFAEDKDVCKNYQEAKDAFLGSFLYEYSRRHPEYAVSVLLRLAKEYEATLEECCAKDDPHACYSTVFDK…	6434	1	1	1	634.628	3	-0.0011	123	138	1	35.13	0.019	R	NECFLSHKDDSPDLPK	L
6	1::sp|cRAP087|P02769|ALBU_BOVIN	Serum albumin OS=Bos taurus GN=ALB PE=1 SV=4	2718	56	3.2e-268	71244	164	149	48	44	74.1	5.82	MKWVTFISLLLLFSSAYSRGVFRRDTHKSEIAHRFKDLGEEHFKGLVLIAFSQYLQQCPFDEHVKLVNELTEFAKTCVADESHAGCEKSLHTLFGDELCKVASLRETYGDMADCCEKQEPERNECFLSHKDDSPDLPKLKPDPNTLCDEFKADEKKFWGKYLYEIARRHPYFYAPELLYYANKYNGVFQECCQAEDKGACLLPKIETMREKVLASSARQRLRCASIQKFGERALKAWSVARLSQKFPKAEFVEVTKLVTDLTKVHKECCHGDLLECADDRADLAKYICDNQDTISSKLKECCDKPLLEKSHCIAEVEKDAIPENLPPLTADFAEDKDVCKNYQEAKDAFLGSFLYEYSRRHPEYAVSVLLRLAKEYEATLEECCAKDDPHACYSTVFDK…	6435	1	1	1	476.223	4	-0.0006	123	138	1	47.44	0.0011	R	NECFLSHKDDSPDLPK	L
6	1::sp|cRAP087|P02769|ALBU_BOVIN	Serum albumin OS=Bos taurus GN=ALB PE=1 SV=4	2718	56	3.2e-268	71244	164	149	48	44	74.1	5.82	MKWVTFISLLLLFSSAYSRGVFRRDTHKSEIAHRFKDLGEEHFKGLVLIAFSQYLQQCPFDEHVKLVNELTEFAKTCVADESHAGCEKSLHTLFGDELCKVASLRETYGDMADCCEKQEPERNECFLSHKDDSPDLPKLKPDPNTLCDEFKADEKKFWGKYLYEIARRHPYFYAPELLYYANKYNGVFQECCQAEDKGACLLPKIETMREKVLASSARQRLRCASIQKFGERALKAWSVARLSQKFPKAEFVEVTKLVTDLTKVHKECCHGDLLECADDRADLAKYICDNQDTISSKLKECCDKPLLEKSHCIAEVEKDAIPENLPPLTADFAEDKDVCKNYQEAKDAFLGSFLYEYSRRHPEYAVSVLLRLAKEYEATLEECCAKDDPHACYSTVFDK…	6451	1	1	1	954.461	2	-0.0052	529	544	0	75.09	2.7e-06	K	LFTFHADICTLPDTEK	Q
6	1::sp|cRAP087|P02769|ALBU_BOVIN	Serum albumin OS=Bos taurus GN=ALB PE=1 SV=4	2718	56	3.2e-268	71244	164	149	48	44	74.1	5.82	MKWVTFISLLLLFSSAYSRGVFRRDTHKSEIAHRFKDLGEEHFKGLVLIAFSQYLQQCPFDEHVKLVNELTEFAKTCVADESHAGCEKSLHTLFGDELCKVASLRETYGDMADCCEKQEPERNECFLSHKDDSPDLPKLKPDPNTLCDEFKADEKKFWGKYLYEIARRHPYFYAPELLYYANKYNGVFQECCQAEDKGACLLPKIETMREKVLASSARQRLRCASIQKFGERALKAWSVARLSQKFPKAEFVEVTKLVTDLTKVHKECCHGDLLECADDRADLAKYICDNQDTISSKLKECCDKPLLEKSHCIAEVEKDAIPENLPPLTADFAEDKDVCKNYQEAKDAFLGSFLYEYSRRHPEYAVSVLLRLAKEYEATLEECCAKDDPHACYSTVFDK…	6455	1	1	1	636.645	3	-0.0001	529	544	0	74.53	3.1e-06	K	LFTFHADICTLPDTEK	Q
6	1::sp|cRAP087|P02769|ALBU_BOVIN	Serum albumin OS=Bos taurus GN=ALB PE=1 SV=4	2718	56	3.2e-268	71244	164	149	48	44	74.1	5.82	MKWVTFISLLLLFSSAYSRGVFRRDTHKSEIAHRFKDLGEEHFKGLVLIAFSQYLQQCPFDEHVKLVNELTEFAKTCVADESHAGCEKSLHTLFGDELCKVASLRETYGDMADCCEKQEPERNECFLSHKDDSPDLPKLKPDPNTLCDEFKADEKKFWGKYLYEIARRHPYFYAPELLYYANKYNGVFQECCQAEDKGACLLPKIETMREKVLASSARQRLRCASIQKFGERALKAWSVARLSQKFPKAEFVEVTKLVTDLTKVHKECCHGDLLECADDRADLAKYICDNQDTISSKLKECCDKPLLEKSHCIAEVEKDAIPENLPPLTADFAEDKDVCKNYQEAKDAFLGSFLYEYSRRHPEYAVSVLLRLAKEYEATLEECCAKDDPHACYSTVFDK…	6523	1	1	1	964.402	2	-0.0018	581	597	1	57.78	2.4e-05	K	CCAADDKEACFAVEGPK	L
6	1::sp|cRAP087|P02769|ALBU_BOVIN	Serum albumin OS=Bos taurus GN=ALB PE=1 SV=4	2718	56	3.2e-268	71244	164	149	48	44	74.1	5.82	MKWVTFISLLLLFSSAYSRGVFRRDTHKSEIAHRFKDLGEEHFKGLVLIAFSQYLQQCPFDEHVKLVNELTEFAKTCVADESHAGCEKSLHTLFGDELCKVASLRETYGDMADCCEKQEPERNECFLSHKDDSPDLPKLKPDPNTLCDEFKADEKKFWGKYLYEIARRHPYFYAPELLYYANKYNGVFQECCQAEDKGACLLPKIETMREKVLASSARQRLRCASIQKFGERALKAWSVARLSQKFPKAEFVEVTKLVTDLTKVHKECCHGDLLECADDRADLAKYICDNQDTISSKLKECCDKPLLEKSHCIAEVEKDAIPENLPPLTADFAEDKDVCKNYQEAKDAFLGSFLYEYSRRHPEYAVSVLLRLAKEYEATLEECCAKDDPHACYSTVFDK…	6525	1	1	1	643.271	3	-0.0006	581	597	1	87.94	2.3e-08	K	CCAADDKEACFAVEGPK	L
6	1::sp|cRAP087|P02769|ALBU_BOVIN	Serum albumin OS=Bos taurus GN=ALB PE=1 SV=4	2718	56	3.2e-268	71244	164	149	48	44	74.1	5.82	MKWVTFISLLLLFSSAYSRGVFRRDTHKSEIAHRFKDLGEEHFKGLVLIAFSQYLQQCPFDEHVKLVNELTEFAKTCVADESHAGCEKSLHTLFGDELCKVASLRETYGDMADCCEKQEPERNECFLSHKDDSPDLPKLKPDPNTLCDEFKADEKKFWGKYLYEIARRHPYFYAPELLYYANKYNGVFQECCQAEDKGACLLPKIETMREKVLASSARQRLRCASIQKFGERALKAWSVARLSQKFPKAEFVEVTKLVTDLTKVHKECCHGDLLECADDRADLAKYICDNQDTISSKLKECCDKPLLEKSHCIAEVEKDAIPENLPPLTADFAEDKDVCKNYQEAKDAFLGSFLYEYSRRHPEYAVSVLLRLAKEYEATLEECCAKDDPHACYSTVFDK…	6794	1	1	1	505.748	4	-0.0006	139	155	1	50.27	0.00087	K	LKPDPNTLCDEFKADEK	K
6	1::sp|cRAP087|P02769|ALBU_BOVIN	Serum albumin OS=Bos taurus GN=ALB PE=1 SV=4	2718	56	3.2e-268	71244	164	149	48	44	74.1	5.82	MKWVTFISLLLLFSSAYSRGVFRRDTHKSEIAHRFKDLGEEHFKGLVLIAFSQYLQQCPFDEHVKLVNELTEFAKTCVADESHAGCEKSLHTLFGDELCKVASLRETYGDMADCCEKQEPERNECFLSHKDDSPDLPKLKPDPNTLCDEFKADEKKFWGKYLYEIARRHPYFYAPELLYYANKYNGVFQECCQAEDKGACLLPKIETMREKVLASSARQRLRCASIQKFGERALKAWSVARLSQKFPKAEFVEVTKLVTDLTKVHKECCHGDLLECADDRADLAKYICDNQDTISSKLKECCDKPLLEKSHCIAEVEKDAIPENLPPLTADFAEDKDVCKNYQEAKDAFLGSFLYEYSRRHPEYAVSVLLRLAKEYEATLEECCAKDDPHACYSTVFDK…	7443	1	1	1	749.984	3	-0.0052	267	285	1	36.89	0.0043	K	ECCHGDLLECADDRADLAK	Y
6	1::sp|cRAP087|P02769|ALBU_BOVIN	Serum albumin OS=Bos taurus GN=ALB PE=1 SV=4	2718	56	3.2e-268	71244	164	149	48	44	74.1	5.82	MKWVTFISLLLLFSSAYSRGVFRRDTHKSEIAHRFKDLGEEHFKGLVLIAFSQYLQQCPFDEHVKLVNELTEFAKTCVADESHAGCEKSLHTLFGDELCKVASLRETYGDMADCCEKQEPERNECFLSHKDDSPDLPKLKPDPNTLCDEFKADEKKFWGKYLYEIARRHPYFYAPELLYYANKYNGVFQECCQAEDKGACLLPKIETMREKVLASSARQRLRCASIQKFGERALKAWSVARLSQKFPKAEFVEVTKLVTDLTKVHKECCHGDLLECADDRADLAKYICDNQDTISSKLKECCDKPLLEKSHCIAEVEKDAIPENLPPLTADFAEDKDVCKNYQEAKDAFLGSFLYEYSRRHPEYAVSVLLRLAKEYEATLEECCAKDDPHACYSTVFDK…	7444	1	1	1	562.741	4	-0.0019	267	285	1	32.62	0.012	K	ECCHGDLLECADDRADLAK	Y
6	1::sp|cRAP087|P02769|ALBU_BOVIN	Serum albumin OS=Bos taurus GN=ALB PE=1 SV=4	2718	56	3.2e-268	71244	164	149	48	44	74.1	5.82	MKWVTFISLLLLFSSAYSRGVFRRDTHKSEIAHRFKDLGEEHFKGLVLIAFSQYLQQCPFDEHVKLVNELTEFAKTCVADESHAGCEKSLHTLFGDELCKVASLRETYGDMADCCEKQEPERNECFLSHKDDSPDLPKLKPDPNTLCDEFKADEKKFWGKYLYEIARRHPYFYAPELLYYANKYNGVFQECCQAEDKGACLLPKIETMREKVLASSARQRLRCASIQKFGERALKAWSVARLSQKFPKAEFVEVTKLVTDLTKVHKECCHGDLLECADDRADLAKYICDNQDTISSKLKECCDKPLLEKSHCIAEVEKDAIPENLPPLTADFAEDKDVCKNYQEAKDAFLGSFLYEYSRRHPEYAVSVLLRLAKEYEATLEECCAKDDPHACYSTVFDK…	8019	1	1	1	820.066	3	0.0013	319	340	1	34.41	0.037	K	DAIPENLPPLTADFAEDKDVCK	N
6	1::sp|cRAP087|P02769|ALBU_BOVIN	Serum albumin OS=Bos taurus GN=ALB PE=1 SV=4	2718	56	3.2e-268	71244	164	149	48	44	74.1	5.82	MKWVTFISLLLLFSSAYSRGVFRRDTHKSEIAHRFKDLGEEHFKGLVLIAFSQYLQQCPFDEHVKLVNELTEFAKTCVADESHAGCEKSLHTLFGDELCKVASLRETYGDMADCCEKQEPERNECFLSHKDDSPDLPKLKPDPNTLCDEFKADEKKFWGKYLYEIARRHPYFYAPELLYYANKYNGVFQECCQAEDKGACLLPKIETMREKVLASSARQRLRCASIQKFGERALKAWSVARLSQKFPKAEFVEVTKLVTDLTKVHKECCHGDLLECADDRADLAKYICDNQDTISSKLKECCDKPLLEKSHCIAEVEKDAIPENLPPLTADFAEDKDVCKNYQEAKDAFLGSFLYEYSRRHPEYAVSVLLRLAKEYEATLEECCAKDDPHACYSTVFDK…	8062	1	1	1	829.705	3	-0.0085	184	204	1	22.49	0.27	K	YNGVFQECCQAEDKGACLLPK	I
6	1::sp|cRAP087|P02769|ALBU_BOVIN	Serum albumin OS=Bos taurus GN=ALB PE=1 SV=4	2718	56	3.2e-268	71244	164	149	48	44	74.1	5.82	MKWVTFISLLLLFSSAYSRGVFRRDTHKSEIAHRFKDLGEEHFKGLVLIAFSQYLQQCPFDEHVKLVNELTEFAKTCVADESHAGCEKSLHTLFGDELCKVASLRETYGDMADCCEKQEPERNECFLSHKDDSPDLPKLKPDPNTLCDEFKADEKKFWGKYLYEIARRHPYFYAPELLYYANKYNGVFQECCQAEDKGACLLPKIETMREKVLASSARQRLRCASIQKFGERALKAWSVARLSQKFPKAEFVEVTKLVTDLTKVHKECCHGDLLECADDRADLAKYICDNQDTISSKLKECCDKPLLEKSHCIAEVEKDAIPENLPPLTADFAEDKDVCKNYQEAKDAFLGSFLYEYSRRHPEYAVSVLLRLAKEYEATLEECCAKDDPHACYSTVFDK…	8066	1	1	1	830.036	3	-0.0018	184	204	1	40.11	0.0039	K	YNGVFQECCQAEDKGACLLPK	I		Deamidated (NQ)	0.010000000000000000000.0
6	1::sp|cRAP087|P02769|ALBU_BOVIN	Serum albumin OS=Bos taurus GN=ALB PE=1 SV=4	2718	56	3.2e-268	71244	164	149	48	44	74.1	5.82	MKWVTFISLLLLFSSAYSRGVFRRDTHKSEIAHRFKDLGEEHFKGLVLIAFSQYLQQCPFDEHVKLVNELTEFAKTCVADESHAGCEKSLHTLFGDELCKVASLRETYGDMADCCEKQEPERNECFLSHKDDSPDLPKLKPDPNTLCDEFKADEKKFWGKYLYEIARRHPYFYAPELLYYANKYNGVFQECCQAEDKGACLLPKIETMREKVLASSARQRLRCASIQKFGERALKAWSVARLSQKFPKAEFVEVTKLVTDLTKVHKECCHGDLLECADDRADLAKYICDNQDTISSKLKECCDKPLLEKSHCIAEVEKDAIPENLPPLTADFAEDKDVCKNYQEAKDAFLGSFLYEYSRRHPEYAVSVLLRLAKEYEATLEECCAKDDPHACYSTVFDK…	8176	1	1	1	636.047	4	0.0002	118	138	2	22.17	0.5	K	QEPERNECFLSHKDDSPDLPK	L
6	1::sp|cRAP087|P02769|ALBU_BOVIN	Serum albumin OS=Bos taurus GN=ALB PE=1 SV=4	2718	56	3.2e-268	71244	164	149	48	44	74.1	5.82	MKWVTFISLLLLFSSAYSRGVFRRDTHKSEIAHRFKDLGEEHFKGLVLIAFSQYLQQCPFDEHVKLVNELTEFAKTCVADESHAGCEKSLHTLFGDELCKVASLRETYGDMADCCEKQEPERNECFLSHKDDSPDLPKLKPDPNTLCDEFKADEKKFWGKYLYEIARRHPYFYAPELLYYANKYNGVFQECCQAEDKGACLLPKIETMREKVLASSARQRLRCASIQKFGERALKAWSVARLSQKFPKAEFVEVTKLVTDLTKVHKECCHGDLLECADDRADLAKYICDNQDTISSKLKECCDKPLLEKSHCIAEVEKDAIPENLPPLTADFAEDKDVCKNYQEAKDAFLGSFLYEYSRRHPEYAVSVLLRLAKEYEATLEECCAKDDPHACYSTVFDK…	9831	1	1	1	878.672	4	-0.0065	310	340	2	66.88	2.1e-05	K	SHCIAEVEKDAIPENLPPLTADFAEDKDVCK	N
6	1::sp|cRAP087|P02769|ALBU_BOVIN	Serum albumin OS=Bos taurus GN=ALB PE=1 SV=4	2718	56	3.2e-268	71244	164	149	48	44	74.1	5.82	MKWVTFISLLLLFSSAYSRGVFRRDTHKSEIAHRFKDLGEEHFKGLVLIAFSQYLQQCPFDEHVKLVNELTEFAKTCVADESHAGCEKSLHTLFGDELCKVASLRETYGDMADCCEKQEPERNECFLSHKDDSPDLPKLKPDPNTLCDEFKADEKKFWGKYLYEIARRHPYFYAPELLYYANKYNGVFQECCQAEDKGACLLPKIETMREKVLASSARQRLRCASIQKFGERALKAWSVARLSQKFPKAEFVEVTKLVTDLTKVHKECCHGDLLECADDRADLAKYICDNQDTISSKLKECCDKPLLEKSHCIAEVEKDAIPENLPPLTADFAEDKDVCKNYQEAKDAFLGSFLYEYSRRHPEYAVSVLLRLAKEYEATLEECCAKDDPHACYSTVFDK…	9832	1	1	1	703.14	5	0.0006	310	340	2	56.06	0.00026	K	SHCIAEVEKDAIPENLPPLTADFAEDKDVCK	N
6	1::sp|cRAP087|P02769|ALBU_BOVIN	Serum albumin OS=Bos taurus GN=ALB PE=1 SV=4	2718	56	3.2e-268	71244	164	149	48	44	74.1	5.82	MKWVTFISLLLLFSSAYSRGVFRRDTHKSEIAHRFKDLGEEHFKGLVLIAFSQYLQQCPFDEHVKLVNELTEFAKTCVADESHAGCEKSLHTLFGDELCKVASLRETYGDMADCCEKQEPERNECFLSHKDDSPDLPKLKPDPNTLCDEFKADEKKFWGKYLYEIARRHPYFYAPELLYYANKYNGVFQECCQAEDKGACLLPKIETMREKVLASSARQRLRCASIQKFGERALKAWSVARLSQKFPKAEFVEVTKLVTDLTKVHKECCHGDLLECADDRADLAKYICDNQDTISSKLKECCDKPLLEKSHCIAEVEKDAIPENLPPLTADFAEDKDVCKNYQEAKDAFLGSFLYEYSRRHPEYAVSVLLRLAKEYEATLEECCAKDDPHACYSTVFDK…	9835	1	1	1	703.331	5	-0.0279	310	340	2	48.95	0.0012	K	SHCIAEVEKDAIPENLPPLTADFAEDKDVCK	N		Deamidated (NQ)	0.0000000000000010000000000000000.0
7	2::tr|G5B5P2|G5B5P2_HETGA	Serum albumin (Fragment) OS=Heterocephalus glaber OX=10181 GN=GW7_11087 PE=4 SV=1	2570	56	2.1e-253	69999	159	143	45	45	81.2	5.87	MKWVTFISLLLLFSSAYSRGVFRREAHKSEIAHRFTDLGEKHFKGLALITFSQYLQKCSFEEHIKLVKEVTDFAKTCVADESAENCDKSIHTLFGDKLCAIQTLRETYGALADCCAKQEPERNECFLEHKEDNPALPPFKRPEPEAMCTSFNEDNQLFMGHYLYEVARRHPYFYAPELLYYAERYMDVLTECCQAADKATCLTPKLDALKEKALTSAAQQRLKCASIQKFGERAFKAWALARMSQKFCKAEFIEISRIVNDLTKVNKECCRGDLLECAADRASLVKYICANQETISSKLKECCEKPLLEKAHCIMEAERDELPDGLPELTTDFIEDRDVCTHYTGAKDVFLGTFLFEYSRRNPDYSIGMLLRLAKAYEAKLEKCCAEADPPACYATAFH…	126	1	1	1	395.71	2	-0.0001	199	205	0	41.8	0.0019	K	ATCLTPK	L
7	2::tr|G5B5P2|G5B5P2_HETGA	Serum albumin (Fragment) OS=Heterocephalus glaber OX=10181 GN=GW7_11087 PE=4 SV=1	2570	56	2.1e-253	69999	159	143	45	45	81.2	5.87	MKWVTFISLLLLFSSAYSRGVFRREAHKSEIAHRFTDLGEKHFKGLALITFSQYLQKCSFEEHIKLVKEVTDFAKTCVADESAENCDKSIHTLFGDKLCAIQTLRETYGALADCCAKQEPERNECFLEHKEDNPALPPFKRPEPEAMCTSFNEDNQLFMGHYLYEVARRHPYFYAPELLYYAERYMDVLTECCQAADKATCLTPKLDALKEKALTSAAQQRLKCASIQKFGERAFKAWALARMSQKFCKAEFIEISRIVNDLTKVNKECCRGDLLECAADRASLVKYICANQETISSKLKECCEKPLLEKAHCIMEAERDELPDGLPELTTDFIEDRDVCTHYTGAKDVFLGTFLFEYSRRNPDYSIGMLLRLAKAYEAKLEKCCAEADPPACYATAFH…	236	1	1	1	401.737	2	-0.0003	258	264	0	46.98	0.00093	R	IVNDLTK	V
7	2::tr|G5B5P2|G5B5P2_HETGA	Serum albumin (Fragment) OS=Heterocephalus glaber OX=10181 GN=GW7_11087 PE=4 SV=1	2570	56	2.1e-253	69999	159	143	45	45	81.2	5.87	MKWVTFISLLLLFSSAYSRGVFRREAHKSEIAHRFTDLGEKHFKGLALITFSQYLQKCSFEEHIKLVKEVTDFAKTCVADESAENCDKSIHTLFGDKLCAIQTLRETYGALADCCAKQEPERNECFLEHKEDNPALPPFKRPEPEAMCTSFNEDNQLFMGHYLYEVARRHPYFYAPELLYYAERYMDVLTECCQAADKATCLTPKLDALKEKALTSAAQQRLKCASIQKFGERAFKAWALARMSQKFCKAEFIEISRIVNDLTKVNKECCRGDLLECAADRASLVKYICANQETISSKLKECCEKPLLEKAHCIMEAERDELPDGLPELTTDFIEDRDVCTHYTGAKDVFLGTFLFEYSRRNPDYSIGMLLRLAKAYEAKLEKCCAEADPPACYATAFH…	242	1	1	1	402.229	2	-0.0002	258	264	0	46.41	0.0011	R	IVNDLTK	V		Deamidated (NQ)	0.0010000.0
7	2::tr|G5B5P2|G5B5P2_HETGA	Serum albumin (Fragment) OS=Heterocephalus glaber OX=10181 GN=GW7_11087 PE=4 SV=1	2570	56	2.1e-253	69999	159	143	45	45	81.2	5.87	MKWVTFISLLLLFSSAYSRGVFRREAHKSEIAHRFTDLGEKHFKGLALITFSQYLQKCSFEEHIKLVKEVTDFAKTCVADESAENCDKSIHTLFGDKLCAIQTLRETYGALADCCAKQEPERNECFLEHKEDNPALPPFKRPEPEAMCTSFNEDNQLFMGHYLYEVARRHPYFYAPELLYYAERYMDVLTECCQAADKATCLTPKLDALKEKALTSAAQQRLKCASIQKFGERAFKAWALARMSQKFCKAEFIEISRIVNDLTKVNKECCRGDLLECAADRASLVKYICANQETISSKLKECCEKPLLEKAHCIMEAERDELPDGLPELTTDFIEDRDVCTHYTGAKDVFLGTFLFEYSRRNPDYSIGMLLRLAKAYEAKLEKCCAEADPPACYATAFH…	289	1	1	1	405.205	2	-0.0021	69	75	0	55.77	4.2e-05	K	EVTDFAK	T
7	2::tr|G5B5P2|G5B5P2_HETGA	Serum albumin (Fragment) OS=Heterocephalus glaber OX=10181 GN=GW7_11087 PE=4 SV=1	2570	56	2.1e-253	69999	159	143	45	45	81.2	5.87	MKWVTFISLLLLFSSAYSRGVFRREAHKSEIAHRFTDLGEKHFKGLALITFSQYLQKCSFEEHIKLVKEVTDFAKTCVADESAENCDKSIHTLFGDKLCAIQTLRETYGALADCCAKQEPERNECFLEHKEDNPALPPFKRPEPEAMCTSFNEDNQLFMGHYLYEVARRHPYFYAPELLYYAERYMDVLTECCQAADKATCLTPKLDALKEKALTSAAQQRLKCASIQKFGERAFKAWALARMSQKFCKAEFIEISRIVNDLTKVNKECCRGDLLECAADRASLVKYICANQETISSKLKECCEKPLLEKAHCIMEAERDELPDGLPELTTDFIEDRDVCTHYTGAKDVFLGTFLFEYSRRNPDYSIGMLLRLAKAYEAKLEKCCAEADPPACYATAFH…	292	1	1	1	405.206	2	0.0002	35	41	0	42.98	0.00085	R	FTDLGEK	H
7	2::tr|G5B5P2|G5B5P2_HETGA	Serum albumin (Fragment) OS=Heterocephalus glaber OX=10181 GN=GW7_11087 PE=4 SV=1	2570	56	2.1e-253	69999	159	143	45	45	81.2	5.87	MKWVTFISLLLLFSSAYSRGVFRREAHKSEIAHRFTDLGEKHFKGLALITFSQYLQKCSFEEHIKLVKEVTDFAKTCVADESAENCDKSIHTLFGDKLCAIQTLRETYGALADCCAKQEPERNECFLEHKEDNPALPPFKRPEPEAMCTSFNEDNQLFMGHYLYEVARRHPYFYAPELLYYAERYMDVLTECCQAADKATCLTPKLDALKEKALTSAAQQRLKCASIQKFGERAFKAWALARMSQKFCKAEFIEISRIVNDLTKVNKECCRGDLLECAADRASLVKYICANQETISSKLKECCEKPLLEKAHCIMEAERDELPDGLPELTTDFIEDRDVCTHYTGAKDVFLGTFLFEYSRRNPDYSIGMLLRLAKAYEAKLEKCCAEADPPACYATAFH…	339	1	1	1	408.745	2	-0.0006	206	212	1	30.36	0.039	K	LDALKEK	A
7	2::tr|G5B5P2|G5B5P2_HETGA	Serum albumin (Fragment) OS=Heterocephalus glaber OX=10181 GN=GW7_11087 PE=4 SV=1	2570	56	2.1e-253	69999	159	143	45	45	81.2	5.87	MKWVTFISLLLLFSSAYSRGVFRREAHKSEIAHRFTDLGEKHFKGLALITFSQYLQKCSFEEHIKLVKEVTDFAKTCVADESAENCDKSIHTLFGDKLCAIQTLRETYGALADCCAKQEPERNECFLEHKEDNPALPPFKRPEPEAMCTSFNEDNQLFMGHYLYEVARRHPYFYAPELLYYAERYMDVLTECCQAADKATCLTPKLDALKEKALTSAAQQRLKCASIQKFGERAFKAWALARMSQKFCKAEFIEISRIVNDLTKVNKECCRGDLLECAADRASLVKYICANQETISSKLKECCEKPLLEKAHCIMEAERDELPDGLPELTTDFIEDRDVCTHYTGAKDVFLGTFLFEYSRRNPDYSIGMLLRLAKAYEAKLEKCCAEADPPACYATAFH…	924	1	0	0	449.744	2	-0.0002	484	490	0	33.87	0.012	R	LCVLHEK	T
7	2::tr|G5B5P2|G5B5P2_HETGA	Serum albumin (Fragment) OS=Heterocephalus glaber OX=10181 GN=GW7_11087 PE=4 SV=1	2570	56	2.1e-253	69999	159	143	45	45	81.2	5.87	MKWVTFISLLLLFSSAYSRGVFRREAHKSEIAHRFTDLGEKHFKGLALITFSQYLQKCSFEEHIKLVKEVTDFAKTCVADESAENCDKSIHTLFGDKLCAIQTLRETYGALADCCAKQEPERNECFLEHKEDNPALPPFKRPEPEAMCTSFNEDNQLFMGHYLYEVARRHPYFYAPELLYYAERYMDVLTECCQAADKATCLTPKLDALKEKALTSAAQQRLKCASIQKFGERAFKAWALARMSQKFCKAEFIEISRIVNDLTKVNKECCRGDLLECAADRASLVKYICANQETISSKLKECCEKPLLEKAHCIMEAERDELPDGLPELTTDFIEDRDVCTHYTGAKDVFLGTFLFEYSRRNPDYSIGMLLRLAKAYEAKLEKCCAEADPPACYATAFH…	1243	1	1	1	473.259	2	-0.0005	213	221	0	60.51	7.9e-05	K	ALTSAAQQR	L
7	2::tr|G5B5P2|G5B5P2_HETGA	Serum albumin (Fragment) OS=Heterocephalus glaber OX=10181 GN=GW7_11087 PE=4 SV=1	2570	56	2.1e-253	69999	159	143	45	45	81.2	5.87	MKWVTFISLLLLFSSAYSRGVFRREAHKSEIAHRFTDLGEKHFKGLALITFSQYLQKCSFEEHIKLVKEVTDFAKTCVADESAENCDKSIHTLFGDKLCAIQTLRETYGALADCCAKQEPERNECFLEHKEDNPALPPFKRPEPEAMCTSFNEDNQLFMGHYLYEVARRHPYFYAPELLYYAERYMDVLTECCQAADKATCLTPKLDALKEKALTSAAQQRLKCASIQKFGERAFKAWALARMSQKFCKAEFIEISRIVNDLTKVNKECCRGDLLECAADRASLVKYICANQETISSKLKECCEKPLLEKAHCIMEAERDELPDGLPELTTDFIEDRDVCTHYTGAKDVFLGTFLFEYSRRNPDYSIGMLLRLAKAYEAKLEKCCAEADPPACYATAFH…	1328	1	1	1	482.714	2	-0.001	461	468	0	40.91	0.0024	K	CCALPESK	R
7	2::tr|G5B5P2|G5B5P2_HETGA	Serum albumin (Fragment) OS=Heterocephalus glaber OX=10181 GN=GW7_11087 PE=4 SV=1	2570	56	2.1e-253	69999	159	143	45	45	81.2	5.87	MKWVTFISLLLLFSSAYSRGVFRREAHKSEIAHRFTDLGEKHFKGLALITFSQYLQKCSFEEHIKLVKEVTDFAKTCVADESAENCDKSIHTLFGDKLCAIQTLRETYGALADCCAKQEPERNECFLEHKEDNPALPPFKRPEPEAMCTSFNEDNQLFMGHYLYEVARRHPYFYAPELLYYAERYMDVLTECCQAADKATCLTPKLDALKEKALTSAAQQRLKCASIQKFGERAFKAWALARMSQKFCKAEFIEISRIVNDLTKVNKECCRGDLLECAADRASLVKYICANQETISSKLKECCEKPLLEKAHCIMEAERDELPDGLPELTTDFIEDRDVCTHYTGAKDVFLGTFLFEYSRRNPDYSIGMLLRLAKAYEAKLEKCCAEADPPACYATAFH…	1338	1	1	1	482.758	2	-0.0003	250	257	0	48.32	0.00073	K	AEFIEISR	I
7	2::tr|G5B5P2|G5B5P2_HETGA	Serum albumin (Fragment) OS=Heterocephalus glaber OX=10181 GN=GW7_11087 PE=4 SV=1	2570	56	2.1e-253	69999	159	143	45	45	81.2	5.87	MKWVTFISLLLLFSSAYSRGVFRREAHKSEIAHRFTDLGEKHFKGLALITFSQYLQKCSFEEHIKLVKEVTDFAKTCVADESAENCDKSIHTLFGDKLCAIQTLRETYGALADCCAKQEPERNECFLEHKEDNPALPPFKRPEPEAMCTSFNEDNQLFMGHYLYEVARRHPYFYAPELLYYAERYMDVLTECCQAADKATCLTPKLDALKEKALTSAAQQRLKCASIQKFGERAFKAWALARMSQKFCKAEFIEISRIVNDLTKVNKECCRGDLLECAADRASLVKYICANQETISSKLKECCEKPLLEKAHCIMEAERDELPDGLPELTTDFIEDRDVCTHYTGAKDVFLGTFLFEYSRRNPDYSIGMLLRLAKAYEAKLEKCCAEADPPACYATAFH…	1350	1	1	1	484.265	2	-0.0012	574	581	0	47.22	0.00051	K	NFGIFLEK	C
7	2::tr|G5B5P2|G5B5P2_HETGA	Serum albumin (Fragment) OS=Heterocephalus glaber OX=10181 GN=GW7_11087 PE=4 SV=1	2570	56	2.1e-253	69999	159	143	45	45	81.2	5.87	MKWVTFISLLLLFSSAYSRGVFRREAHKSEIAHRFTDLGEKHFKGLALITFSQYLQKCSFEEHIKLVKEVTDFAKTCVADESAENCDKSIHTLFGDKLCAIQTLRETYGALADCCAKQEPERNECFLEHKEDNPALPPFKRPEPEAMCTSFNEDNQLFMGHYLYEVARRHPYFYAPELLYYAERYMDVLTECCQAADKATCLTPKLDALKEKALTSAAQQRLKCASIQKFGERAFKAWALARMSQKFCKAEFIEISRIVNDLTKVNKECCRGDLLECAADRASLVKYICANQETISSKLKECCEKPLLEKAHCIMEAERDELPDGLPELTTDFIEDRDVCTHYTGAKDVFLGTFLFEYSRRNPDYSIGMLLRLAKAYEAKLEKCCAEADPPACYATAFH…	1355	1	1	1	484.758	2	-0.0005	574	581	0	29.71	0.041	K	NFGIFLEK	C		Deamidated (NQ)	0.10000000.0
7	2::tr|G5B5P2|G5B5P2_HETGA	Serum albumin (Fragment) OS=Heterocephalus glaber OX=10181 GN=GW7_11087 PE=4 SV=1	2570	56	2.1e-253	69999	159	143	45	45	81.2	5.87	MKWVTFISLLLLFSSAYSRGVFRREAHKSEIAHRFTDLGEKHFKGLALITFSQYLQKCSFEEHIKLVKEVTDFAKTCVADESAENCDKSIHTLFGDKLCAIQTLRETYGALADCCAKQEPERNECFLEHKEDNPALPPFKRPEPEAMCTSFNEDNQLFMGHYLYEVARRHPYFYAPELLYYAERYMDVLTECCQAADKATCLTPKLDALKEKALTSAAQQRLKCASIQKFGERAFKAWALARMSQKFCKAEFIEISRIVNDLTKVNKECCRGDLLECAADRASLVKYICANQETISSKLKECCEKPLLEKAHCIMEAERDELPDGLPELTTDFIEDRDVCTHYTGAKDVFLGTFLFEYSRRNPDYSIGMLLRLAKAYEAKLEKCCAEADPPACYATAFH…	1390	1	1	1	487.776	2	0.0003	98	105	0	46.01	0.0021	K	LCAIQTLR	E
7	2::tr|G5B5P2|G5B5P2_HETGA	Serum albumin (Fragment) OS=Heterocephalus glaber OX=10181 GN=GW7_11087 PE=4 SV=1	2570	56	2.1e-253	69999	159	143	45	45	81.2	5.87	MKWVTFISLLLLFSSAYSRGVFRREAHKSEIAHRFTDLGEKHFKGLALITFSQYLQKCSFEEHIKLVKEVTDFAKTCVADESAENCDKSIHTLFGDKLCAIQTLRETYGALADCCAKQEPERNECFLEHKEDNPALPPFKRPEPEAMCTSFNEDNQLFMGHYLYEVARRHPYFYAPELLYYAERYMDVLTECCQAADKATCLTPKLDALKEKALTSAAQQRLKCASIQKFGERAFKAWALARMSQKFCKAEFIEISRIVNDLTKVNKECCRGDLLECAADRASLVKYICANQETISSKLKECCEKPLLEKAHCIMEAERDELPDGLPELTTDFIEDRDVCTHYTGAKDVFLGTFLFEYSRRNPDYSIGMLLRLAKAYEAKLEKCCAEADPPACYATAFH…	1634	1	1	1	509.272	2	0.0009	89	97	0	41.49	0.007	K	SIHTLFGDK	L
7	2::tr|G5B5P2|G5B5P2_HETGA	Serum albumin (Fragment) OS=Heterocephalus glaber OX=10181 GN=GW7_11087 PE=4 SV=1	2570	56	2.1e-253	69999	159	143	45	45	81.2	5.87	MKWVTFISLLLLFSSAYSRGVFRREAHKSEIAHRFTDLGEKHFKGLALITFSQYLQKCSFEEHIKLVKEVTDFAKTCVADESAENCDKSIHTLFGDKLCAIQTLRETYGALADCCAKQEPERNECFLEHKEDNPALPPFKRPEPEAMCTSFNEDNQLFMGHYLYEVARRHPYFYAPELLYYAERYMDVLTECCQAADKATCLTPKLDALKEKALTSAAQQRLKCASIQKFGERAFKAWALARMSQKFCKAEFIEISRIVNDLTKVNKECCRGDLLECAADRASLVKYICANQETISSKLKECCEKPLLEKAHCIMEAERDELPDGLPELTTDFIEDRDVCTHYTGAKDVFLGTFLFEYSRRNPDYSIGMLLRLAKAYEAKLEKCCAEADPPACYATAFH…	1704	1	1	1	516.792	2	0.0002	550	558	0	60.24	5.6e-05	K	QMTLAELVK	H
7	2::tr|G5B5P2|G5B5P2_HETGA	Serum albumin (Fragment) OS=Heterocephalus glaber OX=10181 GN=GW7_11087 PE=4 SV=1	2570	56	2.1e-253	69999	159	143	45	45	81.2	5.87	MKWVTFISLLLLFSSAYSRGVFRREAHKSEIAHRFTDLGEKHFKGLALITFSQYLQKCSFEEHIKLVKEVTDFAKTCVADESAENCDKSIHTLFGDKLCAIQTLRETYGALADCCAKQEPERNECFLEHKEDNPALPPFKRPEPEAMCTSFNEDNQLFMGHYLYEVARRHPYFYAPELLYYAERYMDVLTECCQAADKATCLTPKLDALKEKALTSAAQQRLKCASIQKFGERAFKAWALARMSQKFCKAEFIEISRIVNDLTKVNKECCRGDLLECAADRASLVKYICANQETISSKLKECCEKPLLEKAHCIMEAERDELPDGLPELTTDFIEDRDVCTHYTGAKDVFLGTFLFEYSRRNPDYSIGMLLRLAKAYEAKLEKCCAEADPPACYATAFH…	1757	1	1	1	525.24	2	-0.0002	58	65	0	31.99	0.022	K	CSFEEHIK	L
7	2::tr|G5B5P2|G5B5P2_HETGA	Serum albumin (Fragment) OS=Heterocephalus glaber OX=10181 GN=GW7_11087 PE=4 SV=1	2570	56	2.1e-253	69999	159	143	45	45	81.2	5.87	MKWVTFISLLLLFSSAYSRGVFRREAHKSEIAHRFTDLGEKHFKGLALITFSQYLQKCSFEEHIKLVKEVTDFAKTCVADESAENCDKSIHTLFGDKLCAIQTLRETYGALADCCAKQEPERNECFLEHKEDNPALPPFKRPEPEAMCTSFNEDNQLFMGHYLYEVARRHPYFYAPELLYYAERYMDVLTECCQAADKATCLTPKLDALKEKALTSAAQQRLKCASIQKFGERAFKAWALARMSQKFCKAEFIEISRIVNDLTKVNKECCRGDLLECAADRASLVKYICANQETISSKLKECCEKPLLEKAHCIMEAERDELPDGLPELTTDFIEDRDVCTHYTGAKDVFLGTFLFEYSRRNPDYSIGMLLRLAKAYEAKLEKCCAEADPPACYATAFH…	2078	1	1	1	558.75	2	0.0002	311	319	0	33.66	0.0084	K	AHCIMEAER	D
7	2::tr|G5B5P2|G5B5P2_HETGA	Serum albumin (Fragment) OS=Heterocephalus glaber OX=10181 GN=GW7_11087 PE=4 SV=1	2570	56	2.1e-253	69999	159	143	45	45	81.2	5.87	MKWVTFISLLLLFSSAYSRGVFRREAHKSEIAHRFTDLGEKHFKGLALITFSQYLQKCSFEEHIKLVKEVTDFAKTCVADESAENCDKSIHTLFGDKLCAIQTLRETYGALADCCAKQEPERNECFLEHKEDNPALPPFKRPEPEAMCTSFNEDNQLFMGHYLYEVARRHPYFYAPELLYYAERYMDVLTECCQAADKATCLTPKLDALKEKALTSAAQQRLKCASIQKFGERAFKAWALARMSQKFCKAEFIEISRIVNDLTKVNKECCRGDLLECAADRASLVKYICANQETISSKLKECCEKPLLEKAHCIMEAERDELPDGLPELTTDFIEDRDVCTHYTGAKDVFLGTFLFEYSRRNPDYSIGMLLRLAKAYEAKLEKCCAEADPPACYATAFH…	2094	1	1	1	560.258	2	-0.0006	272	281	0	70.46	3.9e-06	R	GDLLECAADR	A
7	2::tr|G5B5P2|G5B5P2_HETGA	Serum albumin (Fragment) OS=Heterocephalus glaber OX=10181 GN=GW7_11087 PE=4 SV=1	2570	56	2.1e-253	69999	159	143	45	45	81.2	5.87	MKWVTFISLLLLFSSAYSRGVFRREAHKSEIAHRFTDLGEKHFKGLALITFSQYLQKCSFEEHIKLVKEVTDFAKTCVADESAENCDKSIHTLFGDKLCAIQTLRETYGALADCCAKQEPERNECFLEHKEDNPALPPFKRPEPEAMCTSFNEDNQLFMGHYLYEVARRHPYFYAPELLYYAERYMDVLTECCQAADKATCLTPKLDALKEKALTSAAQQRLKCASIQKFGERAFKAWALARMSQKFCKAEFIEISRIVNDLTKVNKECCRGDLLECAADRASLVKYICANQETISSKLKECCEKPLLEKAHCIMEAERDELPDGLPELTTDFIEDRDVCTHYTGAKDVFLGTFLFEYSRRNPDYSIGMLLRLAKAYEAKLEKCCAEADPPACYATAFH…	2171	1	1	1	564.29	2	-0.0001	131	140	0	55.02	0.00014	K	EDNPALPPFK	R
7	2::tr|G5B5P2|G5B5P2_HETGA	Serum albumin (Fragment) OS=Heterocephalus glaber OX=10181 GN=GW7_11087 PE=4 SV=1	2570	56	2.1e-253	69999	159	143	45	45	81.2	5.87	MKWVTFISLLLLFSSAYSRGVFRREAHKSEIAHRFTDLGEKHFKGLALITFSQYLQKCSFEEHIKLVKEVTDFAKTCVADESAENCDKSIHTLFGDKLCAIQTLRETYGALADCCAKQEPERNECFLEHKEDNPALPPFKRPEPEAMCTSFNEDNQLFMGHYLYEVARRHPYFYAPELLYYAERYMDVLTECCQAADKATCLTPKLDALKEKALTSAAQQRLKCASIQKFGERAFKAWALARMSQKFCKAEFIEISRIVNDLTKVNKECCRGDLLECAADRASLVKYICANQETISSKLKECCEKPLLEKAHCIMEAERDELPDGLPELTTDFIEDRDVCTHYTGAKDVFLGTFLFEYSRRNPDYSIGMLLRLAKAYEAKLEKCCAEADPPACYATAFH…	2225	1	0	0	569.752	2	-0.0005	500	508	0	51.43	0.00019	K	CCTESLVNR	R
7	2::tr|G5B5P2|G5B5P2_HETGA	Serum albumin (Fragment) OS=Heterocephalus glaber OX=10181 GN=GW7_11087 PE=4 SV=1	2570	56	2.1e-253	69999	159	143	45	45	81.2	5.87	MKWVTFISLLLLFSSAYSRGVFRREAHKSEIAHRFTDLGEKHFKGLALITFSQYLQKCSFEEHIKLVKEVTDFAKTCVADESAENCDKSIHTLFGDKLCAIQTLRETYGALADCCAKQEPERNECFLEHKEDNPALPPFKRPEPEAMCTSFNEDNQLFMGHYLYEVARRHPYFYAPELLYYAERYMDVLTECCQAADKATCLTPKLDALKEKALTSAAQQRLKCASIQKFGERAFKAWALARMSQKFCKAEFIEISRIVNDLTKVNKECCRGDLLECAADRASLVKYICANQETISSKLKECCEKPLLEKAHCIMEAERDELPDGLPELTTDFIEDRDVCTHYTGAKDVFLGTFLFEYSRRNPDYSIGMLLRLAKAYEAKLEKCCAEADPPACYATAFH…	2229	1	0	0	570.247	2	0.0043	500	508	0	26.08	0.051	K	CCTESLVNR	R		Deamidated (NQ)	0.000000010.0
7	2::tr|G5B5P2|G5B5P2_HETGA	Serum albumin (Fragment) OS=Heterocephalus glaber OX=10181 GN=GW7_11087 PE=4 SV=1	2570	56	2.1e-253	69999	159	143	45	45	81.2	5.87	MKWVTFISLLLLFSSAYSRGVFRREAHKSEIAHRFTDLGEKHFKGLALITFSQYLQKCSFEEHIKLVKEVTDFAKTCVADESAENCDKSIHTLFGDKLCAIQTLRETYGALADCCAKQEPERNECFLEHKEDNPALPPFKRPEPEAMCTSFNEDNQLFMGHYLYEVARRHPYFYAPELLYYAERYMDVLTECCQAADKATCLTPKLDALKEKALTSAAQQRLKCASIQKFGERAFKAWALARMSQKFCKAEFIEISRIVNDLTKVNKECCRGDLLECAADRASLVKYICANQETISSKLKECCEKPLLEKAHCIMEAERDELPDGLPELTTDFIEDRDVCTHYTGAKDVFLGTFLFEYSRRNPDYSIGMLLRLAKAYEAKLEKCCAEADPPACYATAFH…	2334	1	1	1	384.51	3	-0.0004	338	347	0	47.05	0.00083	R	DVCTHYTGAK	D
7	2::tr|G5B5P2|G5B5P2_HETGA	Serum albumin (Fragment) OS=Heterocephalus glaber OX=10181 GN=GW7_11087 PE=4 SV=1	2570	56	2.1e-253	69999	159	143	45	45	81.2	5.87	MKWVTFISLLLLFSSAYSRGVFRREAHKSEIAHRFTDLGEKHFKGLALITFSQYLQKCSFEEHIKLVKEVTDFAKTCVADESAENCDKSIHTLFGDKLCAIQTLRETYGALADCCAKQEPERNECFLEHKEDNPALPPFKRPEPEAMCTSFNEDNQLFMGHYLYEVARRHPYFYAPELLYYAERYMDVLTECCQAADKATCLTPKLDALKEKALTSAAQQRLKCASIQKFGERAFKAWALARMSQKFCKAEFIEISRIVNDLTKVNKECCRGDLLECAADRASLVKYICANQETISSKLKECCEKPLLEKAHCIMEAERDELPDGLPELTTDFIEDRDVCTHYTGAKDVFLGTFLFEYSRRNPDYSIGMLLRLAKAYEAKLEKCCAEADPPACYATAFH…	2335	1	1	1	576.261	2	0.0003	338	347	0	58.7	5.7e-05	R	DVCTHYTGAK	D
7	2::tr|G5B5P2|G5B5P2_HETGA	Serum albumin (Fragment) OS=Heterocephalus glaber OX=10181 GN=GW7_11087 PE=4 SV=1	2570	56	2.1e-253	69999	159	143	45	45	81.2	5.87	MKWVTFISLLLLFSSAYSRGVFRREAHKSEIAHRFTDLGEKHFKGLALITFSQYLQKCSFEEHIKLVKEVTDFAKTCVADESAENCDKSIHTLFGDKLCAIQTLRETYGALADCCAKQEPERNECFLEHKEDNPALPPFKRPEPEAMCTSFNEDNQLFMGHYLYEVARRHPYFYAPELLYYAERYMDVLTECCQAADKATCLTPKLDALKEKALTSAAQQRLKCASIQKFGERAFKAWALARMSQKFCKAEFIEISRIVNDLTKVNKECCRGDLLECAADRASLVKYICANQETISSKLKECCEKPLLEKAHCIMEAERDELPDGLPELTTDFIEDRDVCTHYTGAKDVFLGTFLFEYSRRNPDYSIGMLLRLAKAYEAKLEKCCAEADPPACYATAFH…	2502	1	1	1	393.207	3	-0.0001	25	34	1	31.38	0.054	R	EAHKSEIAHR	F
7	2::tr|G5B5P2|G5B5P2_HETGA	Serum albumin (Fragment) OS=Heterocephalus glaber OX=10181 GN=GW7_11087 PE=4 SV=1	2570	56	2.1e-253	69999	159	143	45	45	81.2	5.87	MKWVTFISLLLLFSSAYSRGVFRREAHKSEIAHRFTDLGEKHFKGLALITFSQYLQKCSFEEHIKLVKEVTDFAKTCVADESAENCDKSIHTLFGDKLCAIQTLRETYGALADCCAKQEPERNECFLEHKEDNPALPPFKRPEPEAMCTSFNEDNQLFMGHYLYEVARRHPYFYAPELLYYAERYMDVLTECCQAADKATCLTPKLDALKEKALTSAAQQRLKCASIQKFGERAFKAWALARMSQKFCKAEFIEISRIVNDLTKVNKECCRGDLLECAADRASLVKYICANQETISSKLKECCEKPLLEKAHCIMEAERDELPDGLPELTTDFIEDRDVCTHYTGAKDVFLGTFLFEYSRRNPDYSIGMLLRLAKAYEAKLEKCCAEADPPACYATAFH…	2972	1	1	1	422.545	3	-0.0015	563	573	1	46.2	0.0015	K	ATAEQMKDIMK	N
7	2::tr|G5B5P2|G5B5P2_HETGA	Serum albumin (Fragment) OS=Heterocephalus glaber OX=10181 GN=GW7_11087 PE=4 SV=1	2570	56	2.1e-253	69999	159	143	45	45	81.2	5.87	MKWVTFISLLLLFSSAYSRGVFRREAHKSEIAHRFTDLGEKHFKGLALITFSQYLQKCSFEEHIKLVKEVTDFAKTCVADESAENCDKSIHTLFGDKLCAIQTLRETYGALADCCAKQEPERNECFLEHKEDNPALPPFKRPEPEAMCTSFNEDNQLFMGHYLYEVARRHPYFYAPELLYYAERYMDVLTECCQAADKATCLTPKLDALKEKALTSAAQQRLKCASIQKFGERAFKAWALARMSQKFCKAEFIEISRIVNDLTKVNKECCRGDLLECAADRASLVKYICANQETISSKLKECCEKPLLEKAHCIMEAERDELPDGLPELTTDFIEDRDVCTHYTGAKDVFLGTFLFEYSRRNPDYSIGMLLRLAKAYEAKLEKCCAEADPPACYATAFH…	3067	1	1	1	639.829	2	-0.0007	362	372	0	44.98	0.0023	R	NPDYSIGMLLR	L
7	2::tr|G5B5P2|G5B5P2_HETGA	Serum albumin (Fragment) OS=Heterocephalus glaber OX=10181 GN=GW7_11087 PE=4 SV=1	2570	56	2.1e-253	69999	159	143	45	45	81.2	5.87	MKWVTFISLLLLFSSAYSRGVFRREAHKSEIAHRFTDLGEKHFKGLALITFSQYLQKCSFEEHIKLVKEVTDFAKTCVADESAENCDKSIHTLFGDKLCAIQTLRETYGALADCCAKQEPERNECFLEHKEDNPALPPFKRPEPEAMCTSFNEDNQLFMGHYLYEVARRHPYFYAPELLYYAERYMDVLTECCQAADKATCLTPKLDALKEKALTSAAQQRLKCASIQKFGERAFKAWALARMSQKFCKAEFIEISRIVNDLTKVNKECCRGDLLECAADRASLVKYICANQETISSKLKECCEKPLLEKAHCIMEAERDELPDGLPELTTDFIEDRDVCTHYTGAKDVFLGTFLFEYSRRNPDYSIGMLLRLAKAYEAKLEKCCAEADPPACYATAFH…	3096	1	1	1	427.877	3	-0.0002	563	573	1	22.56	0.33	K	ATAEQMKDIMK	N		Oxidation (M)	0.00000000030.0
7	2::tr|G5B5P2|G5B5P2_HETGA	Serum albumin (Fragment) OS=Heterocephalus glaber OX=10181 GN=GW7_11087 PE=4 SV=1	2570	56	2.1e-253	69999	159	143	45	45	81.2	5.87	MKWVTFISLLLLFSSAYSRGVFRREAHKSEIAHRFTDLGEKHFKGLALITFSQYLQKCSFEEHIKLVKEVTDFAKTCVADESAENCDKSIHTLFGDKLCAIQTLRETYGALADCCAKQEPERNECFLEHKEDNPALPPFKRPEPEAMCTSFNEDNQLFMGHYLYEVARRHPYFYAPELLYYAERYMDVLTECCQAADKATCLTPKLDALKEKALTSAAQQRLKCASIQKFGERAFKAWALARMSQKFCKAEFIEISRIVNDLTKVNKECCRGDLLECAADRASLVKYICANQETISSKLKECCEKPLLEKAHCIMEAERDELPDGLPELTTDFIEDRDVCTHYTGAKDVFLGTFLFEYSRRNPDYSIGMLLRLAKAYEAKLEKCCAEADPPACYATAFH…	3644	1	1	1	679.79	2	0.0023	106	117	0	55.9	4.1e-05	R	ETYGALADCCAK	Q
7	2::tr|G5B5P2|G5B5P2_HETGA	Serum albumin (Fragment) OS=Heterocephalus glaber OX=10181 GN=GW7_11087 PE=4 SV=1	2570	56	2.1e-253	69999	159	143	45	45	81.2	5.87	MKWVTFISLLLLFSSAYSRGVFRREAHKSEIAHRFTDLGEKHFKGLALITFSQYLQKCSFEEHIKLVKEVTDFAKTCVADESAENCDKSIHTLFGDKLCAIQTLRETYGALADCCAKQEPERNECFLEHKEDNPALPPFKRPEPEAMCTSFNEDNQLFMGHYLYEVARRHPYFYAPELLYYAERYMDVLTECCQAADKATCLTPKLDALKEKALTSAAQQRLKCASIQKFGERAFKAWALARMSQKFCKAEFIEISRIVNDLTKVNKECCRGDLLECAADRASLVKYICANQETISSKLKECCEKPLLEKAHCIMEAERDELPDGLPELTTDFIEDRDVCTHYTGAKDVFLGTFLFEYSRRNPDYSIGMLLRLAKAYEAKLEKCCAEADPPACYATAFH…	4074	1	1	1	707.337	2	-0.0015	287	298	0	72.18	3.2e-06	K	YICANQETISSK	L
7	2::tr|G5B5P2|G5B5P2_HETGA	Serum albumin (Fragment) OS=Heterocephalus glaber OX=10181 GN=GW7_11087 PE=4 SV=1	2570	56	2.1e-253	69999	159	143	45	45	81.2	5.87	MKWVTFISLLLLFSSAYSRGVFRREAHKSEIAHRFTDLGEKHFKGLALITFSQYLQKCSFEEHIKLVKEVTDFAKTCVADESAENCDKSIHTLFGDKLCAIQTLRETYGALADCCAKQEPERNECFLEHKEDNPALPPFKRPEPEAMCTSFNEDNQLFMGHYLYEVARRHPYFYAPELLYYAERYMDVLTECCQAADKATCLTPKLDALKEKALTSAAQQRLKCASIQKFGERAFKAWALARMSQKFCKAEFIEISRIVNDLTKVNKECCRGDLLECAADRASLVKYICANQETISSKLKECCEKPLLEKAHCIMEAERDELPDGLPELTTDFIEDRDVCTHYTGAKDVFLGTFLFEYSRRNPDYSIGMLLRLAKAYEAKLEKCCAEADPPACYATAFH…	4076	1	1	1	707.829	2	-0.001	287	298	0	48.15	0.00064	K	YICANQETISSK	L		Deamidated (NQ)	0.000010000000.0
7	2::tr|G5B5P2|G5B5P2_HETGA	Serum albumin (Fragment) OS=Heterocephalus glaber OX=10181 GN=GW7_11087 PE=4 SV=1	2570	56	2.1e-253	69999	159	143	45	45	81.2	5.87	MKWVTFISLLLLFSSAYSRGVFRREAHKSEIAHRFTDLGEKHFKGLALITFSQYLQKCSFEEHIKLVKEVTDFAKTCVADESAENCDKSIHTLFGDKLCAIQTLRETYGALADCCAKQEPERNECFLEHKEDNPALPPFKRPEPEAMCTSFNEDNQLFMGHYLYEVARRHPYFYAPELLYYAERYMDVLTECCQAADKATCLTPKLDALKEKALTSAAQQRLKCASIQKFGERAFKAWALARMSQKFCKAEFIEISRIVNDLTKVNKECCRGDLLECAADRASLVKYICANQETISSKLKECCEKPLLEKAHCIMEAERDELPDGLPELTTDFIEDRDVCTHYTGAKDVFLGTFLFEYSRRNPDYSIGMLLRLAKAYEAKLEKCCAEADPPACYATAFH…	4084	1	1	1	708.331	2	0.018	287	298	0	49.61	0.00047	K	YICANQETISSK	L		2 Deamidated (NQ)	0.000011000000.0
7	2::tr|G5B5P2|G5B5P2_HETGA	Serum albumin (Fragment) OS=Heterocephalus glaber OX=10181 GN=GW7_11087 PE=4 SV=1	2570	56	2.1e-253	69999	159	143	45	45	81.2	5.87	MKWVTFISLLLLFSSAYSRGVFRREAHKSEIAHRFTDLGEKHFKGLALITFSQYLQKCSFEEHIKLVKEVTDFAKTCVADESAENCDKSIHTLFGDKLCAIQTLRETYGALADCCAKQEPERNECFLEHKEDNPALPPFKRPEPEAMCTSFNEDNQLFMGHYLYEVARRHPYFYAPELLYYAERYMDVLTECCQAADKATCLTPKLDALKEKALTSAAQQRLKCASIQKFGERAFKAWALARMSQKFCKAEFIEISRIVNDLTKVNKECCRGDLLECAADRASLVKYICANQETISSKLKECCEKPLLEKAHCIMEAERDELPDGLPELTTDFIEDRDVCTHYTGAKDVFLGTFLFEYSRRNPDYSIGMLLRLAKAYEAKLEKCCAEADPPACYATAFH…	4206	1	1	1	717.88	2	-0.0005	361	372	1	66.3	1.8e-05	R	RNPDYSIGMLLR	L
7	2::tr|G5B5P2|G5B5P2_HETGA	Serum albumin (Fragment) OS=Heterocephalus glaber OX=10181 GN=GW7_11087 PE=4 SV=1	2570	56	2.1e-253	69999	159	143	45	45	81.2	5.87	MKWVTFISLLLLFSSAYSRGVFRREAHKSEIAHRFTDLGEKHFKGLALITFSQYLQKCSFEEHIKLVKEVTDFAKTCVADESAENCDKSIHTLFGDKLCAIQTLRETYGALADCCAKQEPERNECFLEHKEDNPALPPFKRPEPEAMCTSFNEDNQLFMGHYLYEVARRHPYFYAPELLYYAERYMDVLTECCQAADKATCLTPKLDALKEKALTSAAQQRLKCASIQKFGERAFKAWALARMSQKFCKAEFIEISRIVNDLTKVNKECCRGDLLECAADRASLVKYICANQETISSKLKECCEKPLLEKAHCIMEAERDELPDGLPELTTDFIEDRDVCTHYTGAKDVFLGTFLFEYSRRNPDYSIGMLLRLAKAYEAKLEKCCAEADPPACYATAFH…	4207	1	1	1	478.922	3	0.0005	361	372	1	61.84	5e-05	R	RNPDYSIGMLLR	L
7	2::tr|G5B5P2|G5B5P2_HETGA	Serum albumin (Fragment) OS=Heterocephalus glaber OX=10181 GN=GW7_11087 PE=4 SV=1	2570	56	2.1e-253	69999	159	143	45	45	81.2	5.87	MKWVTFISLLLLFSSAYSRGVFRREAHKSEIAHRFTDLGEKHFKGLALITFSQYLQKCSFEEHIKLVKEVTDFAKTCVADESAENCDKSIHTLFGDKLCAIQTLRETYGALADCCAKQEPERNECFLEHKEDNPALPPFKRPEPEAMCTSFNEDNQLFMGHYLYEVARRHPYFYAPELLYYAERYMDVLTECCQAADKATCLTPKLDALKEKALTSAAQQRLKCASIQKFGERAFKAWALARMSQKFCKAEFIEISRIVNDLTKVNKECCRGDLLECAADRASLVKYICANQETISSKLKECCEKPLLEKAHCIMEAERDELPDGLPELTTDFIEDRDVCTHYTGAKDVFLGTFLFEYSRRNPDYSIGMLLRLAKAYEAKLEKCCAEADPPACYATAFH…	4310	1	1	1	484.253	3	-0.001	361	372	1	56.31	0.00018	R	RNPDYSIGMLLR	L		Oxidation (M)	0.000000003000.0
7	2::tr|G5B5P2|G5B5P2_HETGA	Serum albumin (Fragment) OS=Heterocephalus glaber OX=10181 GN=GW7_11087 PE=4 SV=1	2570	56	2.1e-253	69999	159	143	45	45	81.2	5.87	MKWVTFISLLLLFSSAYSRGVFRREAHKSEIAHRFTDLGEKHFKGLALITFSQYLQKCSFEEHIKLVKEVTDFAKTCVADESAENCDKSIHTLFGDKLCAIQTLRETYGALADCCAKQEPERNECFLEHKEDNPALPPFKRPEPEAMCTSFNEDNQLFMGHYLYEVARRHPYFYAPELLYYAERYMDVLTECCQAADKATCLTPKLDALKEKALTSAAQQRLKCASIQKFGERAFKAWALARMSQKFCKAEFIEISRIVNDLTKVNKECCRGDLLECAADRASLVKYICANQETISSKLKECCEKPLLEKAHCIMEAERDELPDGLPELTTDFIEDRDVCTHYTGAKDVFLGTFLFEYSRRNPDYSIGMLLRLAKAYEAKLEKCCAEADPPACYATAFH…	4386	1	1	1	733.394	2	0.0008	422	434	0	105.59	1.6e-09	K	LGEYGFQNALVVR	Y
7	2::tr|G5B5P2|G5B5P2_HETGA	Serum albumin (Fragment) OS=Heterocephalus glaber OX=10181 GN=GW7_11087 PE=4 SV=1	2570	56	2.1e-253	69999	159	143	45	45	81.2	5.87	MKWVTFISLLLLFSSAYSRGVFRREAHKSEIAHRFTDLGEKHFKGLALITFSQYLQKCSFEEHIKLVKEVTDFAKTCVADESAENCDKSIHTLFGDKLCAIQTLRETYGALADCCAKQEPERNECFLEHKEDNPALPPFKRPEPEAMCTSFNEDNQLFMGHYLYEVARRHPYFYAPELLYYAERYMDVLTECCQAADKATCLTPKLDALKEKALTSAAQQRLKCASIQKFGERAFKAWALARMSQKFCKAEFIEISRIVNDLTKVNKECCRGDLLECAADRASLVKYICANQETISSKLKECCEKPLLEKAHCIMEAERDELPDGLPELTTDFIEDRDVCTHYTGAKDVFLGTFLFEYSRRNPDYSIGMLLRLAKAYEAKLEKCCAEADPPACYATAFH…	4387	1	1	1	489.265	3	0.0008	422	434	0	35.94	0.015	K	LGEYGFQNALVVR	Y
7	2::tr|G5B5P2|G5B5P2_HETGA	Serum albumin (Fragment) OS=Heterocephalus glaber OX=10181 GN=GW7_11087 PE=4 SV=1	2570	56	2.1e-253	69999	159	143	45	45	81.2	5.87	MKWVTFISLLLLFSSAYSRGVFRREAHKSEIAHRFTDLGEKHFKGLALITFSQYLQKCSFEEHIKLVKEVTDFAKTCVADESAENCDKSIHTLFGDKLCAIQTLRETYGALADCCAKQEPERNECFLEHKEDNPALPPFKRPEPEAMCTSFNEDNQLFMGHYLYEVARRHPYFYAPELLYYAERYMDVLTECCQAADKATCLTPKLDALKEKALTSAAQQRLKCASIQKFGERAFKAWALARMSQKFCKAEFIEISRIVNDLTKVNKECCRGDLLECAADRASLVKYICANQETISSKLKECCEKPLLEKAHCIMEAERDELPDGLPELTTDFIEDRDVCTHYTGAKDVFLGTFLFEYSRRNPDYSIGMLLRLAKAYEAKLEKCCAEADPPACYATAFH…	4392	1	1	1	733.887	2	0.0029	422	434	0	104.85	2e-09	K	LGEYGFQNALVVR	Y		Deamidated (NQ)	0.0000000100000.0
7	2::tr|G5B5P2|G5B5P2_HETGA	Serum albumin (Fragment) OS=Heterocephalus glaber OX=10181 GN=GW7_11087 PE=4 SV=1	2570	56	2.1e-253	69999	159	143	45	45	81.2	5.87	MKWVTFISLLLLFSSAYSRGVFRREAHKSEIAHRFTDLGEKHFKGLALITFSQYLQKCSFEEHIKLVKEVTDFAKTCVADESAENCDKSIHTLFGDKLCAIQTLRETYGALADCCAKQEPERNECFLEHKEDNPALPPFKRPEPEAMCTSFNEDNQLFMGHYLYEVARRHPYFYAPELLYYAERYMDVLTECCQAADKATCLTPKLDALKEKALTSAAQQRLKCASIQKFGERAFKAWALARMSQKFCKAEFIEISRIVNDLTKVNKECCRGDLLECAADRASLVKYICANQETISSKLKECCEKPLLEKAHCIMEAERDELPDGLPELTTDFIEDRDVCTHYTGAKDVFLGTFLFEYSRRNPDYSIGMLLRLAKAYEAKLEKCCAEADPPACYATAFH…	4497	1	1	1	741.422	2	-0.0006	45	57	0	58.75	3.8e-05	K	GLALITFSQYLQK	C
7	2::tr|G5B5P2|G5B5P2_HETGA	Serum albumin (Fragment) OS=Heterocephalus glaber OX=10181 GN=GW7_11087 PE=4 SV=1	2570	56	2.1e-253	69999	159	143	45	45	81.2	5.87	MKWVTFISLLLLFSSAYSRGVFRREAHKSEIAHRFTDLGEKHFKGLALITFSQYLQKCSFEEHIKLVKEVTDFAKTCVADESAENCDKSIHTLFGDKLCAIQTLRETYGALADCCAKQEPERNECFLEHKEDNPALPPFKRPEPEAMCTSFNEDNQLFMGHYLYEVARRHPYFYAPELLYYAERYMDVLTECCQAADKATCLTPKLDALKEKALTSAAQQRLKCASIQKFGERAFKAWALARMSQKFCKAEFIEISRIVNDLTKVNKECCRGDLLECAADRASLVKYICANQETISSKLKECCEKPLLEKAHCIMEAERDELPDGLPELTTDFIEDRDVCTHYTGAKDVFLGTFLFEYSRRNPDYSIGMLLRLAKAYEAKLEKCCAEADPPACYATAFH…	4543	1	1	1	495.947	3	-0.0011	439	452	0	59.63	5.5e-05	K	IPQISTATLVEASR	N
7	2::tr|G5B5P2|G5B5P2_HETGA	Serum albumin (Fragment) OS=Heterocephalus glaber OX=10181 GN=GW7_11087 PE=4 SV=1	2570	56	2.1e-253	69999	159	143	45	45	81.2	5.87	MKWVTFISLLLLFSSAYSRGVFRREAHKSEIAHRFTDLGEKHFKGLALITFSQYLQKCSFEEHIKLVKEVTDFAKTCVADESAENCDKSIHTLFGDKLCAIQTLRETYGALADCCAKQEPERNECFLEHKEDNPALPPFKRPEPEAMCTSFNEDNQLFMGHYLYEVARRHPYFYAPELLYYAERYMDVLTECCQAADKATCLTPKLDALKEKALTSAAQQRLKCASIQKFGERAFKAWALARMSQKFCKAEFIEISRIVNDLTKVNKECCRGDLLECAADRASLVKYICANQETISSKLKECCEKPLLEKAHCIMEAERDELPDGLPELTTDFIEDRDVCTHYTGAKDVFLGTFLFEYSRRNPDYSIGMLLRLAKAYEAKLEKCCAEADPPACYATAFH…	4617	1	1	0	749.793	2	-0.0005	76	88	0	100.17	3.3e-10	K	TCVADESAENCDK	S
7	2::tr|G5B5P2|G5B5P2_HETGA	Serum albumin (Fragment) OS=Heterocephalus glaber OX=10181 GN=GW7_11087 PE=4 SV=1	2570	56	2.1e-253	69999	159	143	45	45	81.2	5.87	MKWVTFISLLLLFSSAYSRGVFRREAHKSEIAHRFTDLGEKHFKGLALITFSQYLQKCSFEEHIKLVKEVTDFAKTCVADESAENCDKSIHTLFGDKLCAIQTLRETYGALADCCAKQEPERNECFLEHKEDNPALPPFKRPEPEAMCTSFNEDNQLFMGHYLYEVARRHPYFYAPELLYYAERYMDVLTECCQAADKATCLTPKLDALKEKALTSAAQQRLKCASIQKFGERAFKAWALARMSQKFCKAEFIEISRIVNDLTKVNKECCRGDLLECAADRASLVKYICANQETISSKLKECCEKPLLEKAHCIMEAERDELPDGLPELTTDFIEDRDVCTHYTGAKDVFLGTFLFEYSRRNPDYSIGMLLRLAKAYEAKLEKCCAEADPPACYATAFH…	4620	1	1	0	750.282	2	-0.0061	76	88	0	64.61	5.5e-07	K	TCVADESAENCDK	S		Deamidated (NQ)	0.0000000001000.0
7	2::tr|G5B5P2|G5B5P2_HETGA	Serum albumin (Fragment) OS=Heterocephalus glaber OX=10181 GN=GW7_11087 PE=4 SV=1	2570	56	2.1e-253	69999	159	143	45	45	81.2	5.87	MKWVTFISLLLLFSSAYSRGVFRREAHKSEIAHRFTDLGEKHFKGLALITFSQYLQKCSFEEHIKLVKEVTDFAKTCVADESAENCDKSIHTLFGDKLCAIQTLRETYGALADCCAKQEPERNECFLEHKEDNPALPPFKRPEPEAMCTSFNEDNQLFMGHYLYEVARRHPYFYAPELLYYAERYMDVLTECCQAADKATCLTPKLDALKEKALTSAAQQRLKCASIQKFGERAFKAWALARMSQKFCKAEFIEISRIVNDLTKVNKECCRGDLLECAADRASLVKYICANQETISSKLKECCEKPLLEKAHCIMEAERDELPDGLPELTTDFIEDRDVCTHYTGAKDVFLGTFLFEYSRRNPDYSIGMLLRLAKAYEAKLEKCCAEADPPACYATAFH…	4910	1	1	1	769.369	2	-0.0013	410	421	0	74.71	2.5e-06	K	NLVQQNCELYEK	L
7	2::tr|G5B5P2|G5B5P2_HETGA	Serum albumin (Fragment) OS=Heterocephalus glaber OX=10181 GN=GW7_11087 PE=4 SV=1	2570	56	2.1e-253	69999	159	143	45	45	81.2	5.87	MKWVTFISLLLLFSSAYSRGVFRREAHKSEIAHRFTDLGEKHFKGLALITFSQYLQKCSFEEHIKLVKEVTDFAKTCVADESAENCDKSIHTLFGDKLCAIQTLRETYGALADCCAKQEPERNECFLEHKEDNPALPPFKRPEPEAMCTSFNEDNQLFMGHYLYEVARRHPYFYAPELLYYAERYMDVLTECCQAADKATCLTPKLDALKEKALTSAAQQRLKCASIQKFGERAFKAWALARMSQKFCKAEFIEISRIVNDLTKVNKECCRGDLLECAADRASLVKYICANQETISSKLKECCEKPLLEKAHCIMEAERDELPDGLPELTTDFIEDRDVCTHYTGAKDVFLGTFLFEYSRRNPDYSIGMLLRLAKAYEAKLEKCCAEADPPACYATAFH…	4915	1	1	1	769.861	2	-0.0018	410	421	0	71.8	4e-06	K	NLVQQNCELYEK	L		Deamidated (NQ)	0.100000000000.0
7	2::tr|G5B5P2|G5B5P2_HETGA	Serum albumin (Fragment) OS=Heterocephalus glaber OX=10181 GN=GW7_11087 PE=4 SV=1	2570	56	2.1e-253	69999	159	143	45	45	81.2	5.87	MKWVTFISLLLLFSSAYSRGVFRREAHKSEIAHRFTDLGEKHFKGLALITFSQYLQKCSFEEHIKLVKEVTDFAKTCVADESAENCDKSIHTLFGDKLCAIQTLRETYGALADCCAKQEPERNECFLEHKEDNPALPPFKRPEPEAMCTSFNEDNQLFMGHYLYEVARRHPYFYAPELLYYAERYMDVLTECCQAADKATCLTPKLDALKEKALTSAAQQRLKCASIQKFGERAFKAWALARMSQKFCKAEFIEISRIVNDLTKVNKECCRGDLLECAADRASLVKYICANQETISSKLKECCEKPLLEKAHCIMEAERDELPDGLPELTTDFIEDRDVCTHYTGAKDVFLGTFLFEYSRRNPDYSIGMLLRLAKAYEAKLEKCCAEADPPACYATAFH…	4916	1	1	1	769.861	2	-0.0011	410	421	0	26.49	0.14	K	NLVQQNCELYEK	L		Deamidated (NQ)	0.000100000000.0
7	2::tr|G5B5P2|G5B5P2_HETGA	Serum albumin (Fragment) OS=Heterocephalus glaber OX=10181 GN=GW7_11087 PE=4 SV=1	2570	56	2.1e-253	69999	159	143	45	45	81.2	5.87	MKWVTFISLLLLFSSAYSRGVFRREAHKSEIAHRFTDLGEKHFKGLALITFSQYLQKCSFEEHIKLVKEVTDFAKTCVADESAENCDKSIHTLFGDKLCAIQTLRETYGALADCCAKQEPERNECFLEHKEDNPALPPFKRPEPEAMCTSFNEDNQLFMGHYLYEVARRHPYFYAPELLYYAERYMDVLTECCQAADKATCLTPKLDALKEKALTSAAQQRLKCASIQKFGERAFKAWALARMSQKFCKAEFIEISRIVNDLTKVNKECCRGDLLECAADRASLVKYICANQETISSKLKECCEKPLLEKAHCIMEAERDELPDGLPELTTDFIEDRDVCTHYTGAKDVFLGTFLFEYSRRNPDYSIGMLLRLAKAYEAKLEKCCAEADPPACYATAFH…	4917	1	1	1	769.861	2	0.0001	410	421	0	62.15	3.9e-05	K	NLVQQNCELYEK	L		Deamidated (NQ)	0.000001000000.0
7	2::tr|G5B5P2|G5B5P2_HETGA	Serum albumin (Fragment) OS=Heterocephalus glaber OX=10181 GN=GW7_11087 PE=4 SV=1	2570	56	2.1e-253	69999	159	143	45	45	81.2	5.87	MKWVTFISLLLLFSSAYSRGVFRREAHKSEIAHRFTDLGEKHFKGLALITFSQYLQKCSFEEHIKLVKEVTDFAKTCVADESAENCDKSIHTLFGDKLCAIQTLRETYGALADCCAKQEPERNECFLEHKEDNPALPPFKRPEPEAMCTSFNEDNQLFMGHYLYEVARRHPYFYAPELLYYAERYMDVLTECCQAADKATCLTPKLDALKEKALTSAAQQRLKCASIQKFGERAFKAWALARMSQKFCKAEFIEISRIVNDLTKVNKECCRGDLLECAADRASLVKYICANQETISSKLKECCEKPLLEKAHCIMEAERDELPDGLPELTTDFIEDRDVCTHYTGAKDVFLGTFLFEYSRRNPDYSIGMLLRLAKAYEAKLEKCCAEADPPACYATAFH…	4954	1	1	0	516.27	3	-0.0001	299	310	1	56.75	0.00019	K	LKECCEKPLLEK	A
7	2::tr|G5B5P2|G5B5P2_HETGA	Serum albumin (Fragment) OS=Heterocephalus glaber OX=10181 GN=GW7_11087 PE=4 SV=1	2570	56	2.1e-253	69999	159	143	45	45	81.2	5.87	MKWVTFISLLLLFSSAYSRGVFRREAHKSEIAHRFTDLGEKHFKGLALITFSQYLQKCSFEEHIKLVKEVTDFAKTCVADESAENCDKSIHTLFGDKLCAIQTLRETYGALADCCAKQEPERNECFLEHKEDNPALPPFKRPEPEAMCTSFNEDNQLFMGHYLYEVARRHPYFYAPELLYYAERYMDVLTECCQAADKATCLTPKLDALKEKALTSAAQQRLKCASIQKFGERAFKAWALARMSQKFCKAEFIEISRIVNDLTKVNKECCRGDLLECAADRASLVKYICANQETISSKLKECCEKPLLEKAHCIMEAERDELPDGLPELTTDFIEDRDVCTHYTGAKDVFLGTFLFEYSRRNPDYSIGMLLRLAKAYEAKLEKCCAEADPPACYATAFH…	4958	1	1	0	773.903	2	0.0026	299	310	1	57.85	0.00014	K	LKECCEKPLLEK	A
7	2::tr|G5B5P2|G5B5P2_HETGA	Serum albumin (Fragment) OS=Heterocephalus glaber OX=10181 GN=GW7_11087 PE=4 SV=1	2570	56	2.1e-253	69999	159	143	45	45	81.2	5.87	MKWVTFISLLLLFSSAYSRGVFRREAHKSEIAHRFTDLGEKHFKGLALITFSQYLQKCSFEEHIKLVKEVTDFAKTCVADESAENCDKSIHTLFGDKLCAIQTLRETYGALADCCAKQEPERNECFLEHKEDNPALPPFKRPEPEAMCTSFNEDNQLFMGHYLYEVARRHPYFYAPELLYYAERYMDVLTECCQAADKATCLTPKLDALKEKALTSAAQQRLKCASIQKFGERAFKAWALARMSQKFCKAEFIEISRIVNDLTKVNKECCRGDLLECAADRASLVKYICANQETISSKLKECCEKPLLEKAHCIMEAERDELPDGLPELTTDFIEDRDVCTHYTGAKDVFLGTFLFEYSRRNPDYSIGMLLRLAKAYEAKLEKCCAEADPPACYATAFH…	5144	1	1	1	797.403	2	0.0035	348	360	0	90.28	7.5e-08	K	DVFLGTFLFEYSR	R
7	2::tr|G5B5P2|G5B5P2_HETGA	Serum albumin (Fragment) OS=Heterocephalus glaber OX=10181 GN=GW7_11087 PE=4 SV=1	2570	56	2.1e-253	69999	159	143	45	45	81.2	5.87	MKWVTFISLLLLFSSAYSRGVFRREAHKSEIAHRFTDLGEKHFKGLALITFSQYLQKCSFEEHIKLVKEVTDFAKTCVADESAENCDKSIHTLFGDKLCAIQTLRETYGALADCCAKQEPERNECFLEHKEDNPALPPFKRPEPEAMCTSFNEDNQLFMGHYLYEVARRHPYFYAPELLYYAERYMDVLTECCQAADKATCLTPKLDALKEKALTSAAQQRLKCASIQKFGERAFKAWALARMSQKFCKAEFIEISRIVNDLTKVNKECCRGDLLECAADRASLVKYICANQETISSKLKECCEKPLLEKAHCIMEAERDELPDGLPELTTDFIEDRDVCTHYTGAKDVFLGTFLFEYSRRNPDYSIGMLLRLAKAYEAKLEKCCAEADPPACYATAFH…	5557	1	1	1	557.55	3	-0.0015	582	594	1	67.49	6.1e-07	K	CCHAENKDDCFSK	E
7	2::tr|G5B5P2|G5B5P2_HETGA	Serum albumin (Fragment) OS=Heterocephalus glaber OX=10181 GN=GW7_11087 PE=4 SV=1	2570	56	2.1e-253	69999	159	143	45	45	81.2	5.87	MKWVTFISLLLLFSSAYSRGVFRREAHKSEIAHRFTDLGEKHFKGLALITFSQYLQKCSFEEHIKLVKEVTDFAKTCVADESAENCDKSIHTLFGDKLCAIQTLRETYGALADCCAKQEPERNECFLEHKEDNPALPPFKRPEPEAMCTSFNEDNQLFMGHYLYEVARRHPYFYAPELLYYAERYMDVLTECCQAADKATCLTPKLDALKEKALTSAAQQRLKCASIQKFGERAFKAWALARMSQKFCKAEFIEISRIVNDLTKVNKECCRGDLLECAADRASLVKYICANQETISSKLKECCEKPLLEKAHCIMEAERDELPDGLPELTTDFIEDRDVCTHYTGAKDVFLGTFLFEYSRRNPDYSIGMLLRLAKAYEAKLEKCCAEADPPACYATAFH…	5559	1	1	1	418.414	4	-0.0011	582	594	1	40.91	0.00028	K	CCHAENKDDCFSK	E
7	2::tr|G5B5P2|G5B5P2_HETGA	Serum albumin (Fragment) OS=Heterocephalus glaber OX=10181 GN=GW7_11087 PE=4 SV=1	2570	56	2.1e-253	69999	159	143	45	45	81.2	5.87	MKWVTFISLLLLFSSAYSRGVFRREAHKSEIAHRFTDLGEKHFKGLALITFSQYLQKCSFEEHIKLVKEVTDFAKTCVADESAENCDKSIHTLFGDKLCAIQTLRETYGALADCCAKQEPERNECFLEHKEDNPALPPFKRPEPEAMCTSFNEDNQLFMGHYLYEVARRHPYFYAPELLYYAERYMDVLTECCQAADKATCLTPKLDALKEKALTSAAQQRLKCASIQKFGERAFKAWALARMSQKFCKAEFIEISRIVNDLTKVNKECCRGDLLECAADRASLVKYICANQETISSKLKECCEKPLLEKAHCIMEAERDELPDGLPELTTDFIEDRDVCTHYTGAKDVFLGTFLFEYSRRNPDYSIGMLLRLAKAYEAKLEKCCAEADPPACYATAFH…	5578	1	1	1	557.885	3	0.0218	582	594	1	42.61	0.00021	K	CCHAENKDDCFSK	E		Deamidated (NQ)	0.0000010000000.0
7	2::tr|G5B5P2|G5B5P2_HETGA	Serum albumin (Fragment) OS=Heterocephalus glaber OX=10181 GN=GW7_11087 PE=4 SV=1	2570	56	2.1e-253	69999	159	143	45	45	81.2	5.87	MKWVTFISLLLLFSSAYSRGVFRREAHKSEIAHRFTDLGEKHFKGLALITFSQYLQKCSFEEHIKLVKEVTDFAKTCVADESAENCDKSIHTLFGDKLCAIQTLRETYGALADCCAKQEPERNECFLEHKEDNPALPPFKRPEPEAMCTSFNEDNQLFMGHYLYEVARRHPYFYAPELLYYAERYMDVLTECCQAADKATCLTPKLDALKEKALTSAAQQRLKCASIQKFGERAFKAWALARMSQKFCKAEFIEISRIVNDLTKVNKECCRGDLLECAADRASLVKYICANQETISSKLKECCEKPLLEKAHCIMEAERDELPDGLPELTTDFIEDRDVCTHYTGAKDVFLGTFLFEYSRRNPDYSIGMLLRLAKAYEAKLEKCCAEADPPACYATAFH…	5688	1	1	1	852.356	2	-0.0028	185	198	0	77.04	2.6e-07	R	YMDVLTECCQAADK	A
7	2::tr|G5B5P2|G5B5P2_HETGA	Serum albumin (Fragment) OS=Heterocephalus glaber OX=10181 GN=GW7_11087 PE=4 SV=1	2570	56	2.1e-253	69999	159	143	45	45	81.2	5.87	MKWVTFISLLLLFSSAYSRGVFRREAHKSEIAHRFTDLGEKHFKGLALITFSQYLQKCSFEEHIKLVKEVTDFAKTCVADESAENCDKSIHTLFGDKLCAIQTLRETYGALADCCAKQEPERNECFLEHKEDNPALPPFKRPEPEAMCTSFNEDNQLFMGHYLYEVARRHPYFYAPELLYYAERYMDVLTECCQAADKATCLTPKLDALKEKALTSAAQQRLKCASIQKFGERAFKAWALARMSQKFCKAEFIEISRIVNDLTKVNKECCRGDLLECAADRASLVKYICANQETISSKLKECCEKPLLEKAHCIMEAERDELPDGLPELTTDFIEDRDVCTHYTGAKDVFLGTFLFEYSRRNPDYSIGMLLRLAKAYEAKLEKCCAEADPPACYATAFH…	5738	1	1	1	860.355	2	0.001	185	198	0	67.36	1.9e-06	R	YMDVLTECCQAADK	A		Oxidation (M)	0.03000000000000.0
7	2::tr|G5B5P2|G5B5P2_HETGA	Serum albumin (Fragment) OS=Heterocephalus glaber OX=10181 GN=GW7_11087 PE=4 SV=1	2570	56	2.1e-253	69999	159	143	45	45	81.2	5.87	MKWVTFISLLLLFSSAYSRGVFRREAHKSEIAHRFTDLGEKHFKGLALITFSQYLQKCSFEEHIKLVKEVTDFAKTCVADESAENCDKSIHTLFGDKLCAIQTLRETYGALADCCAKQEPERNECFLEHKEDNPALPPFKRPEPEAMCTSFNEDNQLFMGHYLYEVARRHPYFYAPELLYYAERYMDVLTECCQAADKATCLTPKLDALKEKALTSAAQQRLKCASIQKFGERAFKAWALARMSQKFCKAEFIEISRIVNDLTKVNKECCRGDLLECAADRASLVKYICANQETISSKLKECCEKPLLEKAHCIMEAERDELPDGLPELTTDFIEDRDVCTHYTGAKDVFLGTFLFEYSRRNPDYSIGMLLRLAKAYEAKLEKCCAEADPPACYATAFH…	6214	1	1	1	616.005	3	-0.0001	469	483	1	69.06	6.7e-06	K	RLPCTENYLALILNR	L
7	2::tr|G5B5P2|G5B5P2_HETGA	Serum albumin (Fragment) OS=Heterocephalus glaber OX=10181 GN=GW7_11087 PE=4 SV=1	2570	56	2.1e-253	69999	159	143	45	45	81.2	5.87	MKWVTFISLLLLFSSAYSRGVFRREAHKSEIAHRFTDLGEKHFKGLALITFSQYLQKCSFEEHIKLVKEVTDFAKTCVADESAENCDKSIHTLFGDKLCAIQTLRETYGALADCCAKQEPERNECFLEHKEDNPALPPFKRPEPEAMCTSFNEDNQLFMGHYLYEVARRHPYFYAPELLYYAERYMDVLTECCQAADKATCLTPKLDALKEKALTSAAQQRLKCASIQKFGERAFKAWALARMSQKFCKAEFIEISRIVNDLTKVNKECCRGDLLECAADRASLVKYICANQETISSKLKECCEKPLLEKAHCIMEAERDELPDGLPELTTDFIEDRDVCTHYTGAKDVFLGTFLFEYSRRNPDYSIGMLLRLAKAYEAKLEKCCAEADPPACYATAFH…	6510	1	1	1	641.992	3	-0.0029	509	524	0	65.94	2.4e-05	R	RPCFSALQLDETYVPK	Q
7	2::tr|G5B5P2|G5B5P2_HETGA	Serum albumin (Fragment) OS=Heterocephalus glaber OX=10181 GN=GW7_11087 PE=4 SV=1	2570	56	2.1e-253	69999	159	143	45	45	81.2	5.87	MKWVTFISLLLLFSSAYSRGVFRREAHKSEIAHRFTDLGEKHFKGLALITFSQYLQKCSFEEHIKLVKEVTDFAKTCVADESAENCDKSIHTLFGDKLCAIQTLRETYGALADCCAKQEPERNECFLEHKEDNPALPPFKRPEPEAMCTSFNEDNQLFMGHYLYEVARRHPYFYAPELLYYAERYMDVLTECCQAADKATCLTPKLDALKEKALTSAAQQRLKCASIQKFGERAFKAWALARMSQKFCKAEFIEISRIVNDLTKVNKECCRGDLLECAADRASLVKYICANQETISSKLKECCEKPLLEKAHCIMEAERDELPDGLPELTTDFIEDRDVCTHYTGAKDVFLGTFLFEYSRRNPDYSIGMLLRLAKAYEAKLEKCCAEADPPACYATAFH…	6513	1	1	1	962.486	2	0.0016	509	524	0	75.63	2.6e-06	R	RPCFSALQLDETYVPK	Q
7	2::tr|G5B5P2|G5B5P2_HETGA	Serum albumin (Fragment) OS=Heterocephalus glaber OX=10181 GN=GW7_11087 PE=4 SV=1	2570	56	2.1e-253	69999	159	143	45	45	81.2	5.87	MKWVTFISLLLLFSSAYSRGVFRREAHKSEIAHRFTDLGEKHFKGLALITFSQYLQKCSFEEHIKLVKEVTDFAKTCVADESAENCDKSIHTLFGDKLCAIQTLRETYGALADCCAKQEPERNECFLEHKEDNPALPPFKRPEPEAMCTSFNEDNQLFMGHYLYEVARRHPYFYAPELLYYAERYMDVLTECCQAADKATCLTPKLDALKEKALTSAAQQRLKCASIQKFGERAFKAWALARMSQKFCKAEFIEISRIVNDLTKVNKECCRGDLLECAADRASLVKYICANQETISSKLKECCEKPLLEKAHCIMEAERDELPDGLPELTTDFIEDRDVCTHYTGAKDVFLGTFLFEYSRRNPDYSIGMLLRLAKAYEAKLEKCCAEADPPACYATAFH…	6517	1	1	1	962.982	2	0.0093	509	524	0	36.86	0.02	R	RPCFSALQLDETYVPK	Q		Deamidated (NQ)	0.0000000100000000.0
7	2::tr|G5B5P2|G5B5P2_HETGA	Serum albumin (Fragment) OS=Heterocephalus glaber OX=10181 GN=GW7_11087 PE=4 SV=1	2570	56	2.1e-253	69999	159	143	45	45	81.2	5.87	MKWVTFISLLLLFSSAYSRGVFRREAHKSEIAHRFTDLGEKHFKGLALITFSQYLQKCSFEEHIKLVKEVTDFAKTCVADESAENCDKSIHTLFGDKLCAIQTLRETYGALADCCAKQEPERNECFLEHKEDNPALPPFKRPEPEAMCTSFNEDNQLFMGHYLYEVARRHPYFYAPELLYYAERYMDVLTECCQAADKATCLTPKLDALKEKALTSAAQQRLKCASIQKFGERAFKAWALARMSQKFCKAEFIEISRIVNDLTKVNKECCRGDLLECAADRASLVKYICANQETISSKLKECCEKPLLEKAHCIMEAERDELPDGLPELTTDFIEDRDVCTHYTGAKDVFLGTFLFEYSRRNPDYSIGMLLRLAKAYEAKLEKCCAEADPPACYATAFH…	6542	1	1	1	644.648	3	-0.0033	170	184	0	43.68	0.0038	R	HPYFYAPELLYYAER	Y
7	2::tr|G5B5P2|G5B5P2_HETGA	Serum albumin (Fragment) OS=Heterocephalus glaber OX=10181 GN=GW7_11087 PE=4 SV=1	2570	56	2.1e-253	69999	159	143	45	45	81.2	5.87	MKWVTFISLLLLFSSAYSRGVFRREAHKSEIAHRFTDLGEKHFKGLALITFSQYLQKCSFEEHIKLVKEVTDFAKTCVADESAENCDKSIHTLFGDKLCAIQTLRETYGALADCCAKQEPERNECFLEHKEDNPALPPFKRPEPEAMCTSFNEDNQLFMGHYLYEVARRHPYFYAPELLYYAERYMDVLTECCQAADKATCLTPKLDALKEKALTSAAQQRLKCASIQKFGERAFKAWALARMSQKFCKAEFIEISRIVNDLTKVNKECCRGDLLECAADRASLVKYICANQETISSKLKECCEKPLLEKAHCIMEAERDELPDGLPELTTDFIEDRDVCTHYTGAKDVFLGTFLFEYSRRNPDYSIGMLLRLAKAYEAKLEKCCAEADPPACYATAFH…	6544	1	1	1	966.47	2	0.0008	170	184	0	26.06	0.22	R	HPYFYAPELLYYAER	Y
7	2::tr|G5B5P2|G5B5P2_HETGA	Serum albumin (Fragment) OS=Heterocephalus glaber OX=10181 GN=GW7_11087 PE=4 SV=1	2570	56	2.1e-253	69999	159	143	45	45	81.2	5.87	MKWVTFISLLLLFSSAYSRGVFRREAHKSEIAHRFTDLGEKHFKGLALITFSQYLQKCSFEEHIKLVKEVTDFAKTCVADESAENCDKSIHTLFGDKLCAIQTLRETYGALADCCAKQEPERNECFLEHKEDNPALPPFKRPEPEAMCTSFNEDNQLFMGHYLYEVARRHPYFYAPELLYYAERYMDVLTECCQAADKATCLTPKLDALKEKALTSAAQQRLKCASIQKFGERAFKAWALARMSQKFCKAEFIEISRIVNDLTKVNKECCRGDLLECAADRASLVKYICANQETISSKLKECCEKPLLEKAHCIMEAERDELPDGLPELTTDFIEDRDVCTHYTGAKDVFLGTFLFEYSRRNPDYSIGMLLRLAKAYEAKLEKCCAEADPPACYATAFH…	6910	1	1	1	1038	2	0.0024	320	337	0	81.3	6.2e-07	R	DELPDGLPELTTDFIEDR	D
7	2::tr|G5B5P2|G5B5P2_HETGA	Serum albumin (Fragment) OS=Heterocephalus glaber OX=10181 GN=GW7_11087 PE=4 SV=1	2570	56	2.1e-253	69999	159	143	45	45	81.2	5.87	MKWVTFISLLLLFSSAYSRGVFRREAHKSEIAHRFTDLGEKHFKGLALITFSQYLQKCSFEEHIKLVKEVTDFAKTCVADESAENCDKSIHTLFGDKLCAIQTLRETYGALADCCAKQEPERNECFLEHKEDNPALPPFKRPEPEAMCTSFNEDNQLFMGHYLYEVARRHPYFYAPELLYYAERYMDVLTECCQAADKATCLTPKLDALKEKALTSAAQQRLKCASIQKFGERAFKAWALARMSQKFCKAEFIEISRIVNDLTKVNKECCRGDLLECAADRASLVKYICANQETISSKLKECCEKPLLEKAHCIMEAERDELPDGLPELTTDFIEDRDVCTHYTGAKDVFLGTFLFEYSRRNPDYSIGMLLRLAKAYEAKLEKCCAEADPPACYATAFH…	6954	1	1	1	522.764	4	0.0001	169	184	1	36.72	0.021	R	RHPYFYAPELLYYAER	Y
7	2::tr|G5B5P2|G5B5P2_HETGA	Serum albumin (Fragment) OS=Heterocephalus glaber OX=10181 GN=GW7_11087 PE=4 SV=1	2570	56	2.1e-253	69999	159	143	45	45	81.2	5.87	MKWVTFISLLLLFSSAYSRGVFRREAHKSEIAHRFTDLGEKHFKGLALITFSQYLQKCSFEEHIKLVKEVTDFAKTCVADESAENCDKSIHTLFGDKLCAIQTLRETYGALADCCAKQEPERNECFLEHKEDNPALPPFKRPEPEAMCTSFNEDNQLFMGHYLYEVARRHPYFYAPELLYYAERYMDVLTECCQAADKATCLTPKLDALKEKALTSAAQQRLKCASIQKFGERAFKAWALARMSQKFCKAEFIEISRIVNDLTKVNKECCRGDLLECAADRASLVKYICANQETISSKLKECCEKPLLEKAHCIMEAERDELPDGLPELTTDFIEDRDVCTHYTGAKDVFLGTFLFEYSRRNPDYSIGMLLRLAKAYEAKLEKCCAEADPPACYATAFH…	6956	1	1	1	696.683	3	0.0012	169	184	1	56.69	0.00021	R	RHPYFYAPELLYYAER	Y
7	2::tr|G5B5P2|G5B5P2_HETGA	Serum albumin (Fragment) OS=Heterocephalus glaber OX=10181 GN=GW7_11087 PE=4 SV=1	2570	56	2.1e-253	69999	159	143	45	45	81.2	5.87	MKWVTFISLLLLFSSAYSRGVFRREAHKSEIAHRFTDLGEKHFKGLALITFSQYLQKCSFEEHIKLVKEVTDFAKTCVADESAENCDKSIHTLFGDKLCAIQTLRETYGALADCCAKQEPERNECFLEHKEDNPALPPFKRPEPEAMCTSFNEDNQLFMGHYLYEVARRHPYFYAPELLYYAERYMDVLTECCQAADKATCLTPKLDALKEKALTSAAQQRLKCASIQKFGERAFKAWALARMSQKFCKAEFIEISRIVNDLTKVNKECCRGDLLECAADRASLVKYICANQETISSKLKECCEKPLLEKAHCIMEAERDELPDGLPELTTDFIEDRDVCTHYTGAKDVFLGTFLFEYSRRNPDYSIGMLLRLAKAYEAKLEKCCAEADPPACYATAFH…	7232	1	1	1	729.017	3	-0.0022	123	140	1	48.14	0.0013	R	NECFLEHKEDNPALPPFK	R
7	2::tr|G5B5P2|G5B5P2_HETGA	Serum albumin (Fragment) OS=Heterocephalus glaber OX=10181 GN=GW7_11087 PE=4 SV=1	2570	56	2.1e-253	69999	159	143	45	45	81.2	5.87	MKWVTFISLLLLFSSAYSRGVFRREAHKSEIAHRFTDLGEKHFKGLALITFSQYLQKCSFEEHIKLVKEVTDFAKTCVADESAENCDKSIHTLFGDKLCAIQTLRETYGALADCCAKQEPERNECFLEHKEDNPALPPFKRPEPEAMCTSFNEDNQLFMGHYLYEVARRHPYFYAPELLYYAERYMDVLTECCQAADKATCLTPKLDALKEKALTSAAQQRLKCASIQKFGERAFKAWALARMSQKFCKAEFIEISRIVNDLTKVNKECCRGDLLECAADRASLVKYICANQETISSKLKECCEKPLLEKAHCIMEAERDELPDGLPELTTDFIEDRDVCTHYTGAKDVFLGTFLFEYSRRNPDYSIGMLLRLAKAYEAKLEKCCAEADPPACYATAFH…	7233	1	1	1	547.015	4	-0.0007	123	140	1	24.73	0.3	R	NECFLEHKEDNPALPPFK	R
7	2::tr|G5B5P2|G5B5P2_HETGA	Serum albumin (Fragment) OS=Heterocephalus glaber OX=10181 GN=GW7_11087 PE=4 SV=1	2570	56	2.1e-253	69999	159	143	45	45	81.2	5.87	MKWVTFISLLLLFSSAYSRGVFRREAHKSEIAHRFTDLGEKHFKGLALITFSQYLQKCSFEEHIKLVKEVTDFAKTCVADESAENCDKSIHTLFGDKLCAIQTLRETYGALADCCAKQEPERNECFLEHKEDNPALPPFKRPEPEAMCTSFNEDNQLFMGHYLYEVARRHPYFYAPELLYYAERYMDVLTECCQAADKATCLTPKLDALKEKALTSAAQQRLKCASIQKFGERAFKAWALARMSQKFCKAEFIEISRIVNDLTKVNKECCRGDLLECAADRASLVKYICANQETISSKLKECCEKPLLEKAHCIMEAERDELPDGLPELTTDFIEDRDVCTHYTGAKDVFLGTFLFEYSRRNPDYSIGMLLRLAKAYEAKLEKCCAEADPPACYATAFH…	9084	1	1	1	1001.78	3	-0.0088	384	409	0	48.6	0.00072	K	CCAEADPPACYATAFHELQPLIDEPK	N
7	2::tr|G5B5P2|G5B5P2_HETGA	Serum albumin (Fragment) OS=Heterocephalus glaber OX=10181 GN=GW7_11087 PE=4 SV=1	2570	56	2.1e-253	69999	159	143	45	45	81.2	5.87	MKWVTFISLLLLFSSAYSRGVFRREAHKSEIAHRFTDLGEKHFKGLALITFSQYLQKCSFEEHIKLVKEVTDFAKTCVADESAENCDKSIHTLFGDKLCAIQTLRETYGALADCCAKQEPERNECFLEHKEDNPALPPFKRPEPEAMCTSFNEDNQLFMGHYLYEVARRHPYFYAPELLYYAERYMDVLTECCQAADKATCLTPKLDALKEKALTSAAQQRLKCASIQKFGERAFKAWALARMSQKFCKAEFIEISRIVNDLTKVNKECCRGDLLECAADRASLVKYICANQETISSKLKECCEKPLLEKAHCIMEAERDELPDGLPELTTDFIEDRDVCTHYTGAKDVFLGTFLFEYSRRNPDYSIGMLLRLAKAYEAKLEKCCAEADPPACYATAFH…	9094	1	1	1	1004.13	3	-0.0083	525	549	0	68.96	9.8e-06	K	QFTDETFTIHADVCTLPEEEQQIMK	Q
7	2::tr|G5B5P2|G5B5P2_HETGA	Serum albumin (Fragment) OS=Heterocephalus glaber OX=10181 GN=GW7_11087 PE=4 SV=1	2570	56	2.1e-253	69999	159	143	45	45	81.2	5.87	MKWVTFISLLLLFSSAYSRGVFRREAHKSEIAHRFTDLGEKHFKGLALITFSQYLQKCSFEEHIKLVKEVTDFAKTCVADESAENCDKSIHTLFGDKLCAIQTLRETYGALADCCAKQEPERNECFLEHKEDNPALPPFKRPEPEAMCTSFNEDNQLFMGHYLYEVARRHPYFYAPELLYYAERYMDVLTECCQAADKATCLTPKLDALKEKALTSAAQQRLKCASIQKFGERAFKAWALARMSQKFCKAEFIEISRIVNDLTKVNKECCRGDLLECAADRASLVKYICANQETISSKLKECCEKPLLEKAHCIMEAERDELPDGLPELTTDFIEDRDVCTHYTGAKDVFLGTFLFEYSRRNPDYSIGMLLRLAKAYEAKLEKCCAEADPPACYATAFH…	9111	1	1	1	1009.8	3	0.0139	525	549	0	35.25	0.021	K	QFTDETFTIHADVCTLPEEEQQIMK	Q		Deamidated (NQ); Oxidation (M)	0.1000000000000000000000030.0
7	2::tr|G5B5P2|G5B5P2_HETGA	Serum albumin (Fragment) OS=Heterocephalus glaber OX=10181 GN=GW7_11087 PE=4 SV=1	2570	56	2.1e-253	69999	159	143	45	45	81.2	5.87	MKWVTFISLLLLFSSAYSRGVFRREAHKSEIAHRFTDLGEKHFKGLALITFSQYLQKCSFEEHIKLVKEVTDFAKTCVADESAENCDKSIHTLFGDKLCAIQTLRETYGALADCCAKQEPERNECFLEHKEDNPALPPFKRPEPEAMCTSFNEDNQLFMGHYLYEVARRHPYFYAPELLYYAERYMDVLTECCQAADKATCLTPKLDALKEKALTSAAQQRLKCASIQKFGERAFKAWALARMSQKFCKAEFIEISRIVNDLTKVNKECCRGDLLECAADRASLVKYICANQETISSKLKECCEKPLLEKAHCIMEAERDELPDGLPELTTDFIEDRDVCTHYTGAKDVFLGTFLFEYSRRNPDYSIGMLLRLAKAYEAKLEKCCAEADPPACYATAFH…	9324	1	1	1	793.867	4	-0.008	311	337	1	42.6	0.0041	K	AHCIMEAERDELPDGLPELTTDFIEDR	D
7	2::tr|G5B5P2|G5B5P2_HETGA	Serum albumin (Fragment) OS=Heterocephalus glaber OX=10181 GN=GW7_11087 PE=4 SV=1	2570	56	2.1e-253	69999	159	143	45	45	81.2	5.87	MKWVTFISLLLLFSSAYSRGVFRREAHKSEIAHRFTDLGEKHFKGLALITFSQYLQKCSFEEHIKLVKEVTDFAKTCVADESAENCDKSIHTLFGDKLCAIQTLRETYGALADCCAKQEPERNECFLEHKEDNPALPPFKRPEPEAMCTSFNEDNQLFMGHYLYEVARRHPYFYAPELLYYAERYMDVLTECCQAADKATCLTPKLDALKEKALTSAAQQRLKCASIQKFGERAFKAWALARMSQKFCKAEFIEISRIVNDLTKVNKECCRGDLLECAADRASLVKYICANQETISSKLKECCEKPLLEKAHCIMEAERDELPDGLPELTTDFIEDRDVCTHYTGAKDVFLGTFLFEYSRRNPDYSIGMLLRLAKAYEAKLEKCCAEADPPACYATAFH…	9325	1	1	1	1058.16	3	-0.0052	311	337	1	46.39	0.0017	K	AHCIMEAERDELPDGLPELTTDFIEDR	D
7	2::tr|G5B5P2|G5B5P2_HETGA	Serum albumin (Fragment) OS=Heterocephalus glaber OX=10181 GN=GW7_11087 PE=4 SV=1	2570	56	2.1e-253	69999	159	143	45	45	81.2	5.87	MKWVTFISLLLLFSSAYSRGVFRREAHKSEIAHRFTDLGEKHFKGLALITFSQYLQKCSFEEHIKLVKEVTDFAKTCVADESAENCDKSIHTLFGDKLCAIQTLRETYGALADCCAKQEPERNECFLEHKEDNPALPPFKRPEPEAMCTSFNEDNQLFMGHYLYEVARRHPYFYAPELLYYAERYMDVLTECCQAADKATCLTPKLDALKEKALTSAAQQRLKCASIQKFGERAFKAWALARMSQKFCKAEFIEISRIVNDLTKVNKECCRGDLLECAADRASLVKYICANQETISSKLKECCEKPLLEKAHCIMEAERDELPDGLPELTTDFIEDRDVCTHYTGAKDVFLGTFLFEYSRRNPDYSIGMLLRLAKAYEAKLEKCCAEADPPACYATAFH…	9327	1	1	1	1058.49	3	0.0149	311	337	1	52.49	0.00045	K	AHCIMEAERDELPDGLPELTTDFIEDR	D		Deamidated (R)	0.000000002000000000000000000.0
7	2::tr|G5B5P2|G5B5P2_HETGA	Serum albumin (Fragment) OS=Heterocephalus glaber OX=10181 GN=GW7_11087 PE=4 SV=1	2570	56	2.1e-253	69999	159	143	45	45	81.2	5.87	MKWVTFISLLLLFSSAYSRGVFRREAHKSEIAHRFTDLGEKHFKGLALITFSQYLQKCSFEEHIKLVKEVTDFAKTCVADESAENCDKSIHTLFGDKLCAIQTLRETYGALADCCAKQEPERNECFLEHKEDNPALPPFKRPEPEAMCTSFNEDNQLFMGHYLYEVARRHPYFYAPELLYYAERYMDVLTECCQAADKATCLTPKLDALKEKALTSAAQQRLKCASIQKFGERAFKAWALARMSQKFCKAEFIEISRIVNDLTKVNKECCRGDLLECAADRASLVKYICANQETISSKLKECCEKPLLEKAHCIMEAERDELPDGLPELTTDFIEDRDVCTHYTGAKDVFLGTFLFEYSRRNPDYSIGMLLRLAKAYEAKLEKCCAEADPPACYATAFH…	9335	1	1	1	798.118	4	0.0136	311	337	1	45.79	0.002	K	AHCIMEAERDELPDGLPELTTDFIEDR	D		Deamidated (R); Oxidation (M)	0.000030002000000000000000000.0
7	2::tr|G5B5P2|G5B5P2_HETGA	Serum albumin (Fragment) OS=Heterocephalus glaber OX=10181 GN=GW7_11087 PE=4 SV=1	2570	56	2.1e-253	69999	159	143	45	45	81.2	5.87	MKWVTFISLLLLFSSAYSRGVFRREAHKSEIAHRFTDLGEKHFKGLALITFSQYLQKCSFEEHIKLVKEVTDFAKTCVADESAENCDKSIHTLFGDKLCAIQTLRETYGALADCCAKQEPERNECFLEHKEDNPALPPFKRPEPEAMCTSFNEDNQLFMGHYLYEVARRHPYFYAPELLYYAERYMDVLTECCQAADKATCLTPKLDALKEKALTSAAQQRLKCASIQKFGERAFKAWALARMSQKFCKAEFIEISRIVNDLTKVNKECCRGDLLECAADRASLVKYICANQETISSKLKECCEKPLLEKAHCIMEAERDELPDGLPELTTDFIEDRDVCTHYTGAKDVFLGTFLFEYSRRNPDYSIGMLLRLAKAYEAKLEKCCAEADPPACYATAFH…	9709	1	1	1	851.883	4	-0.0021	141	168	0	91.58	3.9e-08	K	RPEPEAMCTSFNEDNQLFMGHYLYEVAR	R
7	2::tr|G5B5P2|G5B5P2_HETGA	Serum albumin (Fragment) OS=Heterocephalus glaber OX=10181 GN=GW7_11087 PE=4 SV=1	2570	56	2.1e-253	69999	159	143	45	45	81.2	5.87	MKWVTFISLLLLFSSAYSRGVFRREAHKSEIAHRFTDLGEKHFKGLALITFSQYLQKCSFEEHIKLVKEVTDFAKTCVADESAENCDKSIHTLFGDKLCAIQTLRETYGALADCCAKQEPERNECFLEHKEDNPALPPFKRPEPEAMCTSFNEDNQLFMGHYLYEVARRHPYFYAPELLYYAERYMDVLTECCQAADKATCLTPKLDALKEKALTSAAQQRLKCASIQKFGERAFKAWALARMSQKFCKAEFIEISRIVNDLTKVNKECCRGDLLECAADRASLVKYICANQETISSKLKECCEKPLLEKAHCIMEAERDELPDGLPELTTDFIEDRDVCTHYTGAKDVFLGTFLFEYSRRNPDYSIGMLLRLAKAYEAKLEKCCAEADPPACYATAFH…	9712	1	1	1	1135.84	3	0.0187	141	168	0	65.1	1.9e-05	K	RPEPEAMCTSFNEDNQLFMGHYLYEVAR	R		Deamidated (NQ)	0.0000000000000001000000000000.0
7	2::tr|G5B5P2|G5B5P2_HETGA	Serum albumin (Fragment) OS=Heterocephalus glaber OX=10181 GN=GW7_11087 PE=4 SV=1	2570	56	2.1e-253	69999	159	143	45	45	81.2	5.87	MKWVTFISLLLLFSSAYSRGVFRREAHKSEIAHRFTDLGEKHFKGLALITFSQYLQKCSFEEHIKLVKEVTDFAKTCVADESAENCDKSIHTLFGDKLCAIQTLRETYGALADCCAKQEPERNECFLEHKEDNPALPPFKRPEPEAMCTSFNEDNQLFMGHYLYEVARRHPYFYAPELLYYAERYMDVLTECCQAADKATCLTPKLDALKEKALTSAAQQRLKCASIQKFGERAFKAWALARMSQKFCKAEFIEISRIVNDLTKVNKECCRGDLLECAADRASLVKYICANQETISSKLKECCEKPLLEKAHCIMEAERDELPDGLPELTTDFIEDRDVCTHYTGAKDVFLGTFLFEYSRRNPDYSIGMLLRLAKAYEAKLEKCCAEADPPACYATAFH…	9713	1	1	1	852.137	4	0.0295	141	168	0	55.94	0.00017	K	RPEPEAMCTSFNEDNQLFMGHYLYEVAR	R		Deamidated (NQ)	0.0000000000010000000000000000.0
7	2::tr|G5B5P2|G5B5P2_HETGA	Serum albumin (Fragment) OS=Heterocephalus glaber OX=10181 GN=GW7_11087 PE=4 SV=1	2570	56	2.1e-253	69999	159	143	45	45	81.2	5.87	MKWVTFISLLLLFSSAYSRGVFRREAHKSEIAHRFTDLGEKHFKGLALITFSQYLQKCSFEEHIKLVKEVTDFAKTCVADESAENCDKSIHTLFGDKLCAIQTLRETYGALADCCAKQEPERNECFLEHKEDNPALPPFKRPEPEAMCTSFNEDNQLFMGHYLYEVARRHPYFYAPELLYYAERYMDVLTECCQAADKATCLTPKLDALKEKALTSAAQQRLKCASIQKFGERAFKAWALARMSQKFCKAEFIEISRIVNDLTKVNKECCRGDLLECAADRASLVKYICANQETISSKLKECCEKPLLEKAHCIMEAERDELPDGLPELTTDFIEDRDVCTHYTGAKDVFLGTFLFEYSRRNPDYSIGMLLRLAKAYEAKLEKCCAEADPPACYATAFH…	9751	1	1	1	856.133	4	0.017	141	168	0	33.47	0.024	K	RPEPEAMCTSFNEDNQLFMGHYLYEVAR	R		Deamidated (NQ); Oxidation (M)	0.0000003000010000000000000000.0
7	2::tr|G5B5P2|G5B5P2_HETGA	Serum albumin (Fragment) OS=Heterocephalus glaber OX=10181 GN=GW7_11087 PE=4 SV=1	2570	56	2.1e-253	69999	159	143	45	45	81.2	5.87	MKWVTFISLLLLFSSAYSRGVFRREAHKSEIAHRFTDLGEKHFKGLALITFSQYLQKCSFEEHIKLVKEVTDFAKTCVADESAENCDKSIHTLFGDKLCAIQTLRETYGALADCCAKQEPERNECFLEHKEDNPALPPFKRPEPEAMCTSFNEDNQLFMGHYLYEVARRHPYFYAPELLYYAERYMDVLTECCQAADKATCLTPKLDALKEKALTSAAQQRLKCASIQKFGERAFKAWALARMSQKFCKAEFIEISRIVNDLTKVNKECCRGDLLECAADRASLVKYICANQETISSKLKECCEKPLLEKAHCIMEAERDELPDGLPELTTDFIEDRDVCTHYTGAKDVFLGTFLFEYSRRNPDYSIGMLLRLAKAYEAKLEKCCAEADPPACYATAFH…	9753	1	1	1	856.633	4	0.0494	141	168	0	53.35	0.00024	K	RPEPEAMCTSFNEDNQLFMGHYLYEVAR	R		3 Deamidated (NQ); Oxidation (M)	0.0000000000010011003000000000.0
7	2::tr|G5B5P2|G5B5P2_HETGA	Serum albumin (Fragment) OS=Heterocephalus glaber OX=10181 GN=GW7_11087 PE=4 SV=1	2570	56	2.1e-253	69999	159	143	45	45	81.2	5.87	MKWVTFISLLLLFSSAYSRGVFRREAHKSEIAHRFTDLGEKHFKGLALITFSQYLQKCSFEEHIKLVKEVTDFAKTCVADESAENCDKSIHTLFGDKLCAIQTLRETYGALADCCAKQEPERNECFLEHKEDNPALPPFKRPEPEAMCTSFNEDNQLFMGHYLYEVARRHPYFYAPELLYYAERYMDVLTECCQAADKATCLTPKLDALKEKALTSAAQQRLKCASIQKFGERAFKAWALARMSQKFCKAEFIEISRIVNDLTKVNKECCRGDLLECAADRASLVKYICANQETISSKLKECCEKPLLEKAHCIMEAERDELPDGLPELTTDFIEDRDVCTHYTGAKDVFLGTFLFEYSRRNPDYSIGMLLRLAKAYEAKLEKCCAEADPPACYATAFH…	10241	1	1	1	862.2	5	0.0478	311	347	2	31	0.056	K	AHCIMEAERDELPDGLPELTTDFIEDRDVCTHYTGAK	D		2 Deamidated (R)	0.0000000020000000000000000020000000000.0
8	2::tr|G5BQA9|G5BQA9_HETGA	Serotransferrin OS=Heterocephalus glaber OX=10181 GN=GW7_05106 PE=3 SV=1	1976	56	5.3e-194	78924	81	72	37	34	50.4	7.17	MRIALSTLLACAALGLCLAVPEKTVRWCAVLDHEASKCASFRDNMKKVLPADGPRIICVKKNSHLDCIKSIVASEADAVTVDAGLVHEAGLAPNNLKPVVAEFYGSQENPQTFYFAVAVVKKDTNFQLSQLQGKKSCHTGLGRSAGWNIPIGLLFCDLPEPRKPLEKAVASFFSGSCVPCADGAAFPQLCQLCPGCGCSSLQPYFGYAGAFKCLKDGGGDVAFVKHLTIFEVLPQKADRDQYELLCPDNTRRPVDEYAQCYLAKVPSHAVVARSVDGKEDLIWELLSQAQEHFGRDKSKEFHLFSSSHGKDLLFKDSAQGFLRIPPRMDYRLYLGYPYITAIRNLREGICPESSQEEAKTLKWCALSHHERHKCDEWSVKSDGKIECESAETTEDCIAK…	427	1	1	1	412.735	2	-0.0001	48	55	0	51.96	9.2e-05	K	VLPADGPR	I
8	2::tr|G5BQA9|G5BQA9_HETGA	Serotransferrin OS=Heterocephalus glaber OX=10181 GN=GW7_05106 PE=3 SV=1	1976	56	5.3e-194	78924	81	72	37	34	50.4	7.17	MRIALSTLLACAALGLCLAVPEKTVRWCAVLDHEASKCASFRDNMKKVLPADGPRIICVKKNSHLDCIKSIVASEADAVTVDAGLVHEAGLAPNNLKPVVAEFYGSQENPQTFYFAVAVVKKDTNFQLSQLQGKKSCHTGLGRSAGWNIPIGLLFCDLPEPRKPLEKAVASFFSGSCVPCADGAAFPQLCQLCPGCGCSSLQPYFGYAGAFKCLKDGGGDVAFVKHLTIFEVLPQKADRDQYELLCPDNTRRPVDEYAQCYLAKVPSHAVVARSVDGKEDLIWELLSQAQEHFGRDKSKEFHLFSSSHGKDLLFKDSAQGFLRIPPRMDYRLYLGYPYITAIRNLREGICPESSQEEAKTLKWCALSHHERHKCDEWSVKSDGKIECESAETTEDCIAK…	898	1	1	1	447.227	2	-0.0003	316	323	0	53.48	0.00023	K	DSAQGFLR	I
8	2::tr|G5BQA9|G5BQA9_HETGA	Serotransferrin OS=Heterocephalus glaber OX=10181 GN=GW7_05106 PE=3 SV=1	1976	56	5.3e-194	78924	81	72	37	34	50.4	7.17	MRIALSTLLACAALGLCLAVPEKTVRWCAVLDHEASKCASFRDNMKKVLPADGPRIICVKKNSHLDCIKSIVASEADAVTVDAGLVHEAGLAPNNLKPVVAEFYGSQENPQTFYFAVAVVKKDTNFQLSQLQGKKSCHTGLGRSAGWNIPIGLLFCDLPEPRKPLEKAVASFFSGSCVPCADGAAFPQLCQLCPGCGCSSLQPYFGYAGAFKCLKDGGGDVAFVKHLTIFEVLPQKADRDQYELLCPDNTRRPVDEYAQCYLAKVPSHAVVARSVDGKEDLIWELLSQAQEHFGRDKSKEFHLFSSSHGKDLLFKDSAQGFLRIPPRMDYRLYLGYPYITAIRNLREGICPESSQEEAKTLKWCALSHHERHKCDEWSVKSDGKIECESAETTEDCIAK…	1159	1	1	1	462.2	2	0.0001	374	380	0	33.57	0.0096	K	CDEWSVK	S
8	2::tr|G5BQA9|G5BQA9_HETGA	Serotransferrin OS=Heterocephalus glaber OX=10181 GN=GW7_05106 PE=3 SV=1	1976	56	5.3e-194	78924	81	72	37	34	50.4	7.17	MRIALSTLLACAALGLCLAVPEKTVRWCAVLDHEASKCASFRDNMKKVLPADGPRIICVKKNSHLDCIKSIVASEADAVTVDAGLVHEAGLAPNNLKPVVAEFYGSQENPQTFYFAVAVVKKDTNFQLSQLQGKKSCHTGLGRSAGWNIPIGLLFCDLPEPRKPLEKAVASFFSGSCVPCADGAAFPQLCQLCPGCGCSSLQPYFGYAGAFKCLKDGGGDVAFVKHLTIFEVLPQKADRDQYELLCPDNTRRPVDEYAQCYLAKVPSHAVVARSVDGKEDLIWELLSQAQEHFGRDKSKEFHLFSSSHGKDLLFKDSAQGFLRIPPRMDYRLYLGYPYITAIRNLREGICPESSQEEAKTLKWCALSHHERHKCDEWSVKSDGKIECESAETTEDCIAK…	1198	1	1	0	468.275	2	0.0004	265	273	0	51	0.00018	K	VPSHAVVAR	S
8	2::tr|G5BQA9|G5BQA9_HETGA	Serotransferrin OS=Heterocephalus glaber OX=10181 GN=GW7_05106 PE=3 SV=1	1976	56	5.3e-194	78924	81	72	37	34	50.4	7.17	MRIALSTLLACAALGLCLAVPEKTVRWCAVLDHEASKCASFRDNMKKVLPADGPRIICVKKNSHLDCIKSIVASEADAVTVDAGLVHEAGLAPNNLKPVVAEFYGSQENPQTFYFAVAVVKKDTNFQLSQLQGKKSCHTGLGRSAGWNIPIGLLFCDLPEPRKPLEKAVASFFSGSCVPCADGAAFPQLCQLCPGCGCSSLQPYFGYAGAFKCLKDGGGDVAFVKHLTIFEVLPQKADRDQYELLCPDNTRRPVDEYAQCYLAKVPSHAVVARSVDGKEDLIWELLSQAQEHFGRDKSKEFHLFSSSHGKDLLFKDSAQGFLRIPPRMDYRLYLGYPYITAIRNLREGICPESSQEEAKTLKWCALSHHERHKCDEWSVKSDGKIECESAETTEDCIAK…	1221	1	1	1	470.269	2	0	443	451	0	45.04	0.0008	K	GYFGVAVVK	K
8	2::tr|G5BQA9|G5BQA9_HETGA	Serotransferrin OS=Heterocephalus glaber OX=10181 GN=GW7_05106 PE=3 SV=1	1976	56	5.3e-194	78924	81	72	37	34	50.4	7.17	MRIALSTLLACAALGLCLAVPEKTVRWCAVLDHEASKCASFRDNMKKVLPADGPRIICVKKNSHLDCIKSIVASEADAVTVDAGLVHEAGLAPNNLKPVVAEFYGSQENPQTFYFAVAVVKKDTNFQLSQLQGKKSCHTGLGRSAGWNIPIGLLFCDLPEPRKPLEKAVASFFSGSCVPCADGAAFPQLCQLCPGCGCSSLQPYFGYAGAFKCLKDGGGDVAFVKHLTIFEVLPQKADRDQYELLCPDNTRRPVDEYAQCYLAKVPSHAVVARSVDGKEDLIWELLSQAQEHFGRDKSKEFHLFSSSHGKDLLFKDSAQGFLRIPPRMDYRLYLGYPYITAIRNLREGICPESSQEEAKTLKWCALSHHERHKCDEWSVKSDGKIECESAETTEDCIAK…	1236	1	1	1	473.214	2	-0.001	467	474	0	28.52	0.021	K	SCHTAVDR	T
8	2::tr|G5BQA9|G5BQA9_HETGA	Serotransferrin OS=Heterocephalus glaber OX=10181 GN=GW7_05106 PE=3 SV=1	1976	56	5.3e-194	78924	81	72	37	34	50.4	7.17	MRIALSTLLACAALGLCLAVPEKTVRWCAVLDHEASKCASFRDNMKKVLPADGPRIICVKKNSHLDCIKSIVASEADAVTVDAGLVHEAGLAPNNLKPVVAEFYGSQENPQTFYFAVAVVKKDTNFQLSQLQGKKSCHTGLGRSAGWNIPIGLLFCDLPEPRKPLEKAVASFFSGSCVPCADGAAFPQLCQLCPGCGCSSLQPYFGYAGAFKCLKDGGGDVAFVKHLTIFEVLPQKADRDQYELLCPDNTRRPVDEYAQCYLAKVPSHAVVARSVDGKEDLIWELLSQAQEHFGRDKSKEFHLFSSSHGKDLLFKDSAQGFLRIPPRMDYRLYLGYPYITAIRNLREGICPESSQEEAKTLKWCALSHHERHKCDEWSVKSDGKIECESAETTEDCIAK…	1282	1	1	1	476.782	2	-0.0007	47	55	1	47.12	0.00035	K	KVLPADGPR	I
8	2::tr|G5BQA9|G5BQA9_HETGA	Serotransferrin OS=Heterocephalus glaber OX=10181 GN=GW7_05106 PE=3 SV=1	1976	56	5.3e-194	78924	81	72	37	34	50.4	7.17	MRIALSTLLACAALGLCLAVPEKTVRWCAVLDHEASKCASFRDNMKKVLPADGPRIICVKKNSHLDCIKSIVASEADAVTVDAGLVHEAGLAPNNLKPVVAEFYGSQENPQTFYFAVAVVKKDTNFQLSQLQGKKSCHTGLGRSAGWNIPIGLLFCDLPEPRKPLEKAVASFFSGSCVPCADGAAFPQLCQLCPGCGCSSLQPYFGYAGAFKCLKDGGGDVAFVKHLTIFEVLPQKADRDQYELLCPDNTRRPVDEYAQCYLAKVPSHAVVARSVDGKEDLIWELLSQAQEHFGRDKSKEFHLFSSSHGKDLLFKDSAQGFLRIPPRMDYRLYLGYPYITAIRNLREGICPESSQEEAKTLKWCALSHHERHKCDEWSVKSDGKIECESAETTEDCIAK…	1330	1	1	1	482.74	2	-0.0001	216	225	0	78.01	9.1e-07	K	DGGGDVAFVK	H
8	2::tr|G5BQA9|G5BQA9_HETGA	Serotransferrin OS=Heterocephalus glaber OX=10181 GN=GW7_05106 PE=3 SV=1	1976	56	5.3e-194	78924	81	72	37	34	50.4	7.17	MRIALSTLLACAALGLCLAVPEKTVRWCAVLDHEASKCASFRDNMKKVLPADGPRIICVKKNSHLDCIKSIVASEADAVTVDAGLVHEAGLAPNNLKPVVAEFYGSQENPQTFYFAVAVVKKDTNFQLSQLQGKKSCHTGLGRSAGWNIPIGLLFCDLPEPRKPLEKAVASFFSGSCVPCADGAAFPQLCQLCPGCGCSSLQPYFGYAGAFKCLKDGGGDVAFVKHLTIFEVLPQKADRDQYELLCPDNTRRPVDEYAQCYLAKVPSHAVVARSVDGKEDLIWELLSQAQEHFGRDKSKEFHLFSSSHGKDLLFKDSAQGFLRIPPRMDYRLYLGYPYITAIRNLREGICPESSQEEAKTLKWCALSHHERHKCDEWSVKSDGKIECESAETTEDCIAK…	1439	1	1	1	493.74	2	-0.0007	62	69	0	38.33	0.0047	K	NSHLDCIK	S
8	2::tr|G5BQA9|G5BQA9_HETGA	Serotransferrin OS=Heterocephalus glaber OX=10181 GN=GW7_05106 PE=3 SV=1	1976	56	5.3e-194	78924	81	72	37	34	50.4	7.17	MRIALSTLLACAALGLCLAVPEKTVRWCAVLDHEASKCASFRDNMKKVLPADGPRIICVKKNSHLDCIKSIVASEADAVTVDAGLVHEAGLAPNNLKPVVAEFYGSQENPQTFYFAVAVVKKDTNFQLSQLQGKKSCHTGLGRSAGWNIPIGLLFCDLPEPRKPLEKAVASFFSGSCVPCADGAAFPQLCQLCPGCGCSSLQPYFGYAGAFKCLKDGGGDVAFVKHLTIFEVLPQKADRDQYELLCPDNTRRPVDEYAQCYLAKVPSHAVVARSVDGKEDLIWELLSQAQEHFGRDKSKEFHLFSSSHGKDLLFKDSAQGFLRIPPRMDYRLYLGYPYITAIRNLREGICPESSQEEAKTLKWCALSHHERHKCDEWSVKSDGKIECESAETTEDCIAK…	1532	1	1	1	500.753	2	-0.0002	666	673	0	37.72	0.0064	K	YLGEEYVK	A
8	2::tr|G5BQA9|G5BQA9_HETGA	Serotransferrin OS=Heterocephalus glaber OX=10181 GN=GW7_05106 PE=3 SV=1	1976	56	5.3e-194	78924	81	72	37	34	50.4	7.17	MRIALSTLLACAALGLCLAVPEKTVRWCAVLDHEASKCASFRDNMKKVLPADGPRIICVKKNSHLDCIKSIVASEADAVTVDAGLVHEAGLAPNNLKPVVAEFYGSQENPQTFYFAVAVVKKDTNFQLSQLQGKKSCHTGLGRSAGWNIPIGLLFCDLPEPRKPLEKAVASFFSGSCVPCADGAAFPQLCQLCPGCGCSSLQPYFGYAGAFKCLKDGGGDVAFVKHLTIFEVLPQKADRDQYELLCPDNTRRPVDEYAQCYLAKVPSHAVVARSVDGKEDLIWELLSQAQEHFGRDKSKEFHLFSSSHGKDLLFKDSAQGFLRIPPRMDYRLYLGYPYITAIRNLREGICPESSQEEAKTLKWCALSHHERHKCDEWSVKSDGKIECESAETTEDCIAK…	1550	1	1	1	501.759	2	-0.0001	657	665	0	44.18	0.0023	R	VENSVTPEK	Y
8	2::tr|G5BQA9|G5BQA9_HETGA	Serotransferrin OS=Heterocephalus glaber OX=10181 GN=GW7_05106 PE=3 SV=1	1976	56	5.3e-194	78924	81	72	37	34	50.4	7.17	MRIALSTLLACAALGLCLAVPEKTVRWCAVLDHEASKCASFRDNMKKVLPADGPRIICVKKNSHLDCIKSIVASEADAVTVDAGLVHEAGLAPNNLKPVVAEFYGSQENPQTFYFAVAVVKKDTNFQLSQLQGKKSCHTGLGRSAGWNIPIGLLFCDLPEPRKPLEKAVASFFSGSCVPCADGAAFPQLCQLCPGCGCSSLQPYFGYAGAFKCLKDGGGDVAFVKHLTIFEVLPQKADRDQYELLCPDNTRRPVDEYAQCYLAKVPSHAVVARSVDGKEDLIWELLSQAQEHFGRDKSKEFHLFSSSHGKDLLFKDSAQGFLRIPPRMDYRLYLGYPYITAIRNLREGICPESSQEEAKTLKWCALSHHERHKCDEWSVKSDGKIECESAETTEDCIAK…	1558	1	1	1	502.251	2	0.0008	657	665	0	35.38	0.019	R	VENSVTPEK	Y		Deamidated (NQ)	0.001000000.0
8	2::tr|G5BQA9|G5BQA9_HETGA	Serotransferrin OS=Heterocephalus glaber OX=10181 GN=GW7_05106 PE=3 SV=1	1976	56	5.3e-194	78924	81	72	37	34	50.4	7.17	MRIALSTLLACAALGLCLAVPEKTVRWCAVLDHEASKCASFRDNMKKVLPADGPRIICVKKNSHLDCIKSIVASEADAVTVDAGLVHEAGLAPNNLKPVVAEFYGSQENPQTFYFAVAVVKKDTNFQLSQLQGKKSCHTGLGRSAGWNIPIGLLFCDLPEPRKPLEKAVASFFSGSCVPCADGAAFPQLCQLCPGCGCSSLQPYFGYAGAFKCLKDGGGDVAFVKHLTIFEVLPQKADRDQYELLCPDNTRRPVDEYAQCYLAKVPSHAVVARSVDGKEDLIWELLSQAQEHFGRDKSKEFHLFSSSHGKDLLFKDSAQGFLRIPPRMDYRLYLGYPYITAIRNLREGICPESSQEEAKTLKWCALSHHERHKCDEWSVKSDGKIECESAETTEDCIAK…	2086	1	1	1	559.785	2	-0.004	686	694	0	32.1	0.053	R	LLEACTFHK	L
8	2::tr|G5BQA9|G5BQA9_HETGA	Serotransferrin OS=Heterocephalus glaber OX=10181 GN=GW7_05106 PE=3 SV=1	1976	56	5.3e-194	78924	81	72	37	34	50.4	7.17	MRIALSTLLACAALGLCLAVPEKTVRWCAVLDHEASKCASFRDNMKKVLPADGPRIICVKKNSHLDCIKSIVASEADAVTVDAGLVHEAGLAPNNLKPVVAEFYGSQENPQTFYFAVAVVKKDTNFQLSQLQGKKSCHTGLGRSAGWNIPIGLLFCDLPEPRKPLEKAVASFFSGSCVPCADGAAFPQLCQLCPGCGCSSLQPYFGYAGAFKCLKDGGGDVAFVKHLTIFEVLPQKADRDQYELLCPDNTRRPVDEYAQCYLAKVPSHAVVARSVDGKEDLIWELLSQAQEHFGRDKSKEFHLFSSSHGKDLLFKDSAQGFLRIPPRMDYRLYLGYPYITAIRNLREGICPESSQEEAKTLKWCALSHHERHKCDEWSVKSDGKIECESAETTEDCIAK…	2122	1	1	1	561.793	2	0.0006	644	652	1	39.51	0.0071	K	DLLFRDDTK	C
8	2::tr|G5BQA9|G5BQA9_HETGA	Serotransferrin OS=Heterocephalus glaber OX=10181 GN=GW7_05106 PE=3 SV=1	1976	56	5.3e-194	78924	81	72	37	34	50.4	7.17	MRIALSTLLACAALGLCLAVPEKTVRWCAVLDHEASKCASFRDNMKKVLPADGPRIICVKKNSHLDCIKSIVASEADAVTVDAGLVHEAGLAPNNLKPVVAEFYGSQENPQTFYFAVAVVKKDTNFQLSQLQGKKSCHTGLGRSAGWNIPIGLLFCDLPEPRKPLEKAVASFFSGSCVPCADGAAFPQLCQLCPGCGCSSLQPYFGYAGAFKCLKDGGGDVAFVKHLTIFEVLPQKADRDQYELLCPDNTRRPVDEYAQCYLAKVPSHAVVARSVDGKEDLIWELLSQAQEHFGRDKSKEFHLFSSSHGKDLLFKDSAQGFLRIPPRMDYRLYLGYPYITAIRNLREGICPESSQEEAKTLKWCALSHHERHKCDEWSVKSDGKIECESAETTEDCIAK…	2607	1	1	1	399.187	3	0.0029	363	371	0	27.34	0.078	K	WCALSHHER	H
8	2::tr|G5BQA9|G5BQA9_HETGA	Serotransferrin OS=Heterocephalus glaber OX=10181 GN=GW7_05106 PE=3 SV=1	1976	56	5.3e-194	78924	81	72	37	34	50.4	7.17	MRIALSTLLACAALGLCLAVPEKTVRWCAVLDHEASKCASFRDNMKKVLPADGPRIICVKKNSHLDCIKSIVASEADAVTVDAGLVHEAGLAPNNLKPVVAEFYGSQENPQTFYFAVAVVKKDTNFQLSQLQGKKSCHTGLGRSAGWNIPIGLLFCDLPEPRKPLEKAVASFFSGSCVPCADGAAFPQLCQLCPGCGCSSLQPYFGYAGAFKCLKDGGGDVAFVKHLTIFEVLPQKADRDQYELLCPDNTRRPVDEYAQCYLAKVPSHAVVARSVDGKEDLIWELLSQAQEHFGRDKSKEFHLFSSSHGKDLLFKDSAQGFLRIPPRMDYRLYLGYPYITAIRNLREGICPESSQEEAKTLKWCALSHHERHKCDEWSVKSDGKIECESAETTEDCIAK…	2792	1	1	1	411.222	3	0.0004	686	695	1	48.95	0.0011	R	LLEACTFHKL	-
8	2::tr|G5BQA9|G5BQA9_HETGA	Serotransferrin OS=Heterocephalus glaber OX=10181 GN=GW7_05106 PE=3 SV=1	1976	56	5.3e-194	78924	81	72	37	34	50.4	7.17	MRIALSTLLACAALGLCLAVPEKTVRWCAVLDHEASKCASFRDNMKKVLPADGPRIICVKKNSHLDCIKSIVASEADAVTVDAGLVHEAGLAPNNLKPVVAEFYGSQENPQTFYFAVAVVKKDTNFQLSQLQGKKSCHTGLGRSAGWNIPIGLLFCDLPEPRKPLEKAVASFFSGSCVPCADGAAFPQLCQLCPGCGCSSLQPYFGYAGAFKCLKDGGGDVAFVKHLTIFEVLPQKADRDQYELLCPDNTRRPVDEYAQCYLAKVPSHAVVARSVDGKEDLIWELLSQAQEHFGRDKSKEFHLFSSSHGKDLLFKDSAQGFLRIPPRMDYRLYLGYPYITAIRNLREGICPESSQEEAKTLKWCALSHHERHKCDEWSVKSDGKIECESAETTEDCIAK…	3312	1	1	1	658.308	2	-0.0019	27	37	0	32.15	0.026	R	WCAVLDHEASK	C
8	2::tr|G5BQA9|G5BQA9_HETGA	Serotransferrin OS=Heterocephalus glaber OX=10181 GN=GW7_05106 PE=3 SV=1	1976	56	5.3e-194	78924	81	72	37	34	50.4	7.17	MRIALSTLLACAALGLCLAVPEKTVRWCAVLDHEASKCASFRDNMKKVLPADGPRIICVKKNSHLDCIKSIVASEADAVTVDAGLVHEAGLAPNNLKPVVAEFYGSQENPQTFYFAVAVVKKDTNFQLSQLQGKKSCHTGLGRSAGWNIPIGLLFCDLPEPRKPLEKAVASFFSGSCVPCADGAAFPQLCQLCPGCGCSSLQPYFGYAGAFKCLKDGGGDVAFVKHLTIFEVLPQKADRDQYELLCPDNTRRPVDEYAQCYLAKVPSHAVVARSVDGKEDLIWELLSQAQEHFGRDKSKEFHLFSSSHGKDLLFKDSAQGFLRIPPRMDYRLYLGYPYITAIRNLREGICPESSQEEAKTLKWCALSHHERHKCDEWSVKSDGKIECESAETTEDCIAK…	3315	1	1	1	439.208	3	0.0004	27	37	0	36.52	0.0097	R	WCAVLDHEASK	C
8	2::tr|G5BQA9|G5BQA9_HETGA	Serotransferrin OS=Heterocephalus glaber OX=10181 GN=GW7_05106 PE=3 SV=1	1976	56	5.3e-194	78924	81	72	37	34	50.4	7.17	MRIALSTLLACAALGLCLAVPEKTVRWCAVLDHEASKCASFRDNMKKVLPADGPRIICVKKNSHLDCIKSIVASEADAVTVDAGLVHEAGLAPNNLKPVVAEFYGSQENPQTFYFAVAVVKKDTNFQLSQLQGKKSCHTGLGRSAGWNIPIGLLFCDLPEPRKPLEKAVASFFSGSCVPCADGAAFPQLCQLCPGCGCSSLQPYFGYAGAFKCLKDGGGDVAFVKHLTIFEVLPQKADRDQYELLCPDNTRRPVDEYAQCYLAKVPSHAVVARSVDGKEDLIWELLSQAQEHFGRDKSKEFHLFSSSHGKDLLFKDSAQGFLRIPPRMDYRLYLGYPYITAIRNLREGICPESSQEEAKTLKWCALSHHERHKCDEWSVKSDGKIECESAETTEDCIAK…	3401	1	1	1	662.884	2	-0.0011	226	236	0	63.16	9.4e-06	K	HLTIFEVLPQK	A
8	2::tr|G5BQA9|G5BQA9_HETGA	Serotransferrin OS=Heterocephalus glaber OX=10181 GN=GW7_05106 PE=3 SV=1	1976	56	5.3e-194	78924	81	72	37	34	50.4	7.17	MRIALSTLLACAALGLCLAVPEKTVRWCAVLDHEASKCASFRDNMKKVLPADGPRIICVKKNSHLDCIKSIVASEADAVTVDAGLVHEAGLAPNNLKPVVAEFYGSQENPQTFYFAVAVVKKDTNFQLSQLQGKKSCHTGLGRSAGWNIPIGLLFCDLPEPRKPLEKAVASFFSGSCVPCADGAAFPQLCQLCPGCGCSSLQPYFGYAGAFKCLKDGGGDVAFVKHLTIFEVLPQKADRDQYELLCPDNTRRPVDEYAQCYLAKVPSHAVVARSVDGKEDLIWELLSQAQEHFGRDKSKEFHLFSSSHGKDLLFKDSAQGFLRIPPRMDYRLYLGYPYITAIRNLREGICPESSQEEAKTLKWCALSHHERHKCDEWSVKSDGKIECESAETTEDCIAK…	3403	1	1	1	442.259	3	0.0004	226	236	0	52.83	0.0001	K	HLTIFEVLPQK	A
8	2::tr|G5BQA9|G5BQA9_HETGA	Serotransferrin OS=Heterocephalus glaber OX=10181 GN=GW7_05106 PE=3 SV=1	1976	56	5.3e-194	78924	81	72	37	34	50.4	7.17	MRIALSTLLACAALGLCLAVPEKTVRWCAVLDHEASKCASFRDNMKKVLPADGPRIICVKKNSHLDCIKSIVASEADAVTVDAGLVHEAGLAPNNLKPVVAEFYGSQENPQTFYFAVAVVKKDTNFQLSQLQGKKSCHTGLGRSAGWNIPIGLLFCDLPEPRKPLEKAVASFFSGSCVPCADGAAFPQLCQLCPGCGCSSLQPYFGYAGAFKCLKDGGGDVAFVKHLTIFEVLPQKADRDQYELLCPDNTRRPVDEYAQCYLAKVPSHAVVARSVDGKEDLIWELLSQAQEHFGRDKSKEFHLFSSSHGKDLLFKDSAQGFLRIPPRMDYRLYLGYPYITAIRNLREGICPESSQEEAKTLKWCALSHHERHKCDEWSVKSDGKIECESAETTEDCIAK…	3406	1	1	1	663.312	2	-0.0003	528	538	0	47.28	0.00099	K	EVYYGYTGAFR	C
8	2::tr|G5BQA9|G5BQA9_HETGA	Serotransferrin OS=Heterocephalus glaber OX=10181 GN=GW7_05106 PE=3 SV=1	1976	56	5.3e-194	78924	81	72	37	34	50.4	7.17	MRIALSTLLACAALGLCLAVPEKTVRWCAVLDHEASKCASFRDNMKKVLPADGPRIICVKKNSHLDCIKSIVASEADAVTVDAGLVHEAGLAPNNLKPVVAEFYGSQENPQTFYFAVAVVKKDTNFQLSQLQGKKSCHTGLGRSAGWNIPIGLLFCDLPEPRKPLEKAVASFFSGSCVPCADGAAFPQLCQLCPGCGCSSLQPYFGYAGAFKCLKDGGGDVAFVKHLTIFEVLPQKADRDQYELLCPDNTRRPVDEYAQCYLAKVPSHAVVARSVDGKEDLIWELLSQAQEHFGRDKSKEFHLFSSSHGKDLLFKDSAQGFLRIPPRMDYRLYLGYPYITAIRNLREGICPESSQEEAKTLKWCALSHHERHKCDEWSVKSDGKIECESAETTEDCIAK…	3703	1	1	1	455.899	3	0.0003	213	225	1	37.24	0.014	K	CLKDGGGDVAFVK	H
8	2::tr|G5BQA9|G5BQA9_HETGA	Serotransferrin OS=Heterocephalus glaber OX=10181 GN=GW7_05106 PE=3 SV=1	1976	56	5.3e-194	78924	81	72	37	34	50.4	7.17	MRIALSTLLACAALGLCLAVPEKTVRWCAVLDHEASKCASFRDNMKKVLPADGPRIICVKKNSHLDCIKSIVASEADAVTVDAGLVHEAGLAPNNLKPVVAEFYGSQENPQTFYFAVAVVKKDTNFQLSQLQGKKSCHTGLGRSAGWNIPIGLLFCDLPEPRKPLEKAVASFFSGSCVPCADGAAFPQLCQLCPGCGCSSLQPYFGYAGAFKCLKDGGGDVAFVKHLTIFEVLPQKADRDQYELLCPDNTRRPVDEYAQCYLAKVPSHAVVARSVDGKEDLIWELLSQAQEHFGRDKSKEFHLFSSSHGKDLLFKDSAQGFLRIPPRMDYRLYLGYPYITAIRNLREGICPESSQEEAKTLKWCALSHHERHKCDEWSVKSDGKIECESAETTEDCIAK…	3876	1	1	1	689.85	2	-0.0028	123	134	0	85.03	2.4e-07	K	DTNFQLSQLQGK	K
8	2::tr|G5BQA9|G5BQA9_HETGA	Serotransferrin OS=Heterocephalus glaber OX=10181 GN=GW7_05106 PE=3 SV=1	1976	56	5.3e-194	78924	81	72	37	34	50.4	7.17	MRIALSTLLACAALGLCLAVPEKTVRWCAVLDHEASKCASFRDNMKKVLPADGPRIICVKKNSHLDCIKSIVASEADAVTVDAGLVHEAGLAPNNLKPVVAEFYGSQENPQTFYFAVAVVKKDTNFQLSQLQGKKSCHTGLGRSAGWNIPIGLLFCDLPEPRKPLEKAVASFFSGSCVPCADGAAFPQLCQLCPGCGCSSLQPYFGYAGAFKCLKDGGGDVAFVKHLTIFEVLPQKADRDQYELLCPDNTRRPVDEYAQCYLAKVPSHAVVARSVDGKEDLIWELLSQAQEHFGRDKSKEFHLFSSSHGKDLLFKDSAQGFLRIPPRMDYRLYLGYPYITAIRNLREGICPESSQEEAKTLKWCALSHHERHKCDEWSVKSDGKIECESAETTEDCIAK…	4268	1	1	1	721.905	2	-0.0005	332	343	0	56.76	0.0001	R	LYLGYPYITAIR	N
8	2::tr|G5BQA9|G5BQA9_HETGA	Serotransferrin OS=Heterocephalus glaber OX=10181 GN=GW7_05106 PE=3 SV=1	1976	56	5.3e-194	78924	81	72	37	34	50.4	7.17	MRIALSTLLACAALGLCLAVPEKTVRWCAVLDHEASKCASFRDNMKKVLPADGPRIICVKKNSHLDCIKSIVASEADAVTVDAGLVHEAGLAPNNLKPVVAEFYGSQENPQTFYFAVAVVKKDTNFQLSQLQGKKSCHTGLGRSAGWNIPIGLLFCDLPEPRKPLEKAVASFFSGSCVPCADGAAFPQLCQLCPGCGCSSLQPYFGYAGAFKCLKDGGGDVAFVKHLTIFEVLPQKADRDQYELLCPDNTRRPVDEYAQCYLAKVPSHAVVARSVDGKEDLIWELLSQAQEHFGRDKSKEFHLFSSSHGKDLLFKDSAQGFLRIPPRMDYRLYLGYPYITAIRNLREGICPESSQEEAKTLKWCALSHHERHKCDEWSVKSDGKIECESAETTEDCIAK…	4334	1	1	1	728.855	2	-0.0001	515	527	0	60.75	5.1e-05	K	LCIGPNVCAPNNK	E
8	2::tr|G5BQA9|G5BQA9_HETGA	Serotransferrin OS=Heterocephalus glaber OX=10181 GN=GW7_05106 PE=3 SV=1	1976	56	5.3e-194	78924	81	72	37	34	50.4	7.17	MRIALSTLLACAALGLCLAVPEKTVRWCAVLDHEASKCASFRDNMKKVLPADGPRIICVKKNSHLDCIKSIVASEADAVTVDAGLVHEAGLAPNNLKPVVAEFYGSQENPQTFYFAVAVVKKDTNFQLSQLQGKKSCHTGLGRSAGWNIPIGLLFCDLPEPRKPLEKAVASFFSGSCVPCADGAAFPQLCQLCPGCGCSSLQPYFGYAGAFKCLKDGGGDVAFVKHLTIFEVLPQKADRDQYELLCPDNTRRPVDEYAQCYLAKVPSHAVVARSVDGKEDLIWELLSQAQEHFGRDKSKEFHLFSSSHGKDLLFKDSAQGFLRIPPRMDYRLYLGYPYITAIRNLREGICPESSQEEAKTLKWCALSHHERHKCDEWSVKSDGKIECESAETTEDCIAK…	4339	1	1	1	729.347	2	-0.0002	515	527	0	60.39	4.6e-05	K	LCIGPNVCAPNNK	E		Deamidated (NQ)	0.0000000000100.0
8	2::tr|G5BQA9|G5BQA9_HETGA	Serotransferrin OS=Heterocephalus glaber OX=10181 GN=GW7_05106 PE=3 SV=1	1976	56	5.3e-194	78924	81	72	37	34	50.4	7.17	MRIALSTLLACAALGLCLAVPEKTVRWCAVLDHEASKCASFRDNMKKVLPADGPRIICVKKNSHLDCIKSIVASEADAVTVDAGLVHEAGLAPNNLKPVVAEFYGSQENPQTFYFAVAVVKKDTNFQLSQLQGKKSCHTGLGRSAGWNIPIGLLFCDLPEPRKPLEKAVASFFSGSCVPCADGAAFPQLCQLCPGCGCSSLQPYFGYAGAFKCLKDGGGDVAFVKHLTIFEVLPQKADRDQYELLCPDNTRRPVDEYAQCYLAKVPSHAVVARSVDGKEDLIWELLSQAQEHFGRDKSKEFHLFSSSHGKDLLFKDSAQGFLRIPPRMDYRLYLGYPYITAIRNLREGICPESSQEEAKTLKWCALSHHERHKCDEWSVKSDGKIECESAETTEDCIAK…	4375	1	1	1	732.32	2	0.0001	347	359	0	62.82	1.4e-05	R	EGICPESSQEEAK	T
8	2::tr|G5BQA9|G5BQA9_HETGA	Serotransferrin OS=Heterocephalus glaber OX=10181 GN=GW7_05106 PE=3 SV=1	1976	56	5.3e-194	78924	81	72	37	34	50.4	7.17	MRIALSTLLACAALGLCLAVPEKTVRWCAVLDHEASKCASFRDNMKKVLPADGPRIICVKKNSHLDCIKSIVASEADAVTVDAGLVHEAGLAPNNLKPVVAEFYGSQENPQTFYFAVAVVKKDTNFQLSQLQGKKSCHTGLGRSAGWNIPIGLLFCDLPEPRKPLEKAVASFFSGSCVPCADGAAFPQLCQLCPGCGCSSLQPYFGYAGAFKCLKDGGGDVAFVKHLTIFEVLPQKADRDQYELLCPDNTRRPVDEYAQCYLAKVPSHAVVARSVDGKEDLIWELLSQAQEHFGRDKSKEFHLFSSSHGKDLLFKDSAQGFLRIPPRMDYRLYLGYPYITAIRNLREGICPESSQEEAKTLKWCALSHHERHKCDEWSVKSDGKIECESAETTEDCIAK…	4662	1	1	1	502.935	3	-0.0014	122	134	1	54.26	0.00027	K	KDTNFQLSQLQGK	K
8	2::tr|G5BQA9|G5BQA9_HETGA	Serotransferrin OS=Heterocephalus glaber OX=10181 GN=GW7_05106 PE=3 SV=1	1976	56	5.3e-194	78924	81	72	37	34	50.4	7.17	MRIALSTLLACAALGLCLAVPEKTVRWCAVLDHEASKCASFRDNMKKVLPADGPRIICVKKNSHLDCIKSIVASEADAVTVDAGLVHEAGLAPNNLKPVVAEFYGSQENPQTFYFAVAVVKKDTNFQLSQLQGKKSCHTGLGRSAGWNIPIGLLFCDLPEPRKPLEKAVASFFSGSCVPCADGAAFPQLCQLCPGCGCSSLQPYFGYAGAFKCLKDGGGDVAFVKHLTIFEVLPQKADRDQYELLCPDNTRRPVDEYAQCYLAKVPSHAVVARSVDGKEDLIWELLSQAQEHFGRDKSKEFHLFSSSHGKDLLFKDSAQGFLRIPPRMDYRLYLGYPYITAIRNLREGICPESSQEEAKTLKWCALSHHERHKCDEWSVKSDGKIECESAETTEDCIAK…	4675	1	1	1	503.27	3	0.0196	122	134	1	48.23	0.001	K	KDTNFQLSQLQGK	K		Deamidated (NQ)	0.0000000010000.0
8	2::tr|G5BQA9|G5BQA9_HETGA	Serotransferrin OS=Heterocephalus glaber OX=10181 GN=GW7_05106 PE=3 SV=1	1976	56	5.3e-194	78924	81	72	37	34	50.4	7.17	MRIALSTLLACAALGLCLAVPEKTVRWCAVLDHEASKCASFRDNMKKVLPADGPRIICVKKNSHLDCIKSIVASEADAVTVDAGLVHEAGLAPNNLKPVVAEFYGSQENPQTFYFAVAVVKKDTNFQLSQLQGKKSCHTGLGRSAGWNIPIGLLFCDLPEPRKPLEKAVASFFSGSCVPCADGAAFPQLCQLCPGCGCSSLQPYFGYAGAFKCLKDGGGDVAFVKHLTIFEVLPQKADRDQYELLCPDNTRRPVDEYAQCYLAKVPSHAVVARSVDGKEDLIWELLSQAQEHFGRDKSKEFHLFSSSHGKDLLFKDSAQGFLRIPPRMDYRLYLGYPYITAIRNLREGICPESSQEEAKTLKWCALSHHERHKCDEWSVKSDGKIECESAETTEDCIAK…	4826	1	1	0	762.341	2	-0.005	240	251	0	53.67	0.00017	R	DQYELLCPDNTR	R
8	2::tr|G5BQA9|G5BQA9_HETGA	Serotransferrin OS=Heterocephalus glaber OX=10181 GN=GW7_05106 PE=3 SV=1	1976	56	5.3e-194	78924	81	72	37	34	50.4	7.17	MRIALSTLLACAALGLCLAVPEKTVRWCAVLDHEASKCASFRDNMKKVLPADGPRIICVKKNSHLDCIKSIVASEADAVTVDAGLVHEAGLAPNNLKPVVAEFYGSQENPQTFYFAVAVVKKDTNFQLSQLQGKKSCHTGLGRSAGWNIPIGLLFCDLPEPRKPLEKAVASFFSGSCVPCADGAAFPQLCQLCPGCGCSSLQPYFGYAGAFKCLKDGGGDVAFVKHLTIFEVLPQKADRDQYELLCPDNTRRPVDEYAQCYLAKVPSHAVVARSVDGKEDLIWELLSQAQEHFGRDKSKEFHLFSSSHGKDLLFKDSAQGFLRIPPRMDYRLYLGYPYITAIRNLREGICPESSQEEAKTLKWCALSHHERHKCDEWSVKSDGKIECESAETTEDCIAK…	4971	1	1	1	517.909	3	0.0006	572	584	1	51.44	0.00041	K	KDDFELLCPDGSR	K
8	2::tr|G5BQA9|G5BQA9_HETGA	Serotransferrin OS=Heterocephalus glaber OX=10181 GN=GW7_05106 PE=3 SV=1	1976	56	5.3e-194	78924	81	72	37	34	50.4	7.17	MRIALSTLLACAALGLCLAVPEKTVRWCAVLDHEASKCASFRDNMKKVLPADGPRIICVKKNSHLDCIKSIVASEADAVTVDAGLVHEAGLAPNNLKPVVAEFYGSQENPQTFYFAVAVVKKDTNFQLSQLQGKKSCHTGLGRSAGWNIPIGLLFCDLPEPRKPLEKAVASFFSGSCVPCADGAAFPQLCQLCPGCGCSSLQPYFGYAGAFKCLKDGGGDVAFVKHLTIFEVLPQKADRDQYELLCPDNTRRPVDEYAQCYLAKVPSHAVVARSVDGKEDLIWELLSQAQEHFGRDKSKEFHLFSSSHGKDLLFKDSAQGFLRIPPRMDYRLYLGYPYITAIRNLREGICPESSQEEAKTLKWCALSHHERHKCDEWSVKSDGKIECESAETTEDCIAK…	5239	1	1	0	538.263	3	-0.0032	252	264	0	48.79	0.001	R	RPVDEYAQCYLAK	V
8	2::tr|G5BQA9|G5BQA9_HETGA	Serotransferrin OS=Heterocephalus glaber OX=10181 GN=GW7_05106 PE=3 SV=1	1976	56	5.3e-194	78924	81	72	37	34	50.4	7.17	MRIALSTLLACAALGLCLAVPEKTVRWCAVLDHEASKCASFRDNMKKVLPADGPRIICVKKNSHLDCIKSIVASEADAVTVDAGLVHEAGLAPNNLKPVVAEFYGSQENPQTFYFAVAVVKKDTNFQLSQLQGKKSCHTGLGRSAGWNIPIGLLFCDLPEPRKPLEKAVASFFSGSCVPCADGAAFPQLCQLCPGCGCSSLQPYFGYAGAFKCLKDGGGDVAFVKHLTIFEVLPQKADRDQYELLCPDNTRRPVDEYAQCYLAKVPSHAVVARSVDGKEDLIWELLSQAQEHFGRDKSKEFHLFSSSHGKDLLFKDSAQGFLRIPPRMDYRLYLGYPYITAIRNLREGICPESSQEEAKTLKWCALSHHERHKCDEWSVKSDGKIECESAETTEDCIAK…	5240	1	1	0	806.893	2	-0.0009	252	264	0	71.53	5.3e-06	R	RPVDEYAQCYLAK	V
8	2::tr|G5BQA9|G5BQA9_HETGA	Serotransferrin OS=Heterocephalus glaber OX=10181 GN=GW7_05106 PE=3 SV=1	1976	56	5.3e-194	78924	81	72	37	34	50.4	7.17	MRIALSTLLACAALGLCLAVPEKTVRWCAVLDHEASKCASFRDNMKKVLPADGPRIICVKKNSHLDCIKSIVASEADAVTVDAGLVHEAGLAPNNLKPVVAEFYGSQENPQTFYFAVAVVKKDTNFQLSQLQGKKSCHTGLGRSAGWNIPIGLLFCDLPEPRKPLEKAVASFFSGSCVPCADGAAFPQLCQLCPGCGCSSLQPYFGYAGAFKCLKDGGGDVAFVKHLTIFEVLPQKADRDQYELLCPDNTRRPVDEYAQCYLAKVPSHAVVARSVDGKEDLIWELLSQAQEHFGRDKSKEFHLFSSSHGKDLLFKDSAQGFLRIPPRMDYRLYLGYPYITAIRNLREGICPESSQEEAKTLKWCALSHHERHKCDEWSVKSDGKIECESAETTEDCIAK…	5241	1	1	0	807.394	2	0.0177	252	264	0	53.93	0.0003	R	RPVDEYAQCYLAK	V		Deamidated (NQ)	0.0000000100000.0
8	2::tr|G5BQA9|G5BQA9_HETGA	Serotransferrin OS=Heterocephalus glaber OX=10181 GN=GW7_05106 PE=3 SV=1	1976	56	5.3e-194	78924	81	72	37	34	50.4	7.17	MRIALSTLLACAALGLCLAVPEKTVRWCAVLDHEASKCASFRDNMKKVLPADGPRIICVKKNSHLDCIKSIVASEADAVTVDAGLVHEAGLAPNNLKPVVAEFYGSQENPQTFYFAVAVVKKDTNFQLSQLQGKKSCHTGLGRSAGWNIPIGLLFCDLPEPRKPLEKAVASFFSGSCVPCADGAAFPQLCQLCPGCGCSSLQPYFGYAGAFKCLKDGGGDVAFVKHLTIFEVLPQKADRDQYELLCPDNTRRPVDEYAQCYLAKVPSHAVVARSVDGKEDLIWELLSQAQEHFGRDKSKEFHLFSSSHGKDLLFKDSAQGFLRIPPRMDYRLYLGYPYITAIRNLREGICPESSQEEAKTLKWCALSHHERHKCDEWSVKSDGKIECESAETTEDCIAK…	5359	1	1	1	543.934	3	-0.0005	452	465	1	34.57	0.024	K	KSDPDINWNNLEGK	K
8	2::tr|G5BQA9|G5BQA9_HETGA	Serotransferrin OS=Heterocephalus glaber OX=10181 GN=GW7_05106 PE=3 SV=1	1976	56	5.3e-194	78924	81	72	37	34	50.4	7.17	MRIALSTLLACAALGLCLAVPEKTVRWCAVLDHEASKCASFRDNMKKVLPADGPRIICVKKNSHLDCIKSIVASEADAVTVDAGLVHEAGLAPNNLKPVVAEFYGSQENPQTFYFAVAVVKKDTNFQLSQLQGKKSCHTGLGRSAGWNIPIGLLFCDLPEPRKPLEKAVASFFSGSCVPCADGAAFPQLCQLCPGCGCSSLQPYFGYAGAFKCLKDGGGDVAFVKHLTIFEVLPQKADRDQYELLCPDNTRRPVDEYAQCYLAKVPSHAVVARSVDGKEDLIWELLSQAQEHFGRDKSKEFHLFSSSHGKDLLFKDSAQGFLRIPPRMDYRLYLGYPYITAIRNLREGICPESSQEEAKTLKWCALSHHERHKCDEWSVKSDGKIECESAETTEDCIAK…	5365	1	1	1	544.267	3	0.0167	452	465	1	43.09	0.0035	K	KSDPDINWNNLEGK	K		Deamidated (NQ)	0.00000010000000.0
8	2::tr|G5BQA9|G5BQA9_HETGA	Serotransferrin OS=Heterocephalus glaber OX=10181 GN=GW7_05106 PE=3 SV=1	1976	56	5.3e-194	78924	81	72	37	34	50.4	7.17	MRIALSTLLACAALGLCLAVPEKTVRWCAVLDHEASKCASFRDNMKKVLPADGPRIICVKKNSHLDCIKSIVASEADAVTVDAGLVHEAGLAPNNLKPVVAEFYGSQENPQTFYFAVAVVKKDTNFQLSQLQGKKSCHTGLGRSAGWNIPIGLLFCDLPEPRKPLEKAVASFFSGSCVPCADGAAFPQLCQLCPGCGCSSLQPYFGYAGAFKCLKDGGGDVAFVKHLTIFEVLPQKADRDQYELLCPDNTRRPVDEYAQCYLAKVPSHAVVARSVDGKEDLIWELLSQAQEHFGRDKSKEFHLFSSSHGKDLLFKDSAQGFLRIPPRMDYRLYLGYPYITAIRNLREGICPESSQEEAKTLKWCALSHHERHKCDEWSVKSDGKIECESAETTEDCIAK…	5645	1	1	1	845.38	2	-0.0046	494	508	0	73.42	2.1e-06	R	FDEFFSQGCAPGSIK	N
8	2::tr|G5BQA9|G5BQA9_HETGA	Serotransferrin OS=Heterocephalus glaber OX=10181 GN=GW7_05106 PE=3 SV=1	1976	56	5.3e-194	78924	81	72	37	34	50.4	7.17	MRIALSTLLACAALGLCLAVPEKTVRWCAVLDHEASKCASFRDNMKKVLPADGPRIICVKKNSHLDCIKSIVASEADAVTVDAGLVHEAGLAPNNLKPVVAEFYGSQENPQTFYFAVAVVKKDTNFQLSQLQGKKSCHTGLGRSAGWNIPIGLLFCDLPEPRKPLEKAVASFFSGSCVPCADGAAFPQLCQLCPGCGCSSLQPYFGYAGAFKCLKDGGGDVAFVKHLTIFEVLPQKADRDQYELLCPDNTRRPVDEYAQCYLAKVPSHAVVARSVDGKEDLIWELLSQAQEHFGRDKSKEFHLFSSSHGKDLLFKDSAQGFLRIPPRMDYRLYLGYPYITAIRNLREGICPESSQEEAKTLKWCALSHHERHKCDEWSVKSDGKIECESAETTEDCIAK…	5882	1	1	1	878.374	2	0	385	399	0	79.21	2.9e-07	K	IECESAETTEDCIAK	I
8	2::tr|G5BQA9|G5BQA9_HETGA	Serotransferrin OS=Heterocephalus glaber OX=10181 GN=GW7_05106 PE=3 SV=1	1976	56	5.3e-194	78924	81	72	37	34	50.4	7.17	MRIALSTLLACAALGLCLAVPEKTVRWCAVLDHEASKCASFRDNMKKVLPADGPRIICVKKNSHLDCIKSIVASEADAVTVDAGLVHEAGLAPNNLKPVVAEFYGSQENPQTFYFAVAVVKKDTNFQLSQLQGKKSCHTGLGRSAGWNIPIGLLFCDLPEPRKPLEKAVASFFSGSCVPCADGAAFPQLCQLCPGCGCSSLQPYFGYAGAFKCLKDGGGDVAFVKHLTIFEVLPQKADRDQYELLCPDNTRRPVDEYAQCYLAKVPSHAVVARSVDGKEDLIWELLSQAQEHFGRDKSKEFHLFSSSHGKDLLFKDSAQGFLRIPPRMDYRLYLGYPYITAIRNLREGICPESSQEEAKTLKWCALSHHERHKCDEWSVKSDGKIECESAETTEDCIAK…	6279	1	1	0	622.619	3	-0.0018	237	251	1	42.07	0.0034	K	ADRDQYELLCPDNTR	R
8	2::tr|G5BQA9|G5BQA9_HETGA	Serotransferrin OS=Heterocephalus glaber OX=10181 GN=GW7_05106 PE=3 SV=1	1976	56	5.3e-194	78924	81	72	37	34	50.4	7.17	MRIALSTLLACAALGLCLAVPEKTVRWCAVLDHEASKCASFRDNMKKVLPADGPRIICVKKNSHLDCIKSIVASEADAVTVDAGLVHEAGLAPNNLKPVVAEFYGSQENPQTFYFAVAVVKKDTNFQLSQLQGKKSCHTGLGRSAGWNIPIGLLFCDLPEPRKPLEKAVASFFSGSCVPCADGAAFPQLCQLCPGCGCSSLQPYFGYAGAFKCLKDGGGDVAFVKHLTIFEVLPQKADRDQYELLCPDNTRRPVDEYAQCYLAKVPSHAVVARSVDGKEDLIWELLSQAQEHFGRDKSKEFHLFSSSHGKDLLFKDSAQGFLRIPPRMDYRLYLGYPYITAIRNLREGICPESSQEEAKTLKWCALSHHERHKCDEWSVKSDGKIECESAETTEDCIAK…	6969	1	1	1	697.983	3	-0.0045	553	571	0	45.96	0.0014	K	TVMQNTDGNNPDSWASNLK	K
8	2::tr|G5BQA9|G5BQA9_HETGA	Serotransferrin OS=Heterocephalus glaber OX=10181 GN=GW7_05106 PE=3 SV=1	1976	56	5.3e-194	78924	81	72	37	34	50.4	7.17	MRIALSTLLACAALGLCLAVPEKTVRWCAVLDHEASKCASFRDNMKKVLPADGPRIICVKKNSHLDCIKSIVASEADAVTVDAGLVHEAGLAPNNLKPVVAEFYGSQENPQTFYFAVAVVKKDTNFQLSQLQGKKSCHTGLGRSAGWNIPIGLLFCDLPEPRKPLEKAVASFFSGSCVPCADGAAFPQLCQLCPGCGCSSLQPYFGYAGAFKCLKDGGGDVAFVKHLTIFEVLPQKADRDQYELLCPDNTRRPVDEYAQCYLAKVPSHAVVARSVDGKEDLIWELLSQAQEHFGRDKSKEFHLFSSSHGKDLLFKDSAQGFLRIPPRMDYRLYLGYPYITAIRNLREGICPESSQEEAKTLKWCALSHHERHKCDEWSVKSDGKIECESAETTEDCIAK…	6970	1	1	1	1046.47	2	-0.0015	553	571	0	131.16	4.3e-12	K	TVMQNTDGNNPDSWASNLK	K
8	2::tr|G5BQA9|G5BQA9_HETGA	Serotransferrin OS=Heterocephalus glaber OX=10181 GN=GW7_05106 PE=3 SV=1	1976	56	5.3e-194	78924	81	72	37	34	50.4	7.17	MRIALSTLLACAALGLCLAVPEKTVRWCAVLDHEASKCASFRDNMKKVLPADGPRIICVKKNSHLDCIKSIVASEADAVTVDAGLVHEAGLAPNNLKPVVAEFYGSQENPQTFYFAVAVVKKDTNFQLSQLQGKKSCHTGLGRSAGWNIPIGLLFCDLPEPRKPLEKAVASFFSGSCVPCADGAAFPQLCQLCPGCGCSSLQPYFGYAGAFKCLKDGGGDVAFVKHLTIFEVLPQKADRDQYELLCPDNTRRPVDEYAQCYLAKVPSHAVVARSVDGKEDLIWELLSQAQEHFGRDKSKEFHLFSSSHGKDLLFKDSAQGFLRIPPRMDYRLYLGYPYITAIRNLREGICPESSQEEAKTLKWCALSHHERHKCDEWSVKSDGKIECESAETTEDCIAK…	7136	1	1	1	714.977	3	0.0008	381	399	1	99.6	3.3e-09	K	SDGKIECESAETTEDCIAK	I
8	2::tr|G5BQA9|G5BQA9_HETGA	Serotransferrin OS=Heterocephalus glaber OX=10181 GN=GW7_05106 PE=3 SV=1	1976	56	5.3e-194	78924	81	72	37	34	50.4	7.17	MRIALSTLLACAALGLCLAVPEKTVRWCAVLDHEASKCASFRDNMKKVLPADGPRIICVKKNSHLDCIKSIVASEADAVTVDAGLVHEAGLAPNNLKPVVAEFYGSQENPQTFYFAVAVVKKDTNFQLSQLQGKKSCHTGLGRSAGWNIPIGLLFCDLPEPRKPLEKAVASFFSGSCVPCADGAAFPQLCQLCPGCGCSSLQPYFGYAGAFKCLKDGGGDVAFVKHLTIFEVLPQKADRDQYELLCPDNTRRPVDEYAQCYLAKVPSHAVVARSVDGKEDLIWELLSQAQEHFGRDKSKEFHLFSSSHGKDLLFKDSAQGFLRIPPRMDYRLYLGYPYITAIRNLREGICPESSQEEAKTLKWCALSHHERHKCDEWSVKSDGKIECESAETTEDCIAK…	7346	1	1	1	740.684	3	0.0018	553	572	1	30.35	0.077	K	TVMQNTDGNNPDSWASNLKK	D
8	2::tr|G5BQA9|G5BQA9_HETGA	Serotransferrin OS=Heterocephalus glaber OX=10181 GN=GW7_05106 PE=3 SV=1	1976	56	5.3e-194	78924	81	72	37	34	50.4	7.17	MRIALSTLLACAALGLCLAVPEKTVRWCAVLDHEASKCASFRDNMKKVLPADGPRIICVKKNSHLDCIKSIVASEADAVTVDAGLVHEAGLAPNNLKPVVAEFYGSQENPQTFYFAVAVVKKDTNFQLSQLQGKKSCHTGLGRSAGWNIPIGLLFCDLPEPRKPLEKAVASFFSGSCVPCADGAAFPQLCQLCPGCGCSSLQPYFGYAGAFKCLKDGGGDVAFVKHLTIFEVLPQKADRDQYELLCPDNTRRPVDEYAQCYLAKVPSHAVVARSVDGKEDLIWELLSQAQEHFGRDKSKEFHLFSSSHGKDLLFKDSAQGFLRIPPRMDYRLYLGYPYITAIRNLREGICPESSQEEAKTLKWCALSHHERHKCDEWSVKSDGKIECESAETTEDCIAK…	7352	1	1	1	741.348	3	0.0267	553	572	1	25.48	0.23	K	TVMQNTDGNNPDSWASNLKK	D		2 Deamidated (NQ)	0.00010000010000000000.0
8	2::tr|G5BQA9|G5BQA9_HETGA	Serotransferrin OS=Heterocephalus glaber OX=10181 GN=GW7_05106 PE=3 SV=1	1976	56	5.3e-194	78924	81	72	37	34	50.4	7.17	MRIALSTLLACAALGLCLAVPEKTVRWCAVLDHEASKCASFRDNMKKVLPADGPRIICVKKNSHLDCIKSIVASEADAVTVDAGLVHEAGLAPNNLKPVVAEFYGSQENPQTFYFAVAVVKKDTNFQLSQLQGKKSCHTGLGRSAGWNIPIGLLFCDLPEPRKPLEKAVASFFSGSCVPCADGAAFPQLCQLCPGCGCSSLQPYFGYAGAFKCLKDGGGDVAFVKHLTIFEVLPQKADRDQYELLCPDNTRRPVDEYAQCYLAKVPSHAVVARSVDGKEDLIWELLSQAQEHFGRDKSKEFHLFSSSHGKDLLFKDSAQGFLRIPPRMDYRLYLGYPYITAIRNLREGICPESSQEEAKTLKWCALSHHERHKCDEWSVKSDGKIECESAETTEDCIAK…	7941	1	1	1	807.022	3	-0.003	620	639	0	57.31	7.2e-05	K	QQSQFGSHVSDCTSQFCLFR	S
8	2::tr|G5BQA9|G5BQA9_HETGA	Serotransferrin OS=Heterocephalus glaber OX=10181 GN=GW7_05106 PE=3 SV=1	1976	56	5.3e-194	78924	81	72	37	34	50.4	7.17	MRIALSTLLACAALGLCLAVPEKTVRWCAVLDHEASKCASFRDNMKKVLPADGPRIICVKKNSHLDCIKSIVASEADAVTVDAGLVHEAGLAPNNLKPVVAEFYGSQENPQTFYFAVAVVKKDTNFQLSQLQGKKSCHTGLGRSAGWNIPIGLLFCDLPEPRKPLEKAVASFFSGSCVPCADGAAFPQLCQLCPGCGCSSLQPYFGYAGAFKCLKDGGGDVAFVKHLTIFEVLPQKADRDQYELLCPDNTRRPVDEYAQCYLAKVPSHAVVARSVDGKEDLIWELLSQAQEHFGRDKSKEFHLFSSSHGKDLLFKDSAQGFLRIPPRMDYRLYLGYPYITAIRNLREGICPESSQEEAKTLKWCALSHHERHKCDEWSVKSDGKIECESAETTEDCIAK…	8224	1	1	1	640.323	4	0.0178	274	295	1	32.51	0.06	R	SVDGKEDLIWELLSQAQEHFGR	D		Deamidated (NQ)	0.0000000000000000100000.0
8	2::tr|G5BQA9|G5BQA9_HETGA	Serotransferrin OS=Heterocephalus glaber OX=10181 GN=GW7_05106 PE=3 SV=1	1976	56	5.3e-194	78924	81	72	37	34	50.4	7.17	MRIALSTLLACAALGLCLAVPEKTVRWCAVLDHEASKCASFRDNMKKVLPADGPRIICVKKNSHLDCIKSIVASEADAVTVDAGLVHEAGLAPNNLKPVVAEFYGSQENPQTFYFAVAVVKKDTNFQLSQLQGKKSCHTGLGRSAGWNIPIGLLFCDLPEPRKPLEKAVASFFSGSCVPCADGAAFPQLCQLCPGCGCSSLQPYFGYAGAFKCLKDGGGDVAFVKHLTIFEVLPQKADRDQYELLCPDNTRRPVDEYAQCYLAKVPSHAVVARSVDGKEDLIWELLSQAQEHFGRDKSKEFHLFSSSHGKDLLFKDSAQGFLRIPPRMDYRLYLGYPYITAIRNLREGICPESSQEEAKTLKWCALSHHERHKCDEWSVKSDGKIECESAETTEDCIAK…	8553	1	1	1	922.103	3	0.0091	515	538	1	54.14	0.00037	K	LCIGPNVCAPNNKEVYYGYTGAFR	C		Deamidated (NQ)	0.000000000010000000000000.0
9	2::tr|G5ALS1|G5ALS1_HETGA	Keratin, type II cytoskeletal 6B OS=Heterocephalus glaber OX=10181 GN=GW7_03778 PE=3 SV=1	1459	56	2.8e-142	60633	66	56	28	25	35.9	8.05	MSSKTTVRSQSSSRRGFSASSARGPGLSRSGFSSVSVCRSRGSGGIGAACGGAGFGSRSLYGLGGSKRISIGGGSCATGGGYGSRIGGGFGFGGGAGSGFGYGGGAGSGFGLGGGAGFGGGYGGAGFPVCPPGGIQEVTVNQSLLTPLNLEIDPTIQRVRTEEREQIKTLNNKFASFIDKVRFLEQQNKVLDTKWTLLQEQGTKTVRQNLEPLFEQYINNLRRQLDSIQGERGRLDSELRSMQDTVEDYKNKYEDEINKRTAAENEFVTLKKDVDAAYMNKTELQAKVDSLVDEINFLRAFYDAELSQMQTHISDTSVVLSMDNNRSLDLDSIIAEVKAQYEEIAQRSRAEAESWYQTKYEELQVTAGRHGDDLRNTKQEITEINRMIQRLRSEIDHVK…	93	1	1	1	391.693	2	-0.0007	16	23	0	35.36	0.0015	R	GFSASSAR	G
9	2::tr|G5ALS1|G5ALS1_HETGA	Keratin, type II cytoskeletal 6B OS=Heterocephalus glaber OX=10181 GN=GW7_03778 PE=3 SV=1	1459	56	2.8e-142	60633	66	56	28	25	35.9	8.05	MSSKTTVRSQSSSRRGFSASSARGPGLSRSGFSSVSVCRSRGSGGIGAACGGAGFGSRSLYGLGGSKRISIGGGSCATGGGYGSRIGGGFGFGGGAGSGFGYGGGAGSGFGLGGGAGFGGGYGGAGFPVCPPGGIQEVTVNQSLLTPLNLEIDPTIQRVRTEEREQIKTLNNKFASFIDKVRFLEQQNKVLDTKWTLLQEQGTKTVRQNLEPLFEQYINNLRRQLDSIQGERGRLDSELRSMQDTVEDYKNKYEDEINKRTAAENEFVTLKKDVDAAYMNKTELQAKVDSLVDEINFLRAFYDAELSQMQTHISDTSVVLSMDNNRSLDLDSIIAEVKAQYEEIAQRSRAEAESWYQTKYEELQVTAGRHGDDLRNTKQEITEINRMIQRLRSEIDHVK…	452	1	0	0	414.218	2	-0.0002	174	180	0	45.23	0.00042	K	FASFIDK	V
9	2::tr|G5ALS1|G5ALS1_HETGA	Keratin, type II cytoskeletal 6B OS=Heterocephalus glaber OX=10181 GN=GW7_03778 PE=3 SV=1	1459	56	2.8e-142	60633	66	56	28	25	35.9	8.05	MSSKTTVRSQSSSRRGFSASSARGPGLSRSGFSSVSVCRSRGSGGIGAACGGAGFGSRSLYGLGGSKRISIGGGSCATGGGYGSRIGGGFGFGGGAGSGFGYGGGAGSGFGLGGGAGFGGGYGGAGFPVCPPGGIQEVTVNQSLLTPLNLEIDPTIQRVRTEEREQIKTLNNKFASFIDKVRFLEQQNKVLDTKWTLLQEQGTKTVRQNLEPLFEQYINNLRRQLDSIQGERGRLDSELRSMQDTVEDYKNKYEDEINKRTAAENEFVTLKKDVDAAYMNKTELQAKVDSLVDEINFLRAFYDAELSQMQTHISDTSVVLSMDNNRSLDLDSIIAEVKAQYEEIAQRSRAEAESWYQTKYEELQVTAGRHGDDLRNTKQEITEINRMIQRLRSEIDHVK…	831	1	1	1	441.239	2	-0.0015	59	67	0	54.66	8.4e-05	R	SLYGLGGSK	R
9	2::tr|G5ALS1|G5ALS1_HETGA	Keratin, type II cytoskeletal 6B OS=Heterocephalus glaber OX=10181 GN=GW7_03778 PE=3 SV=1	1459	56	2.8e-142	60633	66	56	28	25	35.9	8.05	MSSKTTVRSQSSSRRGFSASSARGPGLSRSGFSSVSVCRSRGSGGIGAACGGAGFGSRSLYGLGGSKRISIGGGSCATGGGYGSRIGGGFGFGGGAGSGFGYGGGAGSGFGLGGGAGFGGGYGGAGFPVCPPGGIQEVTVNQSLLTPLNLEIDPTIQRVRTEEREQIKTLNNKFASFIDKVRFLEQQNKVLDTKWTLLQEQGTKTVRQNLEPLFEQYINNLRRQLDSIQGERGRLDSELRSMQDTVEDYKNKYEDEINKRTAAENEFVTLKKDVDAAYMNKTELQAKVDSLVDEINFLRAFYDAELSQMQTHISDTSVVLSMDNNRSLDLDSIIAEVKAQYEEIAQRSRAEAESWYQTKYEELQVTAGRHGDDLRNTKQEITEINRMIQRLRSEIDHVK…	1075	1	1	0	453.737	2	-0.0013	183	189	0	31.53	0.043	R	FLEQQNK	V
9	2::tr|G5ALS1|G5ALS1_HETGA	Keratin, type II cytoskeletal 6B OS=Heterocephalus glaber OX=10181 GN=GW7_03778 PE=3 SV=1	1459	56	2.8e-142	60633	66	56	28	25	35.9	8.05	MSSKTTVRSQSSSRRGFSASSARGPGLSRSGFSSVSVCRSRGSGGIGAACGGAGFGSRSLYGLGGSKRISIGGGSCATGGGYGSRIGGGFGFGGGAGSGFGYGGGAGSGFGLGGGAGFGGGYGGAGFPVCPPGGIQEVTVNQSLLTPLNLEIDPTIQRVRTEEREQIKTLNNKFASFIDKVRFLEQQNKVLDTKWTLLQEQGTKTVRQNLEPLFEQYINNLRRQLDSIQGERGRLDSELRSMQDTVEDYKNKYEDEINKRTAAENEFVTLKKDVDAAYMNKTELQAKVDSLVDEINFLRAFYDAELSQMQTHISDTSVVLSMDNNRSLDLDSIIAEVKAQYEEIAQRSRAEAESWYQTKYEELQVTAGRHGDDLRNTKQEITEINRMIQRLRSEIDHVK…	1214	1	1	1	469.744	2	-0.0004	15	23	1	40.15	0.0037	R	RGFSASSAR	G
9	2::tr|G5ALS1|G5ALS1_HETGA	Keratin, type II cytoskeletal 6B OS=Heterocephalus glaber OX=10181 GN=GW7_03778 PE=3 SV=1	1459	56	2.8e-142	60633	66	56	28	25	35.9	8.05	MSSKTTVRSQSSSRRGFSASSARGPGLSRSGFSSVSVCRSRGSGGIGAACGGAGFGSRSLYGLGGSKRISIGGGSCATGGGYGSRIGGGFGFGGGAGSGFGYGGGAGSGFGLGGGAGFGGGYGGAGFPVCPPGGIQEVTVNQSLLTPLNLEIDPTIQRVRTEEREQIKTLNNKFASFIDKVRFLEQQNKVLDTKWTLLQEQGTKTVRQNLEPLFEQYINNLRRQLDSIQGERGRLDSELRSMQDTVEDYKNKYEDEINKRTAAENEFVTLKKDVDAAYMNKTELQAKVDSLVDEINFLRAFYDAELSQMQTHISDTSVVLSMDNNRSLDLDSIIAEVKAQYEEIAQRSRAEAESWYQTKYEELQVTAGRHGDDLRNTKQEITEINRMIQRLRSEIDHVK…	1245	1	1	0	473.26	2	0.0021	233	240	1	25.2	0.26	R	GRLDSELR	S
9	2::tr|G5ALS1|G5ALS1_HETGA	Keratin, type II cytoskeletal 6B OS=Heterocephalus glaber OX=10181 GN=GW7_03778 PE=3 SV=1	1459	56	2.8e-142	60633	66	56	28	25	35.9	8.05	MSSKTTVRSQSSSRRGFSASSARGPGLSRSGFSSVSVCRSRGSGGIGAACGGAGFGSRSLYGLGGSKRISIGGGSCATGGGYGSRIGGGFGFGGGAGSGFGYGGGAGSGFGLGGGAGFGGGYGGAGFPVCPPGGIQEVTVNQSLLTPLNLEIDPTIQRVRTEEREQIKTLNNKFASFIDKVRFLEQQNKVLDTKWTLLQEQGTKTVRQNLEPLFEQYINNLRRQLDSIQGERGRLDSELRSMQDTVEDYKNKYEDEINKRTAAENEFVTLKKDVDAAYMNKTELQAKVDSLVDEINFLRAFYDAELSQMQTHISDTSVVLSMDNNRSLDLDSIIAEVKAQYEEIAQRSRAEAESWYQTKYEELQVTAGRHGDDLRNTKQEITEINRMIQRLRSEIDHVK…	1571	1	0	0	503.237	2	-0.0001	468	475	0	55.12	0.00018	K	LLEGEECR	L
9	2::tr|G5ALS1|G5ALS1_HETGA	Keratin, type II cytoskeletal 6B OS=Heterocephalus glaber OX=10181 GN=GW7_03778 PE=3 SV=1	1459	56	2.8e-142	60633	66	56	28	25	35.9	8.05	MSSKTTVRSQSSSRRGFSASSARGPGLSRSGFSSVSVCRSRGSGGIGAACGGAGFGSRSLYGLGGSKRISIGGGSCATGGGYGSRIGGGFGFGGGAGSGFGYGGGAGSGFGLGGGAGFGGGYGGAGFPVCPPGGIQEVTVNQSLLTPLNLEIDPTIQRVRTEEREQIKTLNNKFASFIDKVRFLEQQNKVLDTKWTLLQEQGTKTVRQNLEPLFEQYINNLRRQLDSIQGERGRLDSELRSMQDTVEDYKNKYEDEINKRTAAENEFVTLKKDVDAAYMNKTELQAKVDSLVDEINFLRAFYDAELSQMQTHISDTSVVLSMDNNRSLDLDSIIAEVKAQYEEIAQRSRAEAESWYQTKYEELQVTAGRHGDDLRNTKQEITEINRMIQRLRSEIDHVK…	1671	1	1	0	513.731	2	-0.0004	273	281	0	42.08	0.0017	K	DVDAAYMNK	T
9	2::tr|G5ALS1|G5ALS1_HETGA	Keratin, type II cytoskeletal 6B OS=Heterocephalus glaber OX=10181 GN=GW7_03778 PE=3 SV=1	1459	56	2.8e-142	60633	66	56	28	25	35.9	8.05	MSSKTTVRSQSSSRRGFSASSARGPGLSRSGFSSVSVCRSRGSGGIGAACGGAGFGSRSLYGLGGSKRISIGGGSCATGGGYGSRIGGGFGFGGGAGSGFGYGGGAGSGFGLGGGAGFGGGYGGAGFPVCPPGGIQEVTVNQSLLTPLNLEIDPTIQRVRTEEREQIKTLNNKFASFIDKVRFLEQQNKVLDTKWTLLQEQGTKTVRQNLEPLFEQYINNLRRQLDSIQGERGRLDSELRSMQDTVEDYKNKYEDEINKRTAAENEFVTLKKDVDAAYMNKTELQAKVDSLVDEINFLRAFYDAELSQMQTHISDTSVVLSMDNNRSLDLDSIIAEVKAQYEEIAQRSRAEAESWYQTKYEELQVTAGRHGDDLRNTKQEITEINRMIQRLRSEIDHVK…	1824	1	0	0	533.76	2	-0.003	253	260	1	57.2	9.9e-05	K	YEDEINKR	T
9	2::tr|G5ALS1|G5ALS1_HETGA	Keratin, type II cytoskeletal 6B OS=Heterocephalus glaber OX=10181 GN=GW7_03778 PE=3 SV=1	1459	56	2.8e-142	60633	66	56	28	25	35.9	8.05	MSSKTTVRSQSSSRRGFSASSARGPGLSRSGFSSVSVCRSRGSGGIGAACGGAGFGSRSLYGLGGSKRISIGGGSCATGGGYGSRIGGGFGFGGGAGSGFGYGGGAGSGFGLGGGAGFGGGYGGAGFPVCPPGGIQEVTVNQSLLTPLNLEIDPTIQRVRTEEREQIKTLNNKFASFIDKVRFLEQQNKVLDTKWTLLQEQGTKTVRQNLEPLFEQYINNLRRQLDSIQGERGRLDSELRSMQDTVEDYKNKYEDEINKRTAAENEFVTLKKDVDAAYMNKTELQAKVDSLVDEINFLRAFYDAELSQMQTHISDTSVVLSMDNNRSLDLDSIIAEVKAQYEEIAQRSRAEAESWYQTKYEELQVTAGRHGDDLRNTKQEITEINRMIQRLRSEIDHVK…	1883	1	0	0	541.803	2	-0.0015	174	182	1	57.51	5.2e-05	K	FASFIDKVR	F
9	2::tr|G5ALS1|G5ALS1_HETGA	Keratin, type II cytoskeletal 6B OS=Heterocephalus glaber OX=10181 GN=GW7_03778 PE=3 SV=1	1459	56	2.8e-142	60633	66	56	28	25	35.9	8.05	MSSKTTVRSQSSSRRGFSASSARGPGLSRSGFSSVSVCRSRGSGGIGAACGGAGFGSRSLYGLGGSKRISIGGGSCATGGGYGSRIGGGFGFGGGAGSGFGYGGGAGSGFGLGGGAGFGGGYGGAGFPVCPPGGIQEVTVNQSLLTPLNLEIDPTIQRVRTEEREQIKTLNNKFASFIDKVRFLEQQNKVLDTKWTLLQEQGTKTVRQNLEPLFEQYINNLRRQLDSIQGERGRLDSELRSMQDTVEDYKNKYEDEINKRTAAENEFVTLKKDVDAAYMNKTELQAKVDSLVDEINFLRAFYDAELSQMQTHISDTSVVLSMDNNRSLDLDSIIAEVKAQYEEIAQRSRAEAESWYQTKYEELQVTAGRHGDDLRNTKQEITEINRMIQRLRSEIDHVK…	2047	1	0	0	554.275	2	-0.0008	339	347	0	43.65	0.0029	K	AQYEEIAQR	S
9	2::tr|G5ALS1|G5ALS1_HETGA	Keratin, type II cytoskeletal 6B OS=Heterocephalus glaber OX=10181 GN=GW7_03778 PE=3 SV=1	1459	56	2.8e-142	60633	66	56	28	25	35.9	8.05	MSSKTTVRSQSSSRRGFSASSARGPGLSRSGFSSVSVCRSRGSGGIGAACGGAGFGSRSLYGLGGSKRISIGGGSCATGGGYGSRIGGGFGFGGGAGSGFGYGGGAGSGFGLGGGAGFGGGYGGAGFPVCPPGGIQEVTVNQSLLTPLNLEIDPTIQRVRTEEREQIKTLNNKFASFIDKVRFLEQQNKVLDTKWTLLQEQGTKTVRQNLEPLFEQYINNLRRQLDSIQGERGRLDSELRSMQDTVEDYKNKYEDEINKRTAAENEFVTLKKDVDAAYMNKTELQAKVDSLVDEINFLRAFYDAELSQMQTHISDTSVVLSMDNNRSLDLDSIIAEVKAQYEEIAQRSRAEAESWYQTKYEELQVTAGRHGDDLRNTKQEITEINRMIQRLRSEIDHVK…	2053	1	0	0	554.766	2	-0.0012	339	347	0	28.66	0.078	K	AQYEEIAQR	S		Deamidated (NQ)	0.010000000.0
9	2::tr|G5ALS1|G5ALS1_HETGA	Keratin, type II cytoskeletal 6B OS=Heterocephalus glaber OX=10181 GN=GW7_03778 PE=3 SV=1	1459	56	2.8e-142	60633	66	56	28	25	35.9	8.05	MSSKTTVRSQSSSRRGFSASSARGPGLSRSGFSSVSVCRSRGSGGIGAACGGAGFGSRSLYGLGGSKRISIGGGSCATGGGYGSRIGGGFGFGGGAGSGFGYGGGAGSGFGLGGGAGFGGGYGGAGFPVCPPGGIQEVTVNQSLLTPLNLEIDPTIQRVRTEEREQIKTLNNKFASFIDKVRFLEQQNKVLDTKWTLLQEQGTKTVRQNLEPLFEQYINNLRRQLDSIQGERGRLDSELRSMQDTVEDYKNKYEDEINKRTAAENEFVTLKKDVDAAYMNKTELQAKVDSLVDEINFLRAFYDAELSQMQTHISDTSVVLSMDNNRSLDLDSIIAEVKAQYEEIAQRSRAEAESWYQTKYEELQVTAGRHGDDLRNTKQEITEINRMIQRLRSEIDHVK…	2199	1	0	0	567.283	2	-0.0035	467	475	1	33.41	0.038	R	KLLEGEECR	L
9	2::tr|G5ALS1|G5ALS1_HETGA	Keratin, type II cytoskeletal 6B OS=Heterocephalus glaber OX=10181 GN=GW7_03778 PE=3 SV=1	1459	56	2.8e-142	60633	66	56	28	25	35.9	8.05	MSSKTTVRSQSSSRRGFSASSARGPGLSRSGFSSVSVCRSRGSGGIGAACGGAGFGSRSLYGLGGSKRISIGGGSCATGGGYGSRIGGGFGFGGGAGSGFGYGGGAGSGFGLGGGAGFGGGYGGAGFPVCPPGGIQEVTVNQSLLTPLNLEIDPTIQRVRTEEREQIKTLNNKFASFIDKVRFLEQQNKVLDTKWTLLQEQGTKTVRQNLEPLFEQYINNLRRQLDSIQGERGRLDSELRSMQDTVEDYKNKYEDEINKRTAAENEFVTLKKDVDAAYMNKTELQAKVDSLVDEINFLRAFYDAELSQMQTHISDTSVVLSMDNNRSLDLDSIIAEVKAQYEEIAQRSRAEAESWYQTKYEELQVTAGRHGDDLRNTKQEITEINRMIQRLRSEIDHVK…	2342	1	0	0	384.856	3	-0.0005	251	259	1	28.43	0.08	K	NKYEDEINK	R
9	2::tr|G5ALS1|G5ALS1_HETGA	Keratin, type II cytoskeletal 6B OS=Heterocephalus glaber OX=10181 GN=GW7_03778 PE=3 SV=1	1459	56	2.8e-142	60633	66	56	28	25	35.9	8.05	MSSKTTVRSQSSSRRGFSASSARGPGLSRSGFSSVSVCRSRGSGGIGAACGGAGFGSRSLYGLGGSKRISIGGGSCATGGGYGSRIGGGFGFGGGAGSGFGYGGGAGSGFGLGGGAGFGGGYGGAGFPVCPPGGIQEVTVNQSLLTPLNLEIDPTIQRVRTEEREQIKTLNNKFASFIDKVRFLEQQNKVLDTKWTLLQEQGTKTVRQNLEPLFEQYINNLRRQLDSIQGERGRLDSELRSMQDTVEDYKNKYEDEINKRTAAENEFVTLKKDVDAAYMNKTELQAKVDSLVDEINFLRAFYDAELSQMQTHISDTSVVLSMDNNRSLDLDSIIAEVKAQYEEIAQRSRAEAESWYQTKYEELQVTAGRHGDDLRNTKQEITEINRMIQRLRSEIDHVK…	2344	1	0	0	576.781	2	0.0008	251	259	1	39.56	0.0062	K	NKYEDEINK	R
9	2::tr|G5ALS1|G5ALS1_HETGA	Keratin, type II cytoskeletal 6B OS=Heterocephalus glaber OX=10181 GN=GW7_03778 PE=3 SV=1	1459	56	2.8e-142	60633	66	56	28	25	35.9	8.05	MSSKTTVRSQSSSRRGFSASSARGPGLSRSGFSSVSVCRSRGSGGIGAACGGAGFGSRSLYGLGGSKRISIGGGSCATGGGYGSRIGGGFGFGGGAGSGFGYGGGAGSGFGLGGGAGFGGGYGGAGFPVCPPGGIQEVTVNQSLLTPLNLEIDPTIQRVRTEEREQIKTLNNKFASFIDKVRFLEQQNKVLDTKWTLLQEQGTKTVRQNLEPLFEQYINNLRRQLDSIQGERGRLDSELRSMQDTVEDYKNKYEDEINKRTAAENEFVTLKKDVDAAYMNKTELQAKVDSLVDEINFLRAFYDAELSQMQTHISDTSVVLSMDNNRSLDLDSIIAEVKAQYEEIAQRSRAEAESWYQTKYEELQVTAGRHGDDLRNTKQEITEINRMIQRLRSEIDHVK…	2353	1	1	0	577.281	2	-0.0008	447	455	0	29.45	0.056	K	EYQELMNVK	L
9	2::tr|G5ALS1|G5ALS1_HETGA	Keratin, type II cytoskeletal 6B OS=Heterocephalus glaber OX=10181 GN=GW7_03778 PE=3 SV=1	1459	56	2.8e-142	60633	66	56	28	25	35.9	8.05	MSSKTTVRSQSSSRRGFSASSARGPGLSRSGFSSVSVCRSRGSGGIGAACGGAGFGSRSLYGLGGSKRISIGGGSCATGGGYGSRIGGGFGFGGGAGSGFGYGGGAGSGFGLGGGAGFGGGYGGAGFPVCPPGGIQEVTVNQSLLTPLNLEIDPTIQRVRTEEREQIKTLNNKFASFIDKVRFLEQQNKVLDTKWTLLQEQGTKTVRQNLEPLFEQYINNLRRQLDSIQGERGRLDSELRSMQDTVEDYKNKYEDEINKRTAAENEFVTLKKDVDAAYMNKTELQAKVDSLVDEINFLRAFYDAELSQMQTHISDTSVVLSMDNNRSLDLDSIIAEVKAQYEEIAQRSRAEAESWYQTKYEELQVTAGRHGDDLRNTKQEITEINRMIQRLRSEIDHVK…	2440	1	1	0	583.295	2	-0.0022	360	369	0	69.43	7.2e-06	K	YEELQVTAGR	H
9	2::tr|G5ALS1|G5ALS1_HETGA	Keratin, type II cytoskeletal 6B OS=Heterocephalus glaber OX=10181 GN=GW7_03778 PE=3 SV=1	1459	56	2.8e-142	60633	66	56	28	25	35.9	8.05	MSSKTTVRSQSSSRRGFSASSARGPGLSRSGFSSVSVCRSRGSGGIGAACGGAGFGSRSLYGLGGSKRISIGGGSCATGGGYGSRIGGGFGFGGGAGSGFGYGGGAGSGFGLGGGAGFGGGYGGAGFPVCPPGGIQEVTVNQSLLTPLNLEIDPTIQRVRTEEREQIKTLNNKFASFIDKVRFLEQQNKVLDTKWTLLQEQGTKTVRQNLEPLFEQYINNLRRQLDSIQGERGRLDSELRSMQDTVEDYKNKYEDEINKRTAAENEFVTLKKDVDAAYMNKTELQAKVDSLVDEINFLRAFYDAELSQMQTHISDTSVVLSMDNNRSLDLDSIIAEVKAQYEEIAQRSRAEAESWYQTKYEELQVTAGRHGDDLRNTKQEITEINRMIQRLRSEIDHVK…	2665	1	1	1	602.322	2	-0.001	195	204	0	64.24	3e-05	K	WTLLQEQGTK	T
9	2::tr|G5ALS1|G5ALS1_HETGA	Keratin, type II cytoskeletal 6B OS=Heterocephalus glaber OX=10181 GN=GW7_03778 PE=3 SV=1	1459	56	2.8e-142	60633	66	56	28	25	35.9	8.05	MSSKTTVRSQSSSRRGFSASSARGPGLSRSGFSSVSVCRSRGSGGIGAACGGAGFGSRSLYGLGGSKRISIGGGSCATGGGYGSRIGGGFGFGGGAGSGFGYGGGAGSGFGLGGGAGFGGGYGGAGFPVCPPGGIQEVTVNQSLLTPLNLEIDPTIQRVRTEEREQIKTLNNKFASFIDKVRFLEQQNKVLDTKWTLLQEQGTKTVRQNLEPLFEQYINNLRRQLDSIQGERGRLDSELRSMQDTVEDYKNKYEDEINKRTAAENEFVTLKKDVDAAYMNKTELQAKVDSLVDEINFLRAFYDAELSQMQTHISDTSVVLSMDNNRSLDLDSIIAEVKAQYEEIAQRSRAEAESWYQTKYEELQVTAGRHGDDLRNTKQEITEINRMIQRLRSEIDHVK…	2700	1	1	1	606.78	2	-0.0004	350	359	0	51.46	0.00027	R	AEAESWYQTK	Y
9	2::tr|G5ALS1|G5ALS1_HETGA	Keratin, type II cytoskeletal 6B OS=Heterocephalus glaber OX=10181 GN=GW7_03778 PE=3 SV=1	1459	56	2.8e-142	60633	66	56	28	25	35.9	8.05	MSSKTTVRSQSSSRRGFSASSARGPGLSRSGFSSVSVCRSRGSGGIGAACGGAGFGSRSLYGLGGSKRISIGGGSCATGGGYGSRIGGGFGFGGGAGSGFGYGGGAGSGFGLGGGAGFGGGYGGAGFPVCPPGGIQEVTVNQSLLTPLNLEIDPTIQRVRTEEREQIKTLNNKFASFIDKVRFLEQQNKVLDTKWTLLQEQGTKTVRQNLEPLFEQYINNLRRQLDSIQGERGRLDSELRSMQDTVEDYKNKYEDEINKRTAAENEFVTLKKDVDAAYMNKTELQAKVDSLVDEINFLRAFYDAELSQMQTHISDTSVVLSMDNNRSLDLDSIIAEVKAQYEEIAQRSRAEAESWYQTKYEELQVTAGRHGDDLRNTKQEITEINRMIQRLRSEIDHVK…	2756	1	1	1	611.82	2	0.0015	261	271	0	74.06	2.6e-06	R	TAAENEFVTLK	K
9	2::tr|G5ALS1|G5ALS1_HETGA	Keratin, type II cytoskeletal 6B OS=Heterocephalus glaber OX=10181 GN=GW7_03778 PE=3 SV=1	1459	56	2.8e-142	60633	66	56	28	25	35.9	8.05	MSSKTTVRSQSSSRRGFSASSARGPGLSRSGFSSVSVCRSRGSGGIGAACGGAGFGSRSLYGLGGSKRISIGGGSCATGGGYGSRIGGGFGFGGGAGSGFGYGGGAGSGFGLGGGAGFGGGYGGAGFPVCPPGGIQEVTVNQSLLTPLNLEIDPTIQRVRTEEREQIKTLNNKFASFIDKVRFLEQQNKVLDTKWTLLQEQGTKTVRQNLEPLFEQYINNLRRQLDSIQGERGRLDSELRSMQDTVEDYKNKYEDEINKRTAAENEFVTLKKDVDAAYMNKTELQAKVDSLVDEINFLRAFYDAELSQMQTHISDTSVVLSMDNNRSLDLDSIIAEVKAQYEEIAQRSRAEAESWYQTKYEELQVTAGRHGDDLRNTKQEITEINRMIQRLRSEIDHVK…	2962	1	0	0	632.35	2	-0.0013	456	466	0	70.41	4.8e-06	K	LALDVEIATYR	K
9	2::tr|G5ALS1|G5ALS1_HETGA	Keratin, type II cytoskeletal 6B OS=Heterocephalus glaber OX=10181 GN=GW7_03778 PE=3 SV=1	1459	56	2.8e-142	60633	66	56	28	25	35.9	8.05	MSSKTTVRSQSSSRRGFSASSARGPGLSRSGFSSVSVCRSRGSGGIGAACGGAGFGSRSLYGLGGSKRISIGGGSCATGGGYGSRIGGGFGFGGGAGSGFGYGGGAGSGFGLGGGAGFGGGYGGAGFPVCPPGGIQEVTVNQSLLTPLNLEIDPTIQRVRTEEREQIKTLNNKFASFIDKVRFLEQQNKVLDTKWTLLQEQGTKTVRQNLEPLFEQYINNLRRQLDSIQGERGRLDSELRSMQDTVEDYKNKYEDEINKRTAAENEFVTLKKDVDAAYMNKTELQAKVDSLVDEINFLRAFYDAELSQMQTHISDTSVVLSMDNNRSLDLDSIIAEVKAQYEEIAQRSRAEAESWYQTKYEELQVTAGRHGDDLRNTKQEITEINRMIQRLRSEIDHVK…	3223	1	0	0	651.86	2	-0.0017	327	338	0	92.59	3.7e-08	R	SLDLDSIIAEVK	A
9	2::tr|G5ALS1|G5ALS1_HETGA	Keratin, type II cytoskeletal 6B OS=Heterocephalus glaber OX=10181 GN=GW7_03778 PE=3 SV=1	1459	56	2.8e-142	60633	66	56	28	25	35.9	8.05	MSSKTTVRSQSSSRRGFSASSARGPGLSRSGFSSVSVCRSRGSGGIGAACGGAGFGSRSLYGLGGSKRISIGGGSCATGGGYGSRIGGGFGFGGGAGSGFGYGGGAGSGFGLGGGAGFGGGYGGAGFPVCPPGGIQEVTVNQSLLTPLNLEIDPTIQRVRTEEREQIKTLNNKFASFIDKVRFLEQQNKVLDTKWTLLQEQGTKTVRQNLEPLFEQYINNLRRQLDSIQGERGRLDSELRSMQDTVEDYKNKYEDEINKRTAAENEFVTLKKDVDAAYMNKTELQAKVDSLVDEINFLRAFYDAELSQMQTHISDTSVVLSMDNNRSLDLDSIIAEVKAQYEEIAQRSRAEAESWYQTKYEELQVTAGRHGDDLRNTKQEITEINRMIQRLRSEIDHVK…	3280	1	0	0	436.889	3	-0.0005	251	260	2	61.17	5.5e-05	K	NKYEDEINKR	T
9	2::tr|G5ALS1|G5ALS1_HETGA	Keratin, type II cytoskeletal 6B OS=Heterocephalus glaber OX=10181 GN=GW7_03778 PE=3 SV=1	1459	56	2.8e-142	60633	66	56	28	25	35.9	8.05	MSSKTTVRSQSSSRRGFSASSARGPGLSRSGFSSVSVCRSRGSGGIGAACGGAGFGSRSLYGLGGSKRISIGGGSCATGGGYGSRIGGGFGFGGGAGSGFGYGGGAGSGFGLGGGAGFGGGYGGAGFPVCPPGGIQEVTVNQSLLTPLNLEIDPTIQRVRTEEREQIKTLNNKFASFIDKVRFLEQQNKVLDTKWTLLQEQGTKTVRQNLEPLFEQYINNLRRQLDSIQGERGRLDSELRSMQDTVEDYKNKYEDEINKRTAAENEFVTLKKDVDAAYMNKTELQAKVDSLVDEINFLRAFYDAELSQMQTHISDTSVVLSMDNNRSLDLDSIIAEVKAQYEEIAQRSRAEAESWYQTKYEELQVTAGRHGDDLRNTKQEITEINRMIQRLRSEIDHVK…	3562	1	1	1	675.866	2	-0.0008	261	272	1	64.73	1.9e-05	R	TAAENEFVTLKK	D
9	2::tr|G5ALS1|G5ALS1_HETGA	Keratin, type II cytoskeletal 6B OS=Heterocephalus glaber OX=10181 GN=GW7_03778 PE=3 SV=1	1459	56	2.8e-142	60633	66	56	28	25	35.9	8.05	MSSKTTVRSQSSSRRGFSASSARGPGLSRSGFSSVSVCRSRGSGGIGAACGGAGFGSRSLYGLGGSKRISIGGGSCATGGGYGSRIGGGFGFGGGAGSGFGYGGGAGSGFGLGGGAGFGGGYGGAGFPVCPPGGIQEVTVNQSLLTPLNLEIDPTIQRVRTEEREQIKTLNNKFASFIDKVRFLEQQNKVLDTKWTLLQEQGTKTVRQNLEPLFEQYINNLRRQLDSIQGERGRLDSELRSMQDTVEDYKNKYEDEINKRTAAENEFVTLKKDVDAAYMNKTELQAKVDSLVDEINFLRAFYDAELSQMQTHISDTSVVLSMDNNRSLDLDSIIAEVKAQYEEIAQRSRAEAESWYQTKYEELQVTAGRHGDDLRNTKQEITEINRMIQRLRSEIDHVK…	3563	1	1	1	450.913	3	-0.0007	261	272	1	54.98	0.00018	R	TAAENEFVTLKK	D
9	2::tr|G5ALS1|G5ALS1_HETGA	Keratin, type II cytoskeletal 6B OS=Heterocephalus glaber OX=10181 GN=GW7_03778 PE=3 SV=1	1459	56	2.8e-142	60633	66	56	28	25	35.9	8.05	MSSKTTVRSQSSSRRGFSASSARGPGLSRSGFSSVSVCRSRGSGGIGAACGGAGFGSRSLYGLGGSKRISIGGGSCATGGGYGSRIGGGFGFGGGAGSGFGYGGGAGSGFGLGGGAGFGGGYGGAGFPVCPPGGIQEVTVNQSLLTPLNLEIDPTIQRVRTEEREQIKTLNNKFASFIDKVRFLEQQNKVLDTKWTLLQEQGTKTVRQNLEPLFEQYINNLRRQLDSIQGERGRLDSELRSMQDTVEDYKNKYEDEINKRTAAENEFVTLKKDVDAAYMNKTELQAKVDSLVDEINFLRAFYDAELSQMQTHISDTSVVLSMDNNRSLDLDSIIAEVKAQYEEIAQRSRAEAESWYQTKYEELQVTAGRHGDDLRNTKQEITEINRMIQRLRSEIDHVK…	3640	1	1	1	453.249	3	-0.0006	425	436	1	40.74	0.0058	R	NKLEGLEDALQK	A
9	2::tr|G5ALS1|G5ALS1_HETGA	Keratin, type II cytoskeletal 6B OS=Heterocephalus glaber OX=10181 GN=GW7_03778 PE=3 SV=1	1459	56	2.8e-142	60633	66	56	28	25	35.9	8.05	MSSKTTVRSQSSSRRGFSASSARGPGLSRSGFSSVSVCRSRGSGGIGAACGGAGFGSRSLYGLGGSKRISIGGGSCATGGGYGSRIGGGFGFGGGAGSGFGYGGGAGSGFGLGGGAGFGGGYGGAGFPVCPPGGIQEVTVNQSLLTPLNLEIDPTIQRVRTEEREQIKTLNNKFASFIDKVRFLEQQNKVLDTKWTLLQEQGTKTVRQNLEPLFEQYINNLRRQLDSIQGERGRLDSELRSMQDTVEDYKNKYEDEINKRTAAENEFVTLKKDVDAAYMNKTELQAKVDSLVDEINFLRAFYDAELSQMQTHISDTSVVLSMDNNRSLDLDSIIAEVKAQYEEIAQRSRAEAESWYQTKYEELQVTAGRHGDDLRNTKQEITEINRMIQRLRSEIDHVK…	4329	1	1	1	485.901	3	0.0033	348	359	1	22.85	0.32	R	SRAEAESWYQTK	Y
9	2::tr|G5ALS1|G5ALS1_HETGA	Keratin, type II cytoskeletal 6B OS=Heterocephalus glaber OX=10181 GN=GW7_03778 PE=3 SV=1	1459	56	2.8e-142	60633	66	56	28	25	35.9	8.05	MSSKTTVRSQSSSRRGFSASSARGPGLSRSGFSSVSVCRSRGSGGIGAACGGAGFGSRSLYGLGGSKRISIGGGSCATGGGYGSRIGGGFGFGGGAGSGFGYGGGAGSGFGLGGGAGFGGGYGGAGFPVCPPGGIQEVTVNQSLLTPLNLEIDPTIQRVRTEEREQIKTLNNKFASFIDKVRFLEQQNKVLDTKWTLLQEQGTKTVRQNLEPLFEQYINNLRRQLDSIQGERGRLDSELRSMQDTVEDYKNKYEDEINKRTAAENEFVTLKKDVDAAYMNKTELQAKVDSLVDEINFLRAFYDAELSQMQTHISDTSVVLSMDNNRSLDLDSIIAEVKAQYEEIAQRSRAEAESWYQTKYEELQVTAGRHGDDLRNTKQEITEINRMIQRLRSEIDHVK…	5513	1	1	0	829.898	2	-0.0028	401	415	0	93.27	3.1e-08	K	QCANLQAAIADAEQR	G
9	2::tr|G5ALS1|G5ALS1_HETGA	Keratin, type II cytoskeletal 6B OS=Heterocephalus glaber OX=10181 GN=GW7_03778 PE=3 SV=1	1459	56	2.8e-142	60633	66	56	28	25	35.9	8.05	MSSKTTVRSQSSSRRGFSASSARGPGLSRSGFSSVSVCRSRGSGGIGAACGGAGFGSRSLYGLGGSKRISIGGGSCATGGGYGSRIGGGFGFGGGAGSGFGYGGGAGSGFGLGGGAGFGGGYGGAGFPVCPPGGIQEVTVNQSLLTPLNLEIDPTIQRVRTEEREQIKTLNNKFASFIDKVRFLEQQNKVLDTKWTLLQEQGTKTVRQNLEPLFEQYINNLRRQLDSIQGERGRLDSELRSMQDTVEDYKNKYEDEINKRTAAENEFVTLKKDVDAAYMNKTELQAKVDSLVDEINFLRAFYDAELSQMQTHISDTSVVLSMDNNRSLDLDSIIAEVKAQYEEIAQRSRAEAESWYQTKYEELQVTAGRHGDDLRNTKQEITEINRMIQRLRSEIDHVK…	5514	1	1	0	553.601	3	-0.0026	401	415	0	63.1	3.2e-05	K	QCANLQAAIADAEQR	G
9	2::tr|G5ALS1|G5ALS1_HETGA	Keratin, type II cytoskeletal 6B OS=Heterocephalus glaber OX=10181 GN=GW7_03778 PE=3 SV=1	1459	56	2.8e-142	60633	66	56	28	25	35.9	8.05	MSSKTTVRSQSSSRRGFSASSARGPGLSRSGFSSVSVCRSRGSGGIGAACGGAGFGSRSLYGLGGSKRISIGGGSCATGGGYGSRIGGGFGFGGGAGSGFGYGGGAGSGFGLGGGAGFGGGYGGAGFPVCPPGGIQEVTVNQSLLTPLNLEIDPTIQRVRTEEREQIKTLNNKFASFIDKVRFLEQQNKVLDTKWTLLQEQGTKTVRQNLEPLFEQYINNLRRQLDSIQGERGRLDSELRSMQDTVEDYKNKYEDEINKRTAAENEFVTLKKDVDAAYMNKTELQAKVDSLVDEINFLRAFYDAELSQMQTHISDTSVVLSMDNNRSLDLDSIIAEVKAQYEEIAQRSRAEAESWYQTKYEELQVTAGRHGDDLRNTKQEITEINRMIQRLRSEIDHVK…	5898	1	1	1	587.324	3	-0.0015	190	204	1	45.58	0.0015	K	VLDTKWTLLQEQGTK	T
9	2::tr|G5ALS1|G5ALS1_HETGA	Keratin, type II cytoskeletal 6B OS=Heterocephalus glaber OX=10181 GN=GW7_03778 PE=3 SV=1	1459	56	2.8e-142	60633	66	56	28	25	35.9	8.05	MSSKTTVRSQSSSRRGFSASSARGPGLSRSGFSSVSVCRSRGSGGIGAACGGAGFGSRSLYGLGGSKRISIGGGSCATGGGYGSRIGGGFGFGGGAGSGFGYGGGAGSGFGLGGGAGFGGGYGGAGFPVCPPGGIQEVTVNQSLLTPLNLEIDPTIQRVRTEEREQIKTLNNKFASFIDKVRFLEQQNKVLDTKWTLLQEQGTKTVRQNLEPLFEQYINNLRRQLDSIQGERGRLDSELRSMQDTVEDYKNKYEDEINKRTAAENEFVTLKKDVDAAYMNKTELQAKVDSLVDEINFLRAFYDAELSQMQTHISDTSVVLSMDNNRSLDLDSIIAEVKAQYEEIAQRSRAEAESWYQTKYEELQVTAGRHGDDLRNTKQEITEINRMIQRLRSEIDHVK…	6865	1	1	1	683.029	3	0.0002	208	223	1	24.18	0.3	R	QNLEPLFEQYINNLRR	Q
9	2::tr|G5ALS1|G5ALS1_HETGA	Keratin, type II cytoskeletal 6B OS=Heterocephalus glaber OX=10181 GN=GW7_03778 PE=3 SV=1	1459	56	2.8e-142	60633	66	56	28	25	35.9	8.05	MSSKTTVRSQSSSRRGFSASSARGPGLSRSGFSSVSVCRSRGSGGIGAACGGAGFGSRSLYGLGGSKRISIGGGSCATGGGYGSRIGGGFGFGGGAGSGFGYGGGAGSGFGLGGGAGFGGGYGGAGFPVCPPGGIQEVTVNQSLLTPLNLEIDPTIQRVRTEEREQIKTLNNKFASFIDKVRFLEQQNKVLDTKWTLLQEQGTKTVRQNLEPLFEQYINNLRRQLDSIQGERGRLDSELRSMQDTVEDYKNKYEDEINKRTAAENEFVTLKKDVDAAYMNKTELQAKVDSLVDEINFLRAFYDAELSQMQTHISDTSVVLSMDNNRSLDLDSIIAEVKAQYEEIAQRSRAEAESWYQTKYEELQVTAGRHGDDLRNTKQEITEINRMIQRLRSEIDHVK…	7815	1	1	1	787.053	3	0.0249	350	369	1	98.17	1.5e-08	R	AEAESWYQTKYEELQVTAGR	H
10	2::tr|G5C0N5|G5C0N5_HETGA	Complement C3 OS=Heterocephalus glaber OX=10181 GN=GW7_20472 PE=4 SV=1	1440	56	1.9e-140	184374	29	25	26	22	20.5	5.86	MGPASGPSLLLLLASLPLALGDPMYSIITPNILRLENEETIVLEAHEVQGNVPVTVTVHDFPAKKQVLSSEKTVLTSATGHLGTVTIKIPSSKEFRSDKGHKFVIVQAAFGGTQLEKVVLVSLQSGYLFIQTDKTIYTPGSTVLYRIFTVDHDLLPVGRTVIVIIETPDGIPIKRDTLSSHNQYGILPLSWNIPELVNMGQWKIQAFYEHSPKQVFSAQFEVKEYVLPSFEVVVEPGEKFYYIDDPRGLEVNIMARFLYGKNVDGTAFVIFGIQDGDQRISLAQSLTRVVIEDGSGEAVLSRQVLLDGVQPSNAAALVGKSLYVSVTVILHSGSDMVEAERSGIPIVTSPYQIHFTKTPKYFKPAMPFDLMVFVTNPDGSPAPHVPVVIQGTNVQSLTQ…	72	1	1	1	387.216	2	-0.0007	649	655	0	36.77	0.0064	K	GLQTAQR	G
10	2::tr|G5C0N5|G5C0N5_HETGA	Complement C3 OS=Heterocephalus glaber OX=10181 GN=GW7_20472 PE=4 SV=1	1440	56	1.9e-140	184374	29	25	26	22	20.5	5.86	MGPASGPSLLLLLASLPLALGDPMYSIITPNILRLENEETIVLEAHEVQGNVPVTVTVHDFPAKKQVLSSEKTVLTSATGHLGTVTIKIPSSKEFRSDKGHKFVIVQAAFGGTQLEKVVLVSLQSGYLFIQTDKTIYTPGSTVLYRIFTVDHDLLPVGRTVIVIIETPDGIPIKRDTLSSHNQYGILPLSWNIPELVNMGQWKIQAFYEHSPKQVFSAQFEVKEYVLPSFEVVVEPGEKFYYIDDPRGLEVNIMARFLYGKNVDGTAFVIFGIQDGDQRISLAQSLTRVVIEDGSGEAVLSRQVLLDGVQPSNAAALVGKSLYVSVTVILHSGSDMVEAERSGIPIVTSPYQIHFTKTPKYFKPAMPFDLMVFVTNPDGSPAPHVPVVIQGTNVQSLTQ…	81	1	1	1	388.737	2	-0.0006	599	605	0	28.84	0.01	K	GVFVLNK	K
10	2::tr|G5C0N5|G5C0N5_HETGA	Complement C3 OS=Heterocephalus glaber OX=10181 GN=GW7_20472 PE=4 SV=1	1440	56	1.9e-140	184374	29	25	26	22	20.5	5.86	MGPASGPSLLLLLASLPLALGDPMYSIITPNILRLENEETIVLEAHEVQGNVPVTVTVHDFPAKKQVLSSEKTVLTSATGHLGTVTIKIPSSKEFRSDKGHKFVIVQAAFGGTQLEKVVLVSLQSGYLFIQTDKTIYTPGSTVLYRIFTVDHDLLPVGRTVIVIIETPDGIPIKRDTLSSHNQYGILPLSWNIPELVNMGQWKIQAFYEHSPKQVFSAQFEVKEYVLPSFEVVVEPGEKFYYIDDPRGLEVNIMARFLYGKNVDGTAFVIFGIQDGDQRISLAQSLTRVVIEDGSGEAVLSRQVLLDGVQPSNAAALVGKSLYVSVTVILHSGSDMVEAERSGIPIVTSPYQIHFTKTPKYFKPAMPFDLMVFVTNPDGSPAPHVPVVIQGTNVQSLTQ…	146	1	1	1	398.768	2	-0.0002	1181	1188	0	42.49	7e-05	K	LGGPLLVK	F
10	2::tr|G5C0N5|G5C0N5_HETGA	Complement C3 OS=Heterocephalus glaber OX=10181 GN=GW7_20472 PE=4 SV=1	1440	56	1.9e-140	184374	29	25	26	22	20.5	5.86	MGPASGPSLLLLLASLPLALGDPMYSIITPNILRLENEETIVLEAHEVQGNVPVTVTVHDFPAKKQVLSSEKTVLTSATGHLGTVTIKIPSSKEFRSDKGHKFVIVQAAFGGTQLEKVVLVSLQSGYLFIQTDKTIYTPGSTVLYRIFTVDHDLLPVGRTVIVIIETPDGIPIKRDTLSSHNQYGILPLSWNIPELVNMGQWKIQAFYEHSPKQVFSAQFEVKEYVLPSFEVVVEPGEKFYYIDDPRGLEVNIMARFLYGKNVDGTAFVIFGIQDGDQRISLAQSLTRVVIEDGSGEAVLSRQVLLDGVQPSNAAALVGKSLYVSVTVILHSGSDMVEAERSGIPIVTSPYQIHFTKTPKYFKPAMPFDLMVFVTNPDGSPAPHVPVVIQGTNVQSLTQ…	224	1	1	1	400.748	2	0.0007	591	598	0	55.72	6.2e-05	R	VGLVAVDK	G
10	2::tr|G5C0N5|G5C0N5_HETGA	Complement C3 OS=Heterocephalus glaber OX=10181 GN=GW7_20472 PE=4 SV=1	1440	56	1.9e-140	184374	29	25	26	22	20.5	5.86	MGPASGPSLLLLLASLPLALGDPMYSIITPNILRLENEETIVLEAHEVQGNVPVTVTVHDFPAKKQVLSSEKTVLTSATGHLGTVTIKIPSSKEFRSDKGHKFVIVQAAFGGTQLEKVVLVSLQSGYLFIQTDKTIYTPGSTVLYRIFTVDHDLLPVGRTVIVIIETPDGIPIKRDTLSSHNQYGILPLSWNIPELVNMGQWKIQAFYEHSPKQVFSAQFEVKEYVLPSFEVVVEPGEKFYYIDDPRGLEVNIMARFLYGKNVDGTAFVIFGIQDGDQRISLAQSLTRVVIEDGSGEAVLSRQVLLDGVQPSNAAALVGKSLYVSVTVILHSGSDMVEAERSGIPIVTSPYQIHFTKTPKYFKPAMPFDLMVFVTNPDGSPAPHVPVVIQGTNVQSLTQ…	1469	1	1	1	494.793	2	-0.0006	280	288	0	61.22	2.8e-05	R	ISLAQSLTR	V
10	2::tr|G5C0N5|G5C0N5_HETGA	Complement C3 OS=Heterocephalus glaber OX=10181 GN=GW7_20472 PE=4 SV=1	1440	56	1.9e-140	184374	29	25	26	22	20.5	5.86	MGPASGPSLLLLLASLPLALGDPMYSIITPNILRLENEETIVLEAHEVQGNVPVTVTVHDFPAKKQVLSSEKTVLTSATGHLGTVTIKIPSSKEFRSDKGHKFVIVQAAFGGTQLEKVVLVSLQSGYLFIQTDKTIYTPGSTVLYRIFTVDHDLLPVGRTVIVIIETPDGIPIKRDTLSSHNQYGILPLSWNIPELVNMGQWKIQAFYEHSPKQVFSAQFEVKEYVLPSFEVVVEPGEKFYYIDDPRGLEVNIMARFLYGKNVDGTAFVIFGIQDGDQRISLAQSLTRVVIEDGSGEAVLSRQVLLDGVQPSNAAALVGKSLYVSVTVILHSGSDMVEAERSGIPIVTSPYQIHFTKTPKYFKPAMPFDLMVFVTNPDGSPAPHVPVVIQGTNVQSLTQ…	1477	1	1	1	495.294	2	0.0174	280	288	0	31.36	0.023	R	ISLAQSLTR	V		Deamidated (NQ)	0.000010000.0
10	2::tr|G5C0N5|G5C0N5_HETGA	Complement C3 OS=Heterocephalus glaber OX=10181 GN=GW7_20472 PE=4 SV=1	1440	56	1.9e-140	184374	29	25	26	22	20.5	5.86	MGPASGPSLLLLLASLPLALGDPMYSIITPNILRLENEETIVLEAHEVQGNVPVTVTVHDFPAKKQVLSSEKTVLTSATGHLGTVTIKIPSSKEFRSDKGHKFVIVQAAFGGTQLEKVVLVSLQSGYLFIQTDKTIYTPGSTVLYRIFTVDHDLLPVGRTVIVIIETPDGIPIKRDTLSSHNQYGILPLSWNIPELVNMGQWKIQAFYEHSPKQVFSAQFEVKEYVLPSFEVVVEPGEKFYYIDDPRGLEVNIMARFLYGKNVDGTAFVIFGIQDGDQRISLAQSLTRVVIEDGSGEAVLSRQVLLDGVQPSNAAALVGKSLYVSVTVILHSGSDMVEAERSGIPIVTSPYQIHFTKTPKYFKPAMPFDLMVFVTNPDGSPAPHVPVVIQGTNVQSLTQ…	1553	1	1	1	501.774	2	0.0002	248	256	0	47.5	0.0018	R	GLEVNIMAR	F
10	2::tr|G5C0N5|G5C0N5_HETGA	Complement C3 OS=Heterocephalus glaber OX=10181 GN=GW7_20472 PE=4 SV=1	1440	56	1.9e-140	184374	29	25	26	22	20.5	5.86	MGPASGPSLLLLLASLPLALGDPMYSIITPNILRLENEETIVLEAHEVQGNVPVTVTVHDFPAKKQVLSSEKTVLTSATGHLGTVTIKIPSSKEFRSDKGHKFVIVQAAFGGTQLEKVVLVSLQSGYLFIQTDKTIYTPGSTVLYRIFTVDHDLLPVGRTVIVIIETPDGIPIKRDTLSSHNQYGILPLSWNIPELVNMGQWKIQAFYEHSPKQVFSAQFEVKEYVLPSFEVVVEPGEKFYYIDDPRGLEVNIMARFLYGKNVDGTAFVIFGIQDGDQRISLAQSLTRVVIEDGSGEAVLSRQVLLDGVQPSNAAALVGKSLYVSVTVILHSGSDMVEAERSGIPIVTSPYQIHFTKTPKYFKPAMPFDLMVFVTNPDGSPAPHVPVVIQGTNVQSLTQ…	1802	1	1	1	531.748	2	-0.0004	621	631	0	60.29	4.7e-05	K	ADIGCTPGSGK	D
10	2::tr|G5C0N5|G5C0N5_HETGA	Complement C3 OS=Heterocephalus glaber OX=10181 GN=GW7_20472 PE=4 SV=1	1440	56	1.9e-140	184374	29	25	26	22	20.5	5.86	MGPASGPSLLLLLASLPLALGDPMYSIITPNILRLENEETIVLEAHEVQGNVPVTVTVHDFPAKKQVLSSEKTVLTSATGHLGTVTIKIPSSKEFRSDKGHKFVIVQAAFGGTQLEKVVLVSLQSGYLFIQTDKTIYTPGSTVLYRIFTVDHDLLPVGRTVIVIIETPDGIPIKRDTLSSHNQYGILPLSWNIPELVNMGQWKIQAFYEHSPKQVFSAQFEVKEYVLPSFEVVVEPGEKFYYIDDPRGLEVNIMARFLYGKNVDGTAFVIFGIQDGDQRISLAQSLTRVVIEDGSGEAVLSRQVLLDGVQPSNAAALVGKSLYVSVTVILHSGSDMVEAERSGIPIVTSPYQIHFTKTPKYFKPAMPFDLMVFVTNPDGSPAPHVPVVIQGTNVQSLTQ…	1924	1	1	1	544.755	2	-0.002	240	247	0	35.63	0.0079	K	FYYIDDPR	G
10	2::tr|G5C0N5|G5C0N5_HETGA	Complement C3 OS=Heterocephalus glaber OX=10181 GN=GW7_20472 PE=4 SV=1	1440	56	1.9e-140	184374	29	25	26	22	20.5	5.86	MGPASGPSLLLLLASLPLALGDPMYSIITPNILRLENEETIVLEAHEVQGNVPVTVTVHDFPAKKQVLSSEKTVLTSATGHLGTVTIKIPSSKEFRSDKGHKFVIVQAAFGGTQLEKVVLVSLQSGYLFIQTDKTIYTPGSTVLYRIFTVDHDLLPVGRTVIVIIETPDGIPIKRDTLSSHNQYGILPLSWNIPELVNMGQWKIQAFYEHSPKQVFSAQFEVKEYVLPSFEVVVEPGEKFYYIDDPRGLEVNIMARFLYGKNVDGTAFVIFGIQDGDQRISLAQSLTRVVIEDGSGEAVLSRQVLLDGVQPSNAAALVGKSLYVSVTVILHSGSDMVEAERSGIPIVTSPYQIHFTKTPKYFKPAMPFDLMVFVTNPDGSPAPHVPVVIQGTNVQSLTQ…	2011	1	1	1	551.78	2	0.0009	1224	1233	0	28.85	0.09	R	DFDSVPPVAR	W
10	2::tr|G5C0N5|G5C0N5_HETGA	Complement C3 OS=Heterocephalus glaber OX=10181 GN=GW7_20472 PE=4 SV=1	1440	56	1.9e-140	184374	29	25	26	22	20.5	5.86	MGPASGPSLLLLLASLPLALGDPMYSIITPNILRLENEETIVLEAHEVQGNVPVTVTVHDFPAKKQVLSSEKTVLTSATGHLGTVTIKIPSSKEFRSDKGHKFVIVQAAFGGTQLEKVVLVSLQSGYLFIQTDKTIYTPGSTVLYRIFTVDHDLLPVGRTVIVIIETPDGIPIKRDTLSSHNQYGILPLSWNIPELVNMGQWKIQAFYEHSPKQVFSAQFEVKEYVLPSFEVVVEPGEKFYYIDDPRGLEVNIMARFLYGKNVDGTAFVIFGIQDGDQRISLAQSLTRVVIEDGSGEAVLSRQVLLDGVQPSNAAALVGKSLYVSVTVILHSGSDMVEAERSGIPIVTSPYQIHFTKTPKYFKPAMPFDLMVFVTNPDGSPAPHVPVVIQGTNVQSLTQ…	2057	1	1	1	554.785	2	-0.0004	1306	1315	0	59.05	7.3e-05	K	QNEGFTLTAK	G
10	2::tr|G5C0N5|G5C0N5_HETGA	Complement C3 OS=Heterocephalus glaber OX=10181 GN=GW7_20472 PE=4 SV=1	1440	56	1.9e-140	184374	29	25	26	22	20.5	5.86	MGPASGPSLLLLLASLPLALGDPMYSIITPNILRLENEETIVLEAHEVQGNVPVTVTVHDFPAKKQVLSSEKTVLTSATGHLGTVTIKIPSSKEFRSDKGHKFVIVQAAFGGTQLEKVVLVSLQSGYLFIQTDKTIYTPGSTVLYRIFTVDHDLLPVGRTVIVIIETPDGIPIKRDTLSSHNQYGILPLSWNIPELVNMGQWKIQAFYEHSPKQVFSAQFEVKEYVLPSFEVVVEPGEKFYYIDDPRGLEVNIMARFLYGKNVDGTAFVIFGIQDGDQRISLAQSLTRVVIEDGSGEAVLSRQVLLDGVQPSNAAALVGKSLYVSVTVILHSGSDMVEAERSGIPIVTSPYQIHFTKTPKYFKPAMPFDLMVFVTNPDGSPAPHVPVVIQGTNVQSLTQ…	2072	1	1	1	557.311	2	-0.0011	1345	1355	0	50	0.00032	R	VTVSPAPDTVK	K
10	2::tr|G5C0N5|G5C0N5_HETGA	Complement C3 OS=Heterocephalus glaber OX=10181 GN=GW7_20472 PE=4 SV=1	1440	56	1.9e-140	184374	29	25	26	22	20.5	5.86	MGPASGPSLLLLLASLPLALGDPMYSIITPNILRLENEETIVLEAHEVQGNVPVTVTVHDFPAKKQVLSSEKTVLTSATGHLGTVTIKIPSSKEFRSDKGHKFVIVQAAFGGTQLEKVVLVSLQSGYLFIQTDKTIYTPGSTVLYRIFTVDHDLLPVGRTVIVIIETPDGIPIKRDTLSSHNQYGILPLSWNIPELVNMGQWKIQAFYEHSPKQVFSAQFEVKEYVLPSFEVVVEPGEKFYYIDDPRGLEVNIMARFLYGKNVDGTAFVIFGIQDGDQRISLAQSLTRVVIEDGSGEAVLSRQVLLDGVQPSNAAALVGKSLYVSVTVILHSGSDMVEAERSGIPIVTSPYQIHFTKTPKYFKPAMPFDLMVFVTNPDGSPAPHVPVVIQGTNVQSLTQ…	2529	1	1	1	591.812	2	0.0004	214	223	0	45.96	0.0013	K	QVFSAQFEVK	E
10	2::tr|G5C0N5|G5C0N5_HETGA	Complement C3 OS=Heterocephalus glaber OX=10181 GN=GW7_20472 PE=4 SV=1	1440	56	1.9e-140	184374	29	25	26	22	20.5	5.86	MGPASGPSLLLLLASLPLALGDPMYSIITPNILRLENEETIVLEAHEVQGNVPVTVTVHDFPAKKQVLSSEKTVLTSATGHLGTVTIKIPSSKEFRSDKGHKFVIVQAAFGGTQLEKVVLVSLQSGYLFIQTDKTIYTPGSTVLYRIFTVDHDLLPVGRTVIVIIETPDGIPIKRDTLSSHNQYGILPLSWNIPELVNMGQWKIQAFYEHSPKQVFSAQFEVKEYVLPSFEVVVEPGEKFYYIDDPRGLEVNIMARFLYGKNVDGTAFVIFGIQDGDQRISLAQSLTRVVIEDGSGEAVLSRQVLLDGVQPSNAAALVGKSLYVSVTVILHSGSDMVEAERSGIPIVTSPYQIHFTKTPKYFKPAMPFDLMVFVTNPDGSPAPHVPVVIQGTNVQSLTQ…	2947	1	1	1	631.784	2	-0.0009	1551	1562	0	54.23	0.00011	K	SGSDEVQAGQER	R
[truncated: 673 more rows]
